# Supplementary material for: Epigenetic Upregulation of Carotid Body Angiotensin Signaling Increases Blood Pressure
Source: Hypertension. 2024 Dec 5;82(2):293–305. doi: 10.1161/HYPERTENSIONAHA.124.23349 (PMC11732265; doi:10.1161/HYPERTENSIONAHA.124.23349)
Supplement: Supplementary file 2 [file hyp-82-293-s002.xlsx]

## Sheet: NicvsCNT_deg
gene_id	Nic1	Nic2	Con1	Con2	Nic	CNT	log2FoldChange	padj	gene_name	gene_chr	gene_start	gene_end	gene_strand	gene_length	gene_biotype	gene_description	Family	Nic1_count	Nic2_count	Con1_count	Con2_count	Nic1_fpkm	Nic2_fpkm	Con1_fpkm	Con2_fpkm
ENSRNOG00000019183	11.8044	18.3711	2012.92	1794.12	15.0877	1903.52	-6.97971	7.0725e-57	Alox15	10	56953691	56962161	-	2211	protein_coding	- && sp|Q02759|LOX15_RAT Polyunsaturated fatty acid lipoxygenase ALOX15 OS=Rattus norvegicus OX=10116 GN=Alox15 PE=1 SV=3 && PF00305:Lipoxygenase|PF01477:PLAT/LH2 domain	-	11	17	2009	2038	0.326436	0.508028	55.6648	49.6141
ENSRNOG00000049394	11.8044	11.8872	484.946	625.917	11.8458	555.431	-5.55145	2.49721e-29	LOC679739	1	32573228	32581781	+	639	protein_coding	- && sp|P52504|NDUS6_RAT NADH dehydrogenase [ubiquinone] iron-sulfur protein 6, mitochondrial OS=Rattus norvegicus OX=10116 GN=Ndufs6 PE=3 SV=1 && -	-	11	11	484	711	1.1295	1.13742	46.4017	59.8905
ENSRNOG00000037607	1730.96	2459.56	51.0996	161.981	2095.26	106.541	4.29382	9.97965e-20	LOC100911575	1	214428526	214430515	+	348	protein_coding	- && sp|P02401|RLA2_RAT 60S acidic ribosomal protein P2 OS=Rattus norvegicus OX=10116 GN=Rplp2 PE=1 SV=2 && PF00428:60s Acidic ribosomal protein	-	1613	2276	51	184	304.123	432.136	8.97802	28.4595
ENSRNOG00000054582	41.8521	48.6293	456.891	727.156	45.2407	592.023	-3.71049	3.67571e-18	LOC103694857	AABR07024041.1	18003	19379	-	623	protein_coding	- && sp|P11517|HBB2_RAT Hemoglobin subunit beta-2 OS=Rattus norvegicus OX=10116 PE=1 SV=2 && PF00042:Globin	-	39	45	456	826	4.10744	4.77257	44.8401	71.3644
ENSRNOG00000057231	0	0	1714.34	1313.46	0	1513.9	-12.8997	4.28814e-18	Ddx3	Y	1217800	1238420	-	5348	protein_coding	- && sp|Q62095|DDX3Y_MOUSE ATP-dependent RNA helicase DDX3Y OS=Mus musculus OX=10090 GN=Ddx3y PE=1 SV=2 && PF00271:Helicase conserved C-terminal domain|PF00270:DEAD/DEAH box helicase	-	0	0	1711	1492	0	0	19.5996	15.0164
ENSRNOG00000020951	11.8044	10.8065	287.561	229.767	11.3055	258.664	-4.51547	5.74999e-17	Slc4a1	10	90296141	90312386	-	4835	protein_coding	- && sp|P23562|B3AT_RAT Band 3 anion transport protein OS=Rattus norvegicus OX=10116 GN=Slc4a1 PE=1 SV=3 && -	-	11	10	287	261	0.149276	0.136657	3.63643	2.90558
ENSRNOG00000040350	16.0969	39.9841	405.791	454.252	28.0405	430.022	-3.93958	2.94013e-16	Mir675	1	215745981	215746064	-	84	miRNA	- && - && -	-	15	37	405	516	11.7167	29.1038	295.369	330.643
ENSRNOG00000060048	0	0	992.936	839.838	0	916.387	-12.1755	2.98362e-16	Eif2s3y	Y	914045	933699	+	2273	protein_coding	- && sp|C9WPN6|IF2H_RAT Eukaryotic translation initiation factor 2 subunit 3, Y-linked OS=Rattus norvegicus OX=10116 GN=Eif2s3y PE=2 SV=2 && PF09173:Initiation factor eIF2 gamma, C terminal|PF03144:Elongation factor Tu domain 2|PF00009:Elongation factor Tu GTP binding domain	-	0	0	991	954	0	0	26.7094	22.5911
ENSRNOG00000058105	1322.1	1894.38	9771.05	19933.4	1608.24	14852.2	-3.20716	9.43223e-16	Hbb	1	168971274	168972725	-	660	protein_coding	- && sp|P02091|HBB1_RAT Hemoglobin subunit beta-1 OS=Rattus norvegicus OX=10116 GN=Hbb PE=1 SV=3 && PF00042:Globin	-	1232	1753	9752	22643	122.479	175.495	905.189	1846.63
ENSRNOG00000047321	1324.24	2094.3	10347.2	16618.1	1709.27	13482.6	-2.97968	2.40362e-15	Hba-a2	10	15589364	15590220	-	557	protein_coding	- && sp|P01946|HBA_RAT Hemoglobin subunit alpha-1/2 OS=Rattus norvegicus OX=10116 GN=Hba1 PE=1 SV=3 && PF00042:Globin	-	1234	1938	10327	18877	145.363	229.893	1135.82	1824.18
ENSRNOG00000010478	174.92	1397.28	20.0391	20.2477	786.101	20.1434	5.28621	3.66104e-15	LOC299282	6	127941526	128080889	+	7022	protein_coding	- && sp|P09006|SPA3N_RAT Serine protease inhibitor A3N OS=Rattus norvegicus OX=10116 GN=Serpina3n PE=1 SV=3 && PF00079:Serpin (serine protease inhibitor)	-	163	1293	20	23	1.52307	12.1665	0.174485	0.176302
ENSRNOG00000061299	1080.64	1730.12	8633.83	20628	1405.38	14630.9	-3.38002	5.03391e-15	LOC100134871	1	168957460	168958836	+	623	protein_coding	- && sp|P11517|HBB2_RAT Hemoglobin subunit beta-2 OS=Rattus norvegicus OX=10116 PE=1 SV=2 && PF00042:Globin	-	1007	1601	8617	23432	106.056	169.797	847.34	2024.47
ENSRNOG00000025810	11.8044	7.56456	240.469	192.793	9.68449	216.631	-4.48242	5.96277e-15	Grcc10	4	157264383	157266018	-	759	protein_coding	- && sp|O35127|C10_MOUSE Protein C10 OS=Mus musculus OX=10090 GN=Grcc10 PE=1 SV=1 && PF14974:Protein C10	-	11	7	240	219	0.950922	0.609374	19.3713	15.5307
ENSRNOG00000029886	3384.65	5317.88	24706.2	43081.8	4351.27	33894	-2.96154	1.26225e-14	Hba-a1	10	15602794	15603649	-	556	protein_coding	- && sp|P01946|HBA_RAT Hemoglobin subunit alpha-1/2 OS=Rattus norvegicus OX=10116 GN=Hba1 PE=1 SV=3 && PF00042:Globin	-	3154	4921	24658	48938	372.204	584.798	2716.89	4737.63
ENSRNOG00000045686	131.995	237.743	4.00781	1.76067	184.869	2.88424	6.0285	1.8517e-14	Nfs1	3	151665814	151688149	-	2008	protein_coding	- && sp|Q9Z1J3|NFS1_MOUSE Cysteine desulfurase, mitochondrial OS=Mus musculus OX=10090 GN=Nfs1 PE=1 SV=3 && PF00266:Aminotransferase class-V	-	123	220	4	2	4.01916	7.23913	0.122035	0.0536112
ENSRNOG00000060496	0	0	576.123	491.226	0	533.675	-11.3954	2.59321e-14	Kdm5d	Y	505996	589267	+	5856	protein_coding	- && sp|Q62240|KDM5D_MOUSE Lysine-specific demethylase 5D OS=Mus musculus OX=10090 GN=Kdm5d PE=2 SV=2 && PF08429:PLU-1-like protein|PF02928:C5HC2 zinc finger	ARID	0	0	575	558	0	0	6.01529	5.12888
ENSRNOG00000047098	64.3878	79.9682	479.936	905.863	72.178	692.9	-3.26357	4.22905e-14	Hbb-bs	1	168945449	168965566	+	1354	protein_coding	- && sp|P11517|HBB2_RAT Hemoglobin subunit beta-2 OS=Rattus norvegicus OX=10116 PE=1 SV=2 && PF00042:Globin	-	60	74	479	1029	2.90755	3.61111	21.6724	40.9059
ENSRNOG00000009734	651.39	382.551	58.1133	50.179	516.97	54.1462	3.25641	4.40722e-14	Akr1b8	4	61771970	61828657	+	2472	protein_coding	- && sp|Q5RJP0|ALD1_RAT Aldo-keto reductase family 1 member B7 OS=Rattus norvegicus OX=10116 GN=Akr1b7 PE=1 SV=1 && PF00248:Aldo/keto reductase family	-	607	354	58	57	16.1114	9.46199	1.43737	1.24113
ENSRNOG00000000167	28.9745	44.3067	331.647	402.313	36.6406	366.98	-3.32475	9.79532e-14	Alas2	X	23167696	23187341	-	1749	protein_coding	- && sp|Q63147|HEM0_RAT 5-aminolevulinate synthase, erythroid-specific, mitochondrial OS=Rattus norvegicus OX=10116 GN=Alas2 PE=1 SV=1 && PF00155:Aminotransferase class I and II|PF09029:5-aminolevulinate synthase presequence	-	27	41	331	457	1.0129	1.54889	11.5939	14.0642
ENSRNOG00000019736	171.701	229.098	12.0234	13.205	200.399	12.6142	3.98787	2.04698e-13	Nfs1	3	152200936	152222647	-	1380	protein_coding	- && sp|Q9Z1J3|NFS1_MOUSE Cysteine desulfurase, mitochondrial OS=Mus musculus OX=10090 GN=Nfs1 PE=1 SV=3 && PF00266:Aminotransferase class-V	-	160	212	12	15	7.60738	10.1504	0.532711	0.585061
ENSRNOG00000050006	57.949	184.791	1175.29	1126.83	121.37	1151.06	-3.24567	6.64734e-12	Agtr2	X	119390013	119393842	+	2945	protein_coding	- && sp|P35351|AGTR2_RAT Type-2 angiotensin II receptor OS=Rattus norvegicus OX=10116 GN=Agtr2 PE=1 SV=1 && PF00001:7 transmembrane receptor (rhodopsin family)	-	54	171	1173	1280	1.2031	3.83653	24.4007	23.3945
ENSRNOG00000002470	439.983	571.664	79.1543	78.3497	505.824	78.752	2.6833	8.19858e-12	Ifi47	10	34277993	34285623	+	1874	protein_coding	- && sp|Q62293|TGTP1_MOUSE T-cell-specific guanine nucleotide triphosphate-binding protein 1 OS=Mus musculus OX=10090 GN=Tgtp1 PE=1 SV=1 && PF05049:Interferon-inducible GTPase (IIGP)	-	410	529	79	89	14.3552	18.6515	2.58254	2.55629
ENSRNOG00000051257	128.776	274.485	0	0	201.63	0	10.1887	3.82635e-11	AABR07039356.2	X	74333329	74337975	-	988	lincRNA	- && - && -	-	120	254	0	0	7.96927	16.9865	0	0
ENSRNOG00000017198	16.0969	22.6937	210.41	192.793	19.3953	201.602	-3.37785	5.82266e-11	Hif3a	1	78976318	78997869	-	2065	protein_coding	- && sp|Q9JHS2|HIF3A_RAT Hypoxia-inducible factor 3-alpha OS=Rattus norvegicus OX=10116 GN=Hif3a PE=1 SV=1 && PF11413:Hypoxia-inducible factor-1|PF08447:PAS fold	-	15	21	210	219	0.476612	0.671934	6.23001	5.70839
ENSRNOG00000029980	31.1208	85.3714	595.16	435.765	58.2461	515.463	-3.14574	8.5867e-11	Zbtb16	8	52985313	53146953	-	2625	protein_coding	- && sp|Q05516|ZBT16_HUMAN Zinc finger and BTB domain-containing protein 16 OS=Homo sapiens OX=9606 GN=ZBTB16 PE=1 SV=2 && PF00651:BTB/POZ domain|PF13912:C2H2-type zinc finger	zf-C2H2	29	79	594	495	0.724875	1.9885	13.8627	10.15
ENSRNOG00000001959	752.264	311.228	72.1407	50.179	531.746	61.1598	3.12229	1.08552e-10	Mx1	11	37891156	37914983	-	3315	protein_coding	- && sp|P18588|MX1_RAT Interferon-induced GTP-binding protein Mx1 OS=Rattus norvegicus OX=10116 GN=Mx1 PE=1 SV=1 && PF01031:Dynamin central region|PF00350:Dynamin family|PF02212:Dynamin GTPase effector domain	-	701	288	72	57	13.8749	5.74033	1.33057	0.925509
ENSRNOG00000060617	0	0	156.305	168.144	0	162.224	-9.6778	2.59677e-10	AC241873.1	Y	989240	1206096	-	7132	processed_transcript	- && sp|P79457|UTY_MOUSE Histone demethylase UTY OS=Mus musculus OX=10090 GN=Uty PE=1 SV=2 && PF02373:JmjC domain, hydroxylase	-	0	0	156	191	0	0	1.33999	1.44149
ENSRNOG00000009372	97.6548	175.065	4.00781	9.68367	136.36	6.84574	4.2978	2.67392e-10	Tacr3	2	240021152	240118971	+	2159	protein_coding	- && sp|P16177|NK3R_RAT Neuromedin-K receptor OS=Rattus norvegicus OX=10116 GN=Tacr3 PE=2 SV=1 && PF00001:7 transmembrane receptor (rhodopsin family)	-	91	162	4	11	2.76556	4.95781	0.1135	0.274239
ENSRNOG00000005286	94.4354	378.228	15.0293	12.3247	236.332	13.677	4.1136	2.74136e-10	Coch	6	72359791	72373695	+	2418	protein_coding	- && sp|Q62507|COCH_MOUSE Cochlin OS=Mus musculus OX=10090 GN=Coch PE=1 SV=2 && PF03815:LCCL domain|PF00092:von Willebrand factor type A domain	-	88	350	15	14	2.38792	9.56399	0.380036	0.311646
ENSRNOG00000046069	91.216	149.13	529.031	1500.97	120.173	1015	-3.07876	2.98447e-10	Higd1c	7	142001338	142020705	+	291	protein_coding	- && sp|Q76I25|HIG1C_MOUSE HIG1 domain family member 1C OS=Mus musculus OX=10090 GN=Higd1c PE=3 SV=1 && -	-	85	138	528	1705	19.1655	31.3338	111.155	315.37
ENSRNOG00000022839	527.98	125.356	19.0371	28.1707	326.668	23.6039	3.78721	7.57078e-10	Ifit3	1	252906234	252911382	+	2045	protein_coding	- && sp|Q64345|IFIT3_MOUSE Interferon-induced protein with tetratricopeptide repeats 3 OS=Mus musculus OX=10090 GN=Ifit3 PE=1 SV=1 && PF14559:Tetratricopeptide repeat	-	492	116	19	32	15.7858	3.74794	0.56918	0.84226
ENSRNOG00000007159	687.876	110.226	22.043	27.2903	399.051	24.6667	4.01431	9.3123e-10	Ccl2	10	69412017	69413870	+	835	protein_coding	- && sp|P14844|CCL2_RAT C-C motif chemokine 2 OS=Rattus norvegicus OX=10116 GN=Ccl2 PE=2 SV=1 && PF00048:Small cytokines (intecrine/chemokine), interleukin-8 like	-	641	102	22	31	50.3693	8.07126	1.61408	1.99832
ENSRNOG00000053047	19.3163	52.9519	294.574	304.595	36.1341	299.585	-3.05208	2.04427e-09	Top2a	10	86901007	86932154	-	5589	protein_coding	- && sp|P41516|TOP2A_RAT DNA topoisomerase 2-alpha OS=Rattus norvegicus OX=10116 GN=Top2a PE=1 SV=1 && PF00521:DNA gyrase/topoisomerase IV, subunit A|PF02518:Histidine kinase-, DNA gyrase B-, and HSP90-like ATPase|PF16898:C-terminal associated domain of TOPRIM|PF00204:DNA gyrase B|PF01751:Toprim domain|PF08070:DTHCT (NUC029) region	-	18	49	294	346	0.211316	0.579281	3.22257	3.3322
ENSRNOG00000043219	183.505	166.42	956.866	669.054	174.963	812.96	-2.21582	2.85498e-09	Fbn2	18	53068495	53181503	-	7808	protein_coding	- && sp|Q61555|FBN2_MOUSE Fibrillin-2 OS=Mus musculus OX=10090 GN=Fbn2 PE=1 SV=2 && PF12662:Complement Clr-like EGF-like|PF00683:TB domain|PF07645:Calcium-binding EGF domain	-	171	154	955	760	1.43698	1.30319	7.49296	5.23918
ENSRNOG00000037080	203.895	279.889	1263.46	939.316	241.892	1101.39	-2.18676	2.96509e-09	Adamts17	1	127802978	128124171	+	3363	protein_coding	- && sp|Q8TE56|ATS17_HUMAN A disintegrin and metalloproteinase with thrombospondin motifs 17 OS=Homo sapiens OX=9606 GN=ADAMTS17 PE=2 SV=2 && PF17771:ADAM cysteine-rich domain|PF01421:Reprolysin (M12B) family zinc metalloprotease|PF01562:Reprolysin family propeptide|PF00090:Thrombospondin type 1 domain|PF05986:ADAM-TS Spacer 1	-	190	259	1261	1067	3.70699	5.08862	22.9709	17.0776
ENSRNOG00000019857	258.624	197.759	35.0684	30.8117	228.192	32.94	2.79381	3.21457e-09	Gng7	7	11582984	11628929	+	2898	protein_coding	- && sp|P43425|GBG7_RAT Guanine nucleotide-binding protein G(I)/G(S)/G(O) subunit gamma-7 OS=Rattus norvegicus OX=10116 GN=Gng7 PE=2 SV=2 && -	-	241	183	35	35	5.45648	4.17235	0.739877	0.650068
ENSRNOG00000018606	106.24	235.582	869.696	1000.94	170.911	935.318	-2.45243	7.31568e-09	Olr59	1	167906061	167911961	-	2863	protein_coding	- && sp|O88628|O51E2_RAT Olfactory receptor 51E2 OS=Rattus norvegicus OX=10116 GN=Or51e2 PE=2 SV=1 && PF13853:Olfactory receptor	-	99	218	868	1137	2.26886	5.0311	18.5733	21.3761
ENSRNOG00000032708	367.01	590.036	89.1739	97.717	478.523	93.4455	2.35586	1.16492e-08	RT1-Bb	20	4039413	4049711	+	4048	protein_coding	- && sp|P29826|HB2B_RAT Rano class II histocompatibility antigen, B-1 beta chain OS=Rattus norvegicus OX=10116 GN=RT1-Bb PE=1 SV=1 && PF07654:Immunoglobulin C1-set domain|PF00969:Class II histocompatibility antigen, beta domain	-	342	546	89	111	5.54345	8.91209	1.34691	1.47595
ENSRNOG00000031665	115.898	225.856	786.534	905.863	170.877	846.198	-2.30826	1.53403e-08	Ace2	X	32049931	32096016	-	3255	protein_coding	- && sp|Q5EGZ1|ACE2_RAT Angiotensin-converting enzyme 2 OS=Rattus norvegicus OX=10116 GN=Ace2 PE=1 SV=1 && PF01401:Angiotensin-converting enzyme|PF16959:Renal amino acid transporter	-	108	209	785	1029	2.17704	4.24251	14.7743	17.0159
ENSRNOG00000060437	0	0	88.1719	95.076	0	91.624	-8.85365	1.70889e-08	AC239701.1	Y	66972	70369	-	3398	processed_pseudogene	- && sp|A2ABV5|MED14_MOUSE Mediator of RNA polymerase II transcription subunit 14 OS=Mus musculus OX=10090 GN=Med14 PE=1 SV=1 && PF08638:Mediator complex subunit MED14	-	0	0	88	108	0	0	1.58653	1.71076
ENSRNOG00000046276	17.1701	28.0969	136.266	256.177	22.6335	196.221	-3.11738	1.79175e-08	Myh3	10	53621375	53645194	+	6035	protein_coding	- && sp|P13541|MYH3_MOUSE Myosin-3 OS=Mus musculus OX=10090 GN=Myh3 PE=2 SV=2 && PF02736:Myosin N-terminal SH3-like domain|PF00063:Myosin head (motor domain)|PF01576:Myosin tail	-	16	26	136	291	0.173955	0.284658	1.38055	2.5954
ENSRNOG00000046950	224.284	309.066	28.0547	52.82	266.675	40.4374	2.71589	2.09712e-08	LOC100912481	4	24612205	24640686	+	2195	protein_coding	- && sp|Q61545|EWS_MOUSE RNA-binding protein EWS OS=Mus musculus OX=10090 GN=Ewsr1 PE=1 SV=2 && PF00641:Zn-finger in Ran binding protein and others|PF00076:RNA recognition motif. (a.k.a. RRM, RBD, or RNP domain)	-	209	286	28	60	6.2475	8.60913	0.781471	1.47132
ENSRNOG00000032844	2955.4	4173.48	838.635	1038.79	3564.44	938.714	1.92474	2.28646e-08	RT1-Da	20	4127644	4132616	-	2502	protein_coding	- && sp|P14439|HA23_MOUSE H-2 class II histocompatibility antigen, E-U alpha chain OS=Mus musculus OX=10090 GN=H2-Ea PE=2 SV=2 && PF00993:Class II histocompatibility antigen, alpha domain|PF07654:Immunoglobulin C1-set domain	-	2754	3862	837	1180	72.2222	101.989	20.494	25.3854
ENSRNOG00000045989	57.949	92.936	370.723	397.031	75.4425	383.877	-2.34747	2.81292e-08	Hba-a3	10	15577249	15577977	-	429	protein_coding	- && sp|P01944|HBA_ONDZI Hemoglobin subunit alpha OS=Ondatra zibethicus OX=10060 GN=HBA PE=1 SV=1 && PF00042:Globin	-	54	86	370	451	8.25906	13.2455	52.8365	56.5859
ENSRNOG00000018735	8947.76	13855	2361.6	3376.96	11401.4	2869.28	1.99036	3.59459e-08	Cd74	18	56071478	56080849	+	1391	protein_coding	- && sp|P10247|HG2A_RAT H-2 class II histocompatibility antigen gamma chain OS=Rattus norvegicus OX=10116 GN=Cd74 PE=1 SV=2 && PF08831:Class II MHC-associated invariant chain trimerisation domain|PF09307:CLIP, MHC2 interacting	-	8338	12821	2357	3836	393.305	609.007	103.806	148.437
ENSRNOG00000013548	474.323	661.359	1915.74	2227.24	567.841	2071.49	-1.86719	6.28704e-08	Selenow	1	77533148	77535681	-	267	protein_coding	- && sp|P63300|SELW_MOUSE Selenoprotein W OS=Mus musculus OX=10090 GN=Selenow PE=1 SV=3 && -	-	442	612	1912	2530	108.619	151.449	438.699	510.033
ENSRNOG00000000811	130.922	273.405	723.41	1599.57	202.163	1161.49	-2.52275	7.27413e-08	Pkib	20	40618128	40712592	+	1544	protein_coding	- && sp|Q04758|IPKB_MOUSE cAMP-dependent protein kinase inhibitor beta OS=Mus musculus OX=10090 GN=Pkib PE=3 SV=1 && PF02827:cAMP-dependent protein kinase inhibitor	-	122	253	722	1817	5.1845	10.8268	28.647	63.3428
ENSRNOG00000000632	13.9507	10.8065	96.1875	152.298	12.3786	124.243	-3.32809	7.55194e-08	Cdk1	20	20576377	20591549	+	1411	protein_coding	- && sp|P39951|CDK1_RAT Cyclin-dependent kinase 1 OS=Rattus norvegicus OX=10116 GN=Cdk1 PE=1 SV=1 && PF00069:Protein kinase domain	-	13	10	96	173	0.60452	0.468275	4.16806	6.59946
ENSRNOG00000030729	2124.8	9048.29	894.745	772.053	5586.54	833.399	2.74493	7.87972e-08	C4b	20	4302344	4316715	-	5317	protein_coding	- && sp|P08649|CO4_RAT Complement C4 OS=Rattus norvegicus OX=10116 GN=C4 PE=1 SV=3 && PF00207:Alpha-2-macroglobulin family|PF01835:MG2 domain|PF17789:Macroglobulin domain MG4|PF07677:A-macroglobulin receptor binding domain|PF01759:UNC-6/NTR/C345C module|PF01821:Anaphylotoxin-like domain|PF07703:Alpha-2-macroglobulin bait region domain|PF07678:A-macroglobulin TED domain|PF17791:Macroglobulin domai…	-	1980	8373	893	877	24.4339	104.05	10.289	8.87815
ENSRNOG00000031090	348.767	497.1	107.209	83.6317	422.933	95.4204	2.14937	1.65341e-07	RT1-CE7	20	4694472	4896970	-	2452	protein_coding	- && sp|P16391|HA12_RAT RT1 class I histocompatibility antigen, AA alpha chain OS=Rattus norvegicus OX=10116 PE=1 SV=2 && -	-	325	460	107	95	8.69675	12.3955	2.67333	2.08541
ENSRNOG00000015401	957.232	363.099	139.272	100.358	660.165	119.815	2.46311	2.40214e-07	Mapk4	18	69894684	69944632	-	4586	protein_coding	- && sp|Q6P5G0|MK04_MOUSE Mitogen-activated protein kinase 4 OS=Mus musculus OX=10090 GN=Mapk4 PE=1 SV=1 && PF00069:Protein kinase domain	-	892	336	139	114	12.7622	4.84097	1.85682	1.33801
ENSRNOG00000019050	317.646	148.049	24.0469	44.897	232.848	34.472	2.75094	3.88825e-07	Ifit1	1	252944103	252946170	+	2068	protein_coding	- && sp|Q64282|IFIT1_MOUSE Interferon-induced protein with tetratricopeptide repeats 1 OS=Mus musculus OX=10090 GN=Ifit1 PE=1 SV=2 && -	-	296	137	24	51	9.39151	4.37721	0.710968	1.32742
ENSRNOG00000008337	74.0459	99.4199	394.77	331.005	86.7329	362.888	-2.0647	5.26922e-07	Gjd2	3	105467480	105470475	-	1892	protein_coding	- && sp|O70610|CXD2_RAT Gap junction delta-2 protein OS=Rattus norvegicus OX=10116 GN=Gjd2 PE=2 SV=1 && PF00029:Connexin	-	69	92	394	376	2.39289	3.21288	12.7575	10.6969
ENSRNOG00000005998	1002.3	1119.55	355.694	276.425	1060.93	316.059	1.74764	5.47149e-07	Smoc1	6	104718512	104877980	+	1722	protein_coding	- && sp|Q8BLY1|SMOC1_MOUSE SPARC-related modular calcium-binding protein 1 OS=Mus musculus OX=10090 GN=Smoc1 PE=2 SV=2 && PF10591:Secreted protein acidic and rich in cysteine Ca binding region|PF00086:Thyroglobulin type-1 repeat|PF16597:Thyroglobulin_1 repeat associated disordered domain|PF07648:Kazal-type serine protease inhibitor domain	-	934	1036	355	314	35.5884	39.7516	12.6295	9.8149
ENSRNOG00000007387	468.958	556.535	1729.37	1520.34	512.747	1624.85	-1.66394	6.2629e-07	Per1	10	55687050	55695994	+	4049	protein_coding	- && sp|Q8CHI5|PER1_RAT Period circadian protein homolog 1 OS=Rattus norvegicus OX=10116 GN=Per1 PE=1 SV=2 && PF12114:Period protein 2/3C-terminal region|PF08447:PAS fold	-	437	515	1726	1727	7.08154	8.40402	26.1146	22.958
ENSRNOG00000020369	853.138	1801.45	5333.4	4878.81	1327.29	5106.1	-1.94375	7.66016e-07	Igf2	1	215828102	215846911	-	5641	protein_coding	- && sp|P01346|IGF2_RAT Insulin-like growth factor II OS=Rattus norvegicus OX=10116 GN=Igf2 PE=1 SV=1 && -	-	795	1667	5323	5542	9.24709	19.5257	57.8083	52.881
ENSRNOG00000001187	202.822	72.4036	14.0274	16.7263	137.613	15.3768	3.15967	8.69629e-07	Oasl	12	47444104	47456894	-	2748	protein_coding	- && sp|G3V645|OASL1_RAT 2'-5'-oligoadenylate synthase-like protein 1 OS=Rattus norvegicus OX=10116 GN=Oasl PE=2 SV=1 && PF00240:Ubiquitin family|PF10421:2'-5'-oligoadenylate synthetase 1, domain 2, C-terminus	-	189	67	14	19	4.51273	1.61096	0.312105	0.372157
ENSRNOG00000028137	37.5595	73.4843	254.496	297.553	55.5219	276.025	-2.31419	9.0376e-07	Mki67	1	207993895	208020454	-	9880	protein_coding	- && sp|E9PVX6|KI67_MOUSE Proliferation marker protein Ki-67 OS=Mus musculus OX=10090 GN=Mki67 PE=1 SV=1 && PF00498:FHA domain|PF08065:KI67R (NUC007) repeat|PF15276:Protein phosphatase 1 binding	-	35	68	254	338	0.232437	0.454757	1.57495	1.8414
ENSRNOG00000000239	147.019	70.2423	10.0195	13.205	108.631	11.6123	3.22157	9.74218e-07	Ccl7	10	69423086	69424979	+	850	protein_coding	- && sp|Q9QXY8|CCL7_RAT C-C motif chemokine 7 OS=Rattus norvegicus OX=10116 GN=Ccl7 PE=3 SV=1 && -	-	137	65	10	15	10.5754	5.05268	0.720727	0.949864
ENSRNOG00000060344	0	2.1613	54.1055	83.6317	1.08065	68.8686	-5.9991	1.23345e-06	AABR07073045.1	4	120413653	120414118	-	466	protein_coding	- && sp|Q56JX5|RS25_BOVIN 40S ribosomal protein S25 OS=Bos taurus OX=9913 GN=RPS25 PE=2 SV=1 && PF03297:S25 ribosomal protein	-	0	2	54	95	0	0.283577	7.099	10.973
ENSRNOG00000010065	517.249	508.987	1531.99	1535.3	513.118	1533.64	-1.5796	1.28612e-06	Dgkh	15	60803098	60959769	-	4017	protein_coding	- && sp|D3YXJ0|DGKH_MOUSE Diacylglycerol kinase eta OS=Mus musculus OX=10090 GN=Dgkh PE=1 SV=2 && PF07647:SAM domain (Sterile alpha motif)|PF00169:PH domain|PF00781:Diacylglycerol kinase catalytic domain|PF00609:Diacylglycerol kinase accessory domain|PF00130:Phorbol esters/diacylglycerol binding domain (C1 domain)	-	482	471	1529	1744	7.87298	7.74723	23.3182	23.3687
ENSRNOG00000028404	360.572	369.583	95.1856	101.238	365.077	98.212	1.89387	1.37886e-06	Ppp1r1b	10	86303727	86312762	+	1739	protein_coding	- && sp|Q6J4I0|PPR1B_RAT Protein phosphatase 1 regulatory subunit 1B OS=Rattus norvegicus OX=10116 GN=Ppp1r1b PE=1 SV=1 && PF05395:Protein phosphatase inhibitor 1/DARPP-32	-	336	342	95	115	12.6775	12.9943	3.34668	3.55949
ENSRNOG00000007879	66.534	108.065	314.613	425.201	87.2996	369.907	-2.08369	1.52573e-06	Stk26	X	138046494	138096669	+	3347	protein_coding	- && sp|Q99JT2|STK26_MOUSE Serine/threonine-protein kinase 26 OS=Mus musculus OX=10090 GN=Stk26 PE=1 SV=1 && PF00069:Protein kinase domain	-	62	100	314	483	1.21543	1.97411	5.7473	7.76749
ENSRNOG00000011250	302.623	537.084	99.1934	103.879	419.853	101.536	2.04763	1.73054e-06	Inmt	4	85381889	85386231	-	1108	protein_coding	- && sp|P40936|INMT_MOUSE Indolethylamine N-methyltransferase OS=Mus musculus OX=10090 GN=Inmt PE=1 SV=1 && PF01234:NNMT/PNMT/TEMT family	-	282	497	99	118	16.6995	29.6377	5.47375	5.73233
ENSRNOG00000017766	210.333	636.504	2076.05	1809.09	423.418	1942.57	-2.19784	1.76182e-06	Ca12	8	72405748	72460240	+	2582	protein_coding	- && sp|Q8CI85|CAH12_MOUSE Carbonic anhydrase 12 OS=Mus musculus OX=10090 GN=Ca12 PE=1 SV=1 && PF00194:Eukaryotic-type carbonic anhydrase	-	196	589	2072	2055	4.98074	15.0725	49.1613	42.8396
ENSRNOG00000016164	168.481	303.663	46.0899	50.179	236.072	48.1344	2.29337	2.0359e-06	Fcrl2	2	186595051	186606172	-	1530	protein_coding	- && sp|Q96LA5|FCRL2_HUMAN Fc receptor-like protein 2 OS=Homo sapiens OX=9606 GN=FCRL2 PE=1 SV=1 && PF00530:Scavenger receptor cysteine-rich domain|PF13927:Immunoglobulin domain|PF13895:Immunoglobulin domain	-	157	281	46	57	6.7329	12.1351	1.84186	2.00527
ENSRNOG00000054418	299.403	184.791	54.1055	53.7004	242.097	53.9029	2.16726	3.04955e-06	AABR07005779.3	1	198800801	198801816	+	1011	pseudogene	- && sp|P68180|KAPCB_CRIGR cAMP-dependent protein kinase catalytic subunit beta OS=Cricetulus griseus OX=10029 GN=PRKACB PE=2 SV=2 && PF00069:Protein kinase domain	-	279	171	54	61	18.107	11.1756	3.27214	3.24764
ENSRNOG00000022242	199.602	61.5971	15.0293	15.846	130.6	15.4377	3.08011	3.67361e-06	Cxcl9	14	17228856	17234712	+	1499	protein_coding	- && sp|P18340|CXCL9_MOUSE C-X-C motif chemokine 9 OS=Mus musculus OX=10090 GN=Cxcl9 PE=2 SV=2 && PF00048:Small cytokines (intecrine/chemokine), interleukin-8 like	-	186	57	15	18	8.14152	2.51247	0.613026	0.646339
ENSRNOG00000004062	17.1701	137.243	2.00391	3.52133	77.2064	2.76262	4.79174	3.67835e-06	C4bpa	13	47342079	47377703	-	2445	protein_coding	- && sp|Q63514|C4BPA_RAT C4b-binding protein alpha chain OS=Rattus norvegicus OX=10116 GN=C4bpa PE=2 SV=1 && PF18453:Oligomerization domain of C4b-binding protein alpha|PF00084:Sushi repeat (SCR repeat)	-	16	127	2	4	0.429374	3.43204	0.0501119	0.0880583
ENSRNOG00000016456	1266.29	2433.63	540.053	531.722	1849.96	535.887	1.7875	3.9466e-06	Il33	1	248132090	248147029	+	2446	protein_coding	- && sp|Q66H70|IL33_RAT Interleukin-33 OS=Rattus norvegicus OX=10116 GN=Il33 PE=2 SV=1 && PF15095:Interleukin 33	-	1180	2252	539	604	31.6534	60.833	13.4996	13.2914
ENSRNOG00000002768	424.959	213.969	66.1289	78.3497	319.464	72.2393	2.14391	4.25789e-06	Tmem114	10	7279920	7295452	+	1449	protein_coding	- && sp|Q9D563|TM114_MOUSE Transmembrane protein 114 OS=Mus musculus OX=10090 GN=Tmem114 PE=1 SV=1 && PF13903:PMP-22/EMP/MP20/Claudin tight junction	-	396	198	66	89	17.9317	9.02868	2.79039	3.30606
ENSRNOG00000049882	141.653	109.146	507.99	382.065	125.399	445.028	-1.82691	4.55177e-06	Adcyap1	9	121706979	121725716	-	2317	protein_coding	- && sp|P13589|PACA_RAT Pituitary adenylate cyclase-activating polypeptide OS=Rattus norvegicus OX=10116 GN=Adcyap1 PE=1 SV=2 && PF00123:Peptide hormone	-	132	101	507	434	3.73802	2.8802	13.4051	10.0821
ENSRNOG00000030712	794.116	1537.77	201.393	379.424	1165.94	290.408	2.00433	4.77686e-06	RT1-A2	20	5374985	5378539	+	1671	protein_coding	- && sp|P16391|HA12_RAT RT1 class I histocompatibility antigen, AA alpha chain OS=Rattus norvegicus OX=10116 PE=1 SV=2 && PF06623:MHC_I C-terminus|PF00129:Class I Histocompatibility antigen, domains alpha 1 and 2|PF07654:Immunoglobulin C1-set domain	-	740	1423	201	431	29.0569	56.2673	7.36901	13.8832
ENSRNOG00000002711	27.9014	41.0647	119.232	279.946	34.4831	199.589	-2.53458	4.81189e-06	Nuf2	13	87818391	87847263	-	1890	protein_coding	- && sp|Q6AYL9|NUF2_RAT Kinetochore protein Nuf2 OS=Rattus norvegicus OX=10116 GN=Nuf2 PE=2 SV=1 && PF03800:Nuf2 family	-	26	38	119	318	0.902622	1.32846	3.85722	9.05638
ENSRNOG00000012674	75.1191	757.537	47.0918	43.1364	416.328	45.1141	3.20637	4.89653e-06	Adrb3	16	69003868	69006632	+	2167	protein_coding	- && sp|P26255|ADRB3_RAT Beta-3 adrenergic receptor OS=Rattus norvegicus OX=10116 GN=Adrb3 PE=2 SV=2 && PF00001:7 transmembrane receptor (rhodopsin family)	-	70	701	47	49	2.1195	21.374	1.3287	1.2171
ENSRNOG00000058589	7.51191	5.40326	266.52	12.3247	6.45758	139.422	-4.43053	5.16765e-06	AABR07046778.1	5	6373583	6373849	+	267	protein_coding	- && sp|P05507|NU4LM_RAT NADH-ubiquinone oxidoreductase chain 4L OS=Rattus norvegicus OX=10116 GN=Mtnd4l PE=3 SV=3 && -	-	7	5	266	14	1.72021	1.23733	61.0323	2.82232
ENSRNOG00000061814	306.915	122.114	45.0879	32.5723	214.514	38.8301	2.46828	6.49904e-06	Dgcr2	11	87242522	87292955	+	4016	protein_coding	- && sp|P98154|IDD_MOUSE Integral membrane protein DGCR2/IDD OS=Mus musculus OX=10090 GN=Dgcr2 PE=2 SV=1 && PF00059:Lectin C-type domain|PF00057:Low-density lipoprotein receptor domain class A	-	286	113	45	37	4.67269	1.85914	0.686449	0.495904
ENSRNOG00000059883	23.6089	50.7906	342.668	117.965	37.1997	230.316	-2.62936	9.09587e-06	LOC100912578	3	74226407	74229066	-	2084	lincRNA	- && sp|P48721|GRP75_RAT Stress-70 protein, mitochondrial OS=Rattus norvegicus OX=10116 GN=Hspa9 PE=1 SV=3 && PF00012:Hsp70 protein	-	22	47	342	134	0.692658	1.49014	10.0535	3.46096
ENSRNOG00000015567	30.0476	50.7906	169.33	203.357	40.4191	186.344	-2.20552	9.56666e-06	Slc9a2	9	47386626	47491907	+	3981	protein_coding	- && sp|P48763|SL9A2_RAT Sodium/hydrogen exchanger 2 OS=Rattus norvegicus OX=10116 GN=Slc9a2 PE=1 SV=1 && PF16644:Regulatory region of Na+/H+ exchanger NHE binds to calmodulin|PF00999:Sodium/hydrogen exchanger family	-	28	47	169	231	0.461488	0.780069	2.60066	3.12327
ENSRNOG00000000451	177.066	232.34	43.084	55.461	204.703	49.2725	2.05265	1.13121e-05	RT1-Ba	20	4066132	4070721	-	1361	protein_coding	- && sp|P20037|HA2B_RAT Rano class II histocompatibility antigen, B alpha chain OS=Rattus norvegicus OX=10116 GN=RT1-Ba PE=3 SV=1 && PF07654:Immunoglobulin C1-set domain|PF00993:Class II histocompatibility antigen, alpha domain	-	165	215	43	63	7.95463	10.4378	1.93553	2.49156
ENSRNOG00000032240	1081.71	371.744	194.379	136.452	726.729	165.415	2.13616	1.15543e-05	Gbp5	2	248178389	248197160	+	3108	protein_coding	- && sp|Q8CFB4|GBP5_MOUSE Guanylate-binding protein 5 OS=Mus musculus OX=10090 GN=Gbp5 PE=1 SV=2 && -	-	1008	344	194	155	21.2801	7.31316	3.82393	2.68436
ENSRNOG00000010079	5351.7	44246.2	2990.83	4643.76	24798.9	3817.3	2.69962	1.16102e-05	Ca3	2	88126667	88135410	-	1586	protein_coding	- && sp|P14141|CAH3_RAT Carbonic anhydrase 3 OS=Rattus norvegicus OX=10116 GN=Ca3 PE=1 SV=3 && -	-	4987	40944	2985	5275	206.315	1705.75	115.3	179.023
ENSRNOG00000023410	193.163	288.534	63.1231	58.9824	240.849	61.0527	1.98042	1.20055e-05	Apol9a	7	118927008	118933812	-	1611	protein_coding	- && sp|Q9BQE5|APOL2_HUMAN Apolipoprotein L2 OS=Homo sapiens OX=9606 GN=APOL2 PE=1 SV=1 && PF05461:Apolipoprotein L	-	180	267	63	67	7.33113	10.9507	2.39571	2.23856
ENSRNOG00000012660	203.895	1141.17	3369.57	3818.01	672.531	3593.79	-2.41788	1.22063e-05	Postn	2	143656793	143688087	+	3229	protein_coding	- && sp|Q62009|POSTN_MOUSE Periostin OS=Mus musculus OX=10090 GN=Postn PE=1 SV=2 && PF02469:Fasciclin domain	-	190	1056	3363	4337	3.86082	21.6084	63.8041	72.2954
ENSRNOG00000005806	18.2432	113.468	1.00195	4.40167	65.8558	2.70181	4.57861	1.35433e-05	Oxtr	4	144403358	144416116	-	1218	protein_coding	- && sp|P70536|OXYR_RAT Oxytocin receptor OS=Rattus norvegicus OX=10116 GN=Oxtr PE=1 SV=2 && PF00001:7 transmembrane receptor (rhodopsin family)	-	17	105	1	5	0.91579	5.69599	0.050297	0.220959
ENSRNOG00000029662	172.774	244.227	54.1055	49.2987	208.501	51.7021	2.01243	1.47472e-05	Wdfy4	16	9194424	9430743	-	10081	protein_coding	- && sp|E9Q2M9|WDFY4_MOUSE WD repeat- and FYVE domain-containing protein 4 OS=Mus musculus OX=10090 GN=Wdfy4 PE=1 SV=2 && PF02138:Beige/BEACH domain|PF14844:PH domain associated with Beige/BEACH	-	161	226	54	56	1.04789	1.48126	0.328156	0.299002
ENSRNOG00000022256	1199.76	111.307	10.0195	6.16234	655.533	8.09094	6.34257	1.54202e-05	Cxcl10	14	17210733	17212930	+	1134	protein_coding	- && sp|P48973|CXL10_RAT C-X-C motif chemokine 10 OS=Rattus norvegicus OX=10116 GN=Cxcl10 PE=2 SV=2 && PF00048:Small cytokines (intecrine/chemokine), interleukin-8 like	-	1118	103	10	7	64.6879	6.00139	0.540227	0.332257
ENSRNOG00000013057	59.0221	55.1132	207.404	225.365	57.0677	216.385	-1.92301	1.61164e-05	Prc1	1	142087208	142108746	+	2928	protein_coding	- && sp|Q99K43|PRC1_MOUSE Protein regulator of cytokinesis 1 OS=Mus musculus OX=10090 GN=Prc1 PE=1 SV=2 && PF03999:Microtubule associated protein (MAP65/ASE1 family)	-	55	51	207	256	1.2325	1.15087	4.33101	4.70607
ENSRNOG00000020254	260.771	265.84	769.5	710.429	263.305	739.965	-1.49064	1.84879e-05	Per2	9	98555169	98597359	-	5783	protein_coding	- && sp|Q9Z301|PER2_RAT Period circadian protein homolog 2 OS=Rattus norvegicus OX=10116 GN=Per2 PE=1 SV=1 && PF08447:PAS fold|PF12114:Period protein 2/3C-terminal region	-	243	246	768	807	2.75707	2.81067	8.13575	7.51121
ENSRNOG00000021713	5.36565	14.0485	73.1426	88.9137	9.70706	81.0282	-3.0627	1.88513e-05	Kif18b	10	91008269	91027738	-	4105	protein_coding	- && sp|Q4KLL9|KI18B_RAT Kinesin-like protein KIF18B OS=Rattus norvegicus OX=10116 GN=Kif18b PE=2 SV=1 && PF00225:Kinesin motor domain	-	5	13	73	101	0.0799192	0.209246	1.08943	1.32433
ENSRNOG00000007334	10.7313	4.3226	59.1153	85.3924	7.52695	72.2538	-3.26307	1.94625e-05	Ly6h	7	116605558	116607674	-	1088	protein_coding	- && sp|Q9WUC3|LY6H_MOUSE Lymphocyte antigen 6H OS=Mus musculus OX=10090 GN=Ly6h PE=1 SV=2 && PF00021:u-PAR/Ly-6 domain	-	10	4	59	97	0.603067	0.242917	3.3221	4.79879
ENSRNOG00000004921	9.65817	17.2904	79.1543	103.879	13.4743	91.5169	-2.76507	2.22502e-05	Nusap1	3	111422267	111452971	+	4207	protein_coding	- && sp|Q9ERH4|NUSAP_MOUSE Nucleolar and spindle-associated protein 1 OS=Mus musculus OX=10090 GN=Nusap1 PE=1 SV=1 && PF16006:Nucleolar and spindle-associated protein	-	9	16	79	118	0.140367	0.25129	1.15039	1.50973
ENSRNOG00000000012	11.8044	59.4358	140.274	337.168	35.6201	238.721	-2.74583	2.34828e-05	Tcf15	3	147643250	147649504	+	993	protein_coding	- && sp|Q60756|TCF15_MOUSE Transcription factor 15 OS=Mus musculus OX=10090 GN=Tcf15 PE=1 SV=2 && PF00010:Helix-loop-helix DNA-binding domain	bHLH	11	55	140	383	0.726838	3.65966	8.63711	20.7605
ENSRNOG00000010319	1007.67	1263.28	438.856	397.911	1135.48	418.383	1.44057	2.67327e-05	Lcp1	15	57221292	57277811	+	3637	protein_coding	- && sp|Q61233|PLSL_MOUSE Plastin-2 OS=Mus musculus OX=10090 GN=Lcp1 PE=1 SV=4 && PF13499:EF-hand domain pair|PF00307:Calponin homology (CH) domain	-	939	1169	438	452	16.9401	21.2373	7.37769	6.68936
ENSRNOG00000017874	224.284	301.502	77.1504	73.0677	262.893	75.1091	1.80772	2.67697e-05	Cd53	2	209489279	209537087	-	1699	protein_coding	- && sp|P24485|CD53_RAT Leukocyte surface antigen CD53 OS=Rattus norvegicus OX=10116 GN=Cd53 PE=1 SV=3 && PF00335:Tetraspanin family	-	209	279	77	83	8.07137	10.8502	2.77643	2.62951
ENSRNOG00000013309	135.214	189.114	25.0488	44.897	162.164	34.9729	2.20816	2.78422e-05	Pik3ap1	1	260527781	260638915	-	4616	protein_coding	- && sp|Q9EQ32|BCAP_MOUSE Phosphoinositide 3-kinase adapter protein 1 OS=Mus musculus OX=10090 GN=Pik3ap1 PE=1 SV=1 && PF18567:Toll/interleukin-1 receptor domain|PF14545:Dof, BCAP, and BANK (DBB) motif,	-	126	175	25	51	1.79101	2.50495	0.33179	0.594694
ENSRNOG00000059539	111.605	917.473	84.1641	68.666	514.539	76.4151	2.75185	2.87719e-05	LOC103693564	11	60072727	60086553	+	1400	protein_coding	- && sp|P37805|TAGL3_RAT Transgelin-3 OS=Rattus norvegicus OX=10116 GN=Tagln3 PE=1 SV=2 && PF00402:Calponin family repeat|PF00307:Calponin homology (CH) domain	-	104	849	84	78	4.87416	40.0689	3.67571	2.99886
ENSRNOG00000033215	1137.52	1645.83	291.568	566.055	1391.67	428.812	1.69758	3.05369e-05	RT1-Db1	20	4087618	4097190	+	3193	protein_coding	- && sp|P18211|HB2D_RAT Rano class II histocompatibility antigen, D-1 beta chain OS=Rattus norvegicus OX=10116 GN=RT1-Db1 PE=2 SV=1 && PF07654:Immunoglobulin C1-set domain	-	1060	1523	291	643	21.7822	31.5158	5.58321	10.8393
ENSRNOG00000034190	135.214	156.694	32.0625	36.0937	145.954	34.0781	2.09743	3.247e-05	Ighm	6	138054662	138662511	-	7244	protein_coding	- && sp|P01872|IGHM_MOUSE Immunoglobulin heavy constant mu OS=Mus musculus OX=10090 GN=Ighm PE=1 SV=2 && PF07654:Immunoglobulin C1-set domain	-	126	145	32	41	1.14126	1.32257	0.270621	0.304645
ENSRNOG00000029478	122.337	140.485	30.0586	28.1707	131.411	29.1146	2.17492	3.2842e-05	Cyp4f39	7	14441476	14515212	+	3013	protein_coding	- && sp|Q6NT55|CP4FN_HUMAN Cytochrome P450 4F22 OS=Homo sapiens OX=9606 GN=CYP4F22 PE=1 SV=1 && PF00067:Cytochrome P450	-	114	130	30	32	2.48256	2.85083	0.609975	0.571663
ENSRNOG00000032401	173.847	198.84	464.906	647.045	186.343	555.976	-1.57747	3.42564e-05	H3f3c	7	94777702	94778696	+	995	protein_coding	- && sp|C0HL66|H33A_DROME Histone H3.3A OS=Drosophila melanogaster OX=7227 GN=His3.3A PE=1 SV=1 && PF00125:Core histone H2A/H2B/H3/H4	-	162	184	464	735	10.6828	12.2186	28.5683	39.7607
ENSRNOG00000011992	240.381	374.986	885.727	877.693	307.684	881.71	-1.51891	4.16465e-05	Slc18a1	16	22361998	22395183	+	2361	protein_coding	- && sp|Q01818|VMAT1_RAT Chromaffin granule amine transporter OS=Rattus norvegicus OX=10116 GN=Slc18a1 PE=2 SV=1 && PF07690:Major Facilitator Superfamily	-	224	347	884	997	6.2251	9.71093	22.9375	22.7294
ENSRNOG00000026649	265.063	284.211	860.678	659.37	274.637	760.024	-1.46828	4.22613e-05	Dnmt3a	6	28235695	28340577	+	4289	protein_coding	- && sp|Q1LZ53|DNM3A_RAT DNA (cytosine-5)-methyltransferase 3A OS=Rattus norvegicus OX=10116 GN=Dnmt3a PE=1 SV=1 && PF17980:Cysteine rich ADD domain in DNMT3|PF00145:C-5 cytosine-specific DNA methylase|PF00855:PWWP domain	-	247	263	859	749	3.77864	4.05161	12.2695	9.39972
ENSRNOG00000056069	19.3163	20.5324	122.238	87.153	19.9244	104.696	-2.39267	5.06186e-05	Kif11	1	256035866	256088299	+	4731	protein_coding	- && sp|Q6P9P6|KIF11_MOUSE Kinesin-like protein KIF11 OS=Mus musculus OX=10090 GN=Kif11 PE=1 SV=1 && PF00225:Kinesin motor domain|PF13931:Kinesin-associated microtubule-binding	-	18	19	122	99	0.24964	0.265356	1.57978	1.12635
ENSRNOG00000010663	68.6803	285.292	29.0567	29.9313	176.986	29.494	2.58483	5.12153e-05	Col6a5	8	114529016	114617466	-	7928	protein_coding	- && sp|A6H584|CO6A5_MOUSE Collagen alpha-5(VI) chain OS=Mus musculus OX=10090 GN=Col6a5 PE=1 SV=4 && PF00092:von Willebrand factor type A domain|PF01391:Collagen triple helix repeat (20 copies)	-	64	264	29	34	0.529676	2.20023	0.224091	0.230837
ENSRNOG00000022767	76.1922	110.226	20.0391	11.4443	93.2093	15.7417	2.57283	5.20031e-05	Elfn1	12	16749374	16813838	-	4144	protein_coding	- && sp|Q8C8T7|ELFN1_MOUSE Protein ELFN1 OS=Mus musculus OX=10090 GN=Elfn1 PE=2 SV=1 && -	-	71	102	20	13	1.12417	1.62633	0.295665	0.168855
ENSRNOG00000001369	244.674	175.065	61.1192	55.461	209.87	58.2901	1.8489	5.49346e-05	Oas1a	12	41200718	41211909	+	2032	protein_coding	- && sp|Q05961|OAS1A_RAT 2'-5'-oligoadenylate synthase 1A OS=Rattus norvegicus OX=10116 GN=Oas1a PE=2 SV=1 && PF10421:2'-5'-oligoadenylate synthetase 1, domain 2, C-terminus|PF01909:Nucleotidyltransferase domain	-	228	162	61	63	7.36216	5.26767	1.83906	1.66881
ENSRNOG00000000443	847.772	2185.08	389.76	494.748	1516.42	442.254	1.77746	5.9631e-05	LOC103689965	20	4302347	4508214	-	5457	protein_coding	- && sp|P08649|CO4_RAT Complement C4 OS=Rattus norvegicus OX=10116 GN=C4 PE=1 SV=3 && PF07703:Alpha-2-macroglobulin bait region domain|PF07677:A-macroglobulin receptor binding domain|PF17791:Macroglobulin domain MG3|PF17789:Macroglobulin domain MG4|PF01759:UNC-6/NTR/C345C module|PF07678:A-macroglobulin TED domain|PF00207:Alpha-2-macroglobulin family|PF01821:Anaphylotoxin-like domain|PF01835:MG2 d…	-	790	2022	389	562	9.49877	24.4824	4.36702	5.54334
ENSRNOG00000058692	37.5595	70.2423	190.371	227.126	53.9009	208.749	-1.95398	6.10159e-05	Slc26a4	6	50808923	50846965	-	3223	protein_coding	- && sp|Q9R154|S26A4_RAT Pendrin OS=Rattus norvegicus OX=10116 GN=Slc26a4 PE=2 SV=1 && PF00916:Sulfate permease family|PF01740:STAS domain	-	35	65	190	258	0.712528	1.33254	3.61146	4.30872
ENSRNOG00000019854	122.337	190.195	41.0801	34.333	156.266	37.7066	2.05259	6.22457e-05	Napsa	1	100577056	100589836	+	1841	protein_coding	- && sp|O09043|NAPSA_MOUSE Napsin-A OS=Mus musculus OX=10090 GN=Napsa PE=1 SV=1 && PF00026:Eukaryotic aspartyl protease	-	114	176	41	39	4.06299	6.31664	1.36433	1.14025
ENSRNOG00000050181	11.8044	148.049	6.01172	4.40167	79.9268	5.2067	3.94482	6.41998e-05	LOC100911881	1	214476387	214511529	-	2006	protein_coding	- && sp|A0JPQ9|CHID1_RAT Chitinase domain-containing protein 1 OS=Rattus norvegicus OX=10116 GN=Chid1 PE=2 SV=2 && PF00704:Glycosyl hydrolases family 18	-	11	137	6	5	0.359796	4.5125	0.183236	0.134162
ENSRNOG00000014118	0	0	29.0567	24.6493	0	26.853	-7.08231	6.55698e-05	Klkb1	16	50152008	50175458	+	2593	protein_coding	- && sp|P14272|KLKB1_RAT Plasma kallikrein OS=Rattus norvegicus OX=10116 GN=Klkb1 PE=1 SV=1 && PF00089:Trypsin|PF00024:PAN domain	-	0	0	29	28	0	0	0.685149	0.581226
ENSRNOG00000046414	0	2.1613	29.0567	56.3414	1.08065	42.699	-5.30978	6.6929e-05	Vwa5a	3	158997834	159021582	+	3785	protein_coding	- && sp|Q75WE7|VWA5A_RAT von Willebrand factor A domain-containing protein 5A OS=Rattus norvegicus OX=10116 GN=Vwa5a PE=2 SV=1 && PF13768:von Willebrand factor type A domain|PF08487:Vault protein inter-alpha-trypsin domain	-	0	2	29	64	0	0.0349134	0.469377	0.91013
ENSRNOG00000015529	6.43878	8.64521	46.0899	81.871	7.54199	63.9805	-3.08659	7.40948e-05	Cdca3	4	157348020	157351604	+	1492	protein_coding	- && sp|Q68FW2|CDCA3_RAT Cell division cycle-associated protein 3 OS=Rattus norvegicus OX=10116 GN=Cdca3 PE=1 SV=1 && -	-	6	8	46	93	0.263862	0.354282	1.88877	3.35508
ENSRNOG00000053384	60.0953	117.791	324.633	289.63	88.9431	307.131	-1.78792	8.05281e-05	Bmp7	3	170879973	170955399	-	2026	protein_coding	- && sp|P23359|BMP7_MOUSE Bone morphogenetic protein 7 OS=Mus musculus OX=10090 GN=Bmp7 PE=1 SV=2 && PF00019:Transforming growth factor beta like domain|PF00688:TGF-beta propeptide	-	56	109	324	329	1.81361	3.5548	9.79705	8.74069
ENSRNOG00000048145	159.896	353.373	830.62	797.582	256.635	814.101	-1.66556	8.07668e-05	Sstr1	6	79254339	79258611	+	3906	protein_coding	- && sp|P28646|SSR1_RAT Somatostatin receptor type 1 OS=Rattus norvegicus OX=10116 GN=Sstr1 PE=2 SV=1 && PF00001:7 transmembrane receptor (rhodopsin family)	-	149	327	829	906	2.50293	5.5315	13.0021	12.4849
ENSRNOG00000027079	232.869	16.2098	11.0215	11.4443	124.539	11.2329	3.47055	8.14921e-05	Impad1	5	17633766	17663589	-	2037	protein_coding	- && sp|D4AD37|IMPA3_RAT Golgi-resident adenosine 3',5'-bisphosphate 3'-phosphatase OS=Rattus norvegicus OX=10116 GN=Bpnt2 PE=3 SV=1 && PF00459:Inositol monophosphatase family	-	217	15	11	13	6.98977	0.48655	0.33082	0.343512
ENSRNOG00000018426	28.9745	37.8228	95.1856	214.801	33.3986	154.994	-2.21602	9.17844e-05	NEWGENE_2134	1	80606638	80609921	-	467	protein_coding	- && sp|P19939|APOC1_RAT Apolipoprotein C-I OS=Rattus norvegicus OX=10116 GN=Apoc1 PE=3 SV=1 && -	-	27	35	95	244	3.79351	4.95198	12.4622	28.123
ENSRNOG00000026653	10.7313	119.952	2.00391	5.282	65.3418	3.64295	4.14852	9.20493e-05	Hcar2	12	38160464	38161546	+	1083	protein_coding	- && sp|Q80Z39|HCAR2_RAT Hydroxycarboxylic acid receptor 2 OS=Rattus norvegicus OX=10116 GN=Hcar2 PE=1 SV=1 && PF00001:7 transmembrane receptor (rhodopsin family)	-	10	111	2	6	0.605851	6.77208	0.113133	0.298203
ENSRNOG00000009033	1186.88	783.472	353.69	379.424	985.177	366.557	1.42623	9.42624e-05	Cntn2	13	49285310	49313940	-	5035	protein_coding	- && sp|P22063|CNTN2_RAT Contactin-2 OS=Rattus norvegicus OX=10116 GN=Cntn2 PE=1 SV=1 && PF00041:Fibronectin type III domain|PF07679:Immunoglobulin I-set domain|PF13927:Immunoglobulin domain	-	1106	725	353	431	14.4128	9.51406	4.29502	4.60752
ENSRNOG00000046424	1380.04	488.454	192.375	314.279	934.25	253.327	1.88209	9.47242e-05	Mfn2	5	164684509	164714145	-	3889	protein_coding	- && sp|Q8R500|MFN2_RAT Mitofusin-2 OS=Rattus norvegicus OX=10116 GN=Mfn2 PE=1 SV=1 && PF00350:Dynamin family|PF04799:fzo-like conserved region	-	1286	452	192	357	21.6969	7.67941	3.0245	4.94105
ENSRNOG00000003105	467.885	456.035	188.367	143.494	461.96	165.931	1.4782	9.83414e-05	Kif19	10	103308392	103334466	+	3472	protein_coding	- && sp|Q99PT9|KIF19_MOUSE Kinesin-like protein KIF19 OS=Mus musculus OX=10090 GN=Kif19 PE=1 SV=2 && PF00225:Kinesin motor domain	-	436	422	188	163	8.2395	8.03083	3.31717	2.52695
ENSRNOG00000051235	126.629	353.373	62.1211	50.179	240.001	56.1501	2.09674	9.89981e-05	C2	20	4542340	4561152	-	2604	protein_coding	- && sp|P21180|CO2_MOUSE Complement C2 OS=Mus musculus OX=10090 GN=C2 PE=1 SV=2 && PF00092:von Willebrand factor type A domain|PF00089:Trypsin|PF00084:Sushi repeat (SCR repeat)	-	118	327	62	57	2.97328	8.29725	1.45861	1.17821
ENSRNOG00000016294	634.22	1022.3	294.574	303.715	828.258	299.145	1.46915	0.000101116	Cd4	4	157383052	157408176	-	1749	protein_coding	- && sp|P05540|CD4_RAT T-cell surface glycoprotein CD4 OS=Rattus norvegicus OX=10116 GN=Cd4 PE=1 SV=1 && PF05790:Immunoglobulin C2-set domain|PF12104:T cell CD4 receptor C terminal region|PF09191:CD4, extracellular|PF00047:Immunoglobulin domain	-	591	946	294	345	22.1713	35.7379	10.2979	10.6174
ENSRNOG00000016085	105.167	368.502	46.0899	54.5807	236.834	50.3353	2.23327	0.000104254	Mpzl2	8	49342067	49353080	+	3255	protein_coding	- && sp|O70255|MPZL2_MOUSE Myelin protein zero-like protein 2 OS=Mus musculus OX=10090 GN=Mpzl2 PE=1 SV=1 && PF07686:Immunoglobulin V-set domain	-	98	341	46	62	1.97546	6.92199	0.865758	1.02525
ENSRNOG00000013141	125.556	490.616	81.1582	45.7774	308.086	63.4678	2.28142	0.000104529	Eno2	4	157285179	157294047	-	2241	protein_coding	- && sp|P07323|ENOG_RAT Gamma-enolase OS=Rattus norvegicus OX=10116 GN=Eno2 PE=1 SV=2 && PF03952:Enolase, N-terminal domain|PF00113:Enolase, C-terminal TIM barrel domain	-	117	454	81	52	3.42561	13.3857	2.21428	1.24897
ENSRNOG00000050714	107.313	124.275	377.737	302.835	115.794	340.286	-1.55485	0.000108851	Islr2	8	62984552	62987182	-	2631	protein_coding	- && sp|Q5RKR3|ISLR2_MOUSE Immunoglobulin superfamily containing leucine-rich repeat protein 2 OS=Mus musculus OX=10090 GN=Islr2 PE=1 SV=1 && PF13855:Leucine rich repeat	-	100	115	377	344	2.49387	2.88805	8.77829	7.03764
ENSRNOG00000012318	48.2908	37.8228	144.281	177.827	43.0568	161.054	-1.90364	0.000110704	Aspm	13	56546021	56591793	+	9727	protein_coding	- && sp|Q8CJ27|ASPM_MOUSE Abnormal spindle-like microcephaly-associated protein homolog OS=Mus musculus OX=10090 GN=Aspm PE=1 SV=2 && PF15780:Abnormal spindle-like microcephaly-assoc'd, ASPM-SPD-2-Hydin|PF00307:Calponin homology (CH) domain	-	45	35	144	202	0.303548	0.237748	0.906929	1.11779
ENSRNOG00000031743	1448.73	1126.04	548.069	481.543	1287.38	514.806	1.32254	0.000113957	Gbp2	2	248276709	248293784	+	2481	protein_coding	- && sp|Q63663|GBP2_RAT Guanylate-binding protein 1 OS=Rattus norvegicus OX=10116 GN=Gbp2 PE=1 SV=2 && PF02263:Guanylate-binding protein, N-terminal domain|PF02841:Guanylate-binding protein, C-terminal domain	-	1350	1042	547	547	35.7027	27.7504	13.5067	11.8672
ENSRNOG00000003802	6.43878	9.72586	54.1055	69.5464	8.08232	61.8259	-2.93658	0.000114908	Pttg1	10	29020049	29026002	-	1044	protein_coding	- && sp|P97613|PTTG1_RAT Securin OS=Rattus norvegicus OX=10116 GN=Pttg1 PE=1 SV=1 && PF04856:Securin sister-chromatid separation inhibitor	-	6	9	54	79	0.37709	0.569599	3.16871	4.07301
ENSRNOG00000060878	2.14626	2.1613	133.26	2.641	2.15378	67.9504	-4.97732	0.000119011	AABR07066020.1	9	604106	605637	-	989	lincRNA	- && sp|Q14738|2A5D_HUMAN Serine/threonine-protein phosphatase 2A 56 kDa regulatory subunit delta isoform OS=Homo sapiens OX=9606 GN=PPP2R5D PE=1 SV=1 && PF01603:Protein phosphatase 2A regulatory B subunit (B56 family)	-	2	2	133	3	0.132687	0.133617	8.23844	0.163273
ENSRNOG00000042080	2.14626	47.5487	209.408	168.144	24.8475	188.776	-2.92598	0.000121466	Il31ra	2	44336006	44394709	-	2221	protein_coding	- && sp|Q8K5B1|IL31R_MOUSE Interleukin-31 receptor subunit alpha OS=Mus musculus OX=10090 GN=Il31ra PE=1 SV=3 && PF00041:Fibronectin type III domain	-	2	44	209	191	0.0590848	1.30898	5.76484	4.62886
ENSRNOG00000016826	86.9235	207.485	34.0664	29.9313	147.204	31.9989	2.20267	0.000121998	Pla2g2d	5	157222636	157228791	+	1885	protein_coding	- && sp|Q9WVF6|PA2GD_MOUSE Group IID secretory phospholipase A2 OS=Mus musculus OX=10090 GN=Pla2g2d PE=1 SV=1 && -	-	81	192	34	34	2.81947	6.73004	1.10499	0.970861
ENSRNOG00000047565	7.51191	6.48391	164.32	13.205	6.99791	88.7627	-3.66254	0.000123726	Echs1	1	141821916	141830764	+	1483	protein_coding	- && sp|P14604|ECHM_RAT Enoyl-CoA hydratase, mitochondrial OS=Rattus norvegicus OX=10116 GN=Echs1 PE=1 SV=1 && PF00378:Enoyl-CoA hydratase/isomerase	-	7	6	164	15	0.309707	0.267324	6.77473	0.544427
ENSRNOG00000031367	189.944	3.24195	5.00977	5.282	96.593	5.14589	4.22985	0.000124241	Hprt1	X	158623240	158655198	-	1223	protein_coding	- && sp|P27605|HPRT_RAT Hypoxanthine-guanine phosphoribosyltransferase OS=Rattus norvegicus OX=10116 GN=Hprt1 PE=1 SV=1 && PF00156:Phosphoribosyl transferase domain	-	177	3	5	6	9.49601	0.162077	0.250457	0.264067
ENSRNOG00000008040	7.51191	2.1613	42.0821	62.5037	4.83661	52.2929	-3.43443	0.00012503	Pimreg	10	58613674	58618514	+	1436	protein_coding	- && sp|Q8BFY7|PIMRE_MOUSE Protein PIMREG OS=Mus musculus OX=10090 GN=Pimreg PE=1 SV=1 && PF07326:Regulator of chromosome segregation 1	-	7	2	42	71	0.319844	0.0920244	1.79178	2.6613
ENSRNOG00000002134	91.216	75.6456	12.0234	18.487	83.4308	15.2552	2.44582	0.000130896	Gbp6	14	5928737	5945321	+	1703	protein_coding	- && sp|Q6ZN66|GBP6_HUMAN Guanylate-binding protein 6 OS=Homo sapiens OX=9606 GN=GBP6 PE=2 SV=1 && PF02841:Guanylate-binding protein, C-terminal domain|PF02263:Guanylate-binding protein, N-terminal domain	-	85	70	12	21	3.2749	2.71588	0.431674	0.663734
ENSRNOG00000005678	4802.26	6999.38	14748.8	13854.7	5900.82	14301.7	-1.2772	0.000132536	Lamb1	6	50528823	50596079	+	5645	protein_coding	- && sp|P02469|LAMB1_MOUSE Laminin subunit beta-1 OS=Mus musculus OX=10090 GN=Lamb1 PE=1 SV=3 && PF00053:Laminin EGF domain|PF00055:Laminin N-terminal (Domain VI)	-	4475	6477	14720	15738	52.0144	75.8119	159.747	150.063
ENSRNOG00000007552	185.651	394.438	912.78	827.514	290.045	870.147	-1.585	0.000135872	Arhgap36	X	136460215	136495646	+	3501	protein_coding	- && sp|B1AUC7|RHG36_MOUSE Rho GTPase-activating protein 36 OS=Mus musculus OX=10090 GN=Arhgap36 PE=2 SV=1 && PF00620:RhoGAP domain	-	173	365	911	940	3.24226	6.88856	15.941	14.4519
ENSRNOG00000057212	34.3402	11.8872	0	0	23.1137	0	7.06404	0.00013744	AABR07043271.1	19	26944489	26946044	-	294	protein_coding	- && - && -	-	32	11	0	0	7.14162	2.47214	0	0
ENSRNOG00000027008	839.187	801.843	339.662	326.604	820.515	333.133	1.30052	0.000138845	Igtp	10	43613931	43653390	+	4264	protein_coding	- && sp|Q62293|TGTP1_MOUSE T-cell-specific guanine nucleotide triphosphate-binding protein 1 OS=Mus musculus OX=10090 GN=Tgtp1 PE=1 SV=1 && PF05049:Interferon-inducible GTPase (IIGP)	-	782	742	339	371	12.0333	11.4978	4.87048	4.68324
ENSRNOG00000012557	10.7313	20.5324	85.1661	87.153	15.6318	86.1595	-2.46307	0.000139617	Lgals5	10	66225995	66229311	-	908	protein_coding	- && sp|P47967|LEG5_RAT Galectin-5 OS=Rattus norvegicus OX=10116 GN=Lgals5 PE=1 SV=2 && PF00337:Galactoside-binding lectin	-	10	19	85	99	0.722617	1.3826	5.73486	5.86866
ENSRNOG00000007539	1696.62	287.453	220.43	207.759	992.036	214.094	2.21224	0.000140275	Rsad2	6	45655954	45669148	-	3666	protein_coding	- && sp|O70600|RSAD2_RAT Radical S-adenosyl methionine domain-containing protein 2 OS=Rattus norvegicus OX=10116 GN=Rsad2 PE=1 SV=1 && PF13353:4Fe-4S single cluster domain|PF04055:Radical SAM superfamily	-	1581	266	220	236	28.2966	4.79421	3.67638	3.46504
ENSRNOG00000009334	6.43878	9.72586	54.1055	66.9054	8.08232	60.5054	-2.90532	0.000143661	Knstrn	3	110618298	110638046	+	1549	protein_coding	- && sp|Q6AXN6|SKAP_RAT Small kinetochore-associated protein OS=Rattus norvegicus OX=10116 GN=Knstrn PE=2 SV=1 && -	-	6	9	54	76	0.254152	0.3839	2.13566	2.6409
ENSRNOG00000007300	134.141	335.002	701.368	813.428	234.572	757.398	-1.69122	0.000146744	C1qtnf6	7	119746118	119753290	-	2966	protein_coding	- && sp|Q3T1I2|C1QT6_RAT Complement C1q tumor necrosis factor-related protein 6 OS=Rattus norvegicus OX=10116 GN=C1qtnf6 PE=2 SV=1 && PF00386:C1q domain|PF01391:Collagen triple helix repeat (20 copies)	-	125	310	700	924	2.76524	6.90586	14.4583	16.7683
ENSRNOG00000024365	9.65817	7.56456	75.1465	50.179	8.61136	62.6628	-2.86179	0.000150208	Ect2	2	112769385	112831476	-	4056	protein_coding	- && sp|Q07139|ECT2_MOUSE Protein ECT2 OS=Mus musculus OX=10090 GN=Ect2 PE=1 SV=2 && PF00533:BRCA1 C Terminus (BRCT) domain|PF12738:twin BRCT domain|PF00621:RhoGEF domain	-	9	7	75	57	0.145592	0.114032	1.1328	0.756426
ENSRNOG00000056493	53.6565	162.098	404.789	389.988	107.877	397.389	-1.88133	0.000154397	Mybpc1	7	29086156	29171783	-	3987	protein_coding	- && sp|Q00872|MYPC1_HUMAN Myosin-binding protein C, slow-type OS=Homo sapiens OX=9606 GN=MYBPC1 PE=1 SV=2 && PF18362:Tri-helix bundle domain|PF00041:Fibronectin type III domain|PF07679:Immunoglobulin I-set domain	-	50	150	404	443	0.822845	2.48584	6.20761	5.98063
ENSRNOG00000008100	151.311	138.323	47.0918	15.846	144.817	31.4689	2.2102	0.000156221	Rgs20	5	14415606	14494756	+	2918	protein_coding	- && sp|Q9QZB1|RGS20_MOUSE Regulator of G-protein signaling 20 OS=Mus musculus OX=10090 GN=Rgs20 PE=1 SV=1 && PF00615:Regulator of G protein signaling domain	-	141	128	47	18	3.1705	2.89836	0.986739	0.332029
ENSRNOG00000003388	3.21939	23.7743	88.1719	102.119	13.4969	95.1453	-2.8188	0.000165677	Cenpf	13	108132499	108178609	-	10069	protein_coding	- && sp|P49454|CENPF_HUMAN Centromere protein F OS=Homo sapiens OX=9606 GN=CENPF PE=1 SV=3 && PF10490:Rb-binding domain of kinetochore protein Cenp-F/LEK1|PF10481:Cenp-F N-terminal domain|PF10473:Leucine-rich repeats of kinetochore protein Cenp-F/LEK1	-	3	22	88	116	0.0195492	0.144366	0.535409	0.620099
ENSRNOG00000002659	158.823	266.921	62.1211	62.5037	212.872	62.3124	1.77229	0.000170882	Ciita	10	5213350	5260608	-	5515	protein_coding	- && sp|P79621|C2TA_MOUSE MHC class II transactivator OS=Mus musculus OX=10090 GN=Ciita PE=1 SV=2 && -	-	148	247	62	71	1.7608	2.95923	0.688709	0.69295
ENSRNOG00000017712	180.286	129.678	321.627	665.532	154.982	493.58	-1.67179	0.000181463	Cartpt	2	30125249	30127269	-	840	protein_coding	- && sp|P49192|CART_RAT Cocaine- and amphetamine-regulated transcript protein OS=Rattus norvegicus OX=10116 GN=Cartpt PE=1 SV=1 && PF06373:Cocaine and amphetamine regulated transcript protein (CART)	-	168	120	321	756	13.1227	9.43908	23.4108	48.4431
ENSRNOG00000011489	519.395	667.842	1334.6	1538.82	593.619	1436.71	-1.27526	0.000182464	R3hdm4	7	12611468	12618586	+	2049	protein_coding	- && sp|Q4VBF2|R3HD4_MOUSE R3H domain-containing protein 4 OS=Mus musculus OX=10090 GN=R3hdm4 PE=2 SV=1 && PF01424:R3H domain|PF13902:R3H-associated N-terminal domain	-	484	618	1332	1748	15.4988	19.9285	39.8246	45.9186
ENSRNOG00000004828	27.9014	342.566	23.0449	24.6493	185.234	23.8471	2.95698	0.00018304	Acvr1c	3	44270653	44342355	-	3959	protein_coding	- && sp|P70539|ACV1C_RAT Activin receptor type-1C OS=Rattus norvegicus OX=10116 GN=Acvr1c PE=1 SV=1 && PF08515:Transforming growth factor beta type I GS-motif|PF07714:Protein tyrosine kinase	-	26	317	23	28	0.430906	5.29056	0.355903	0.380682
ENSRNOG00000039079	5.36565	43.226	0	0	24.2958	0	7.13561	0.000183784	Ces2h	19	37052556	37067156	+	2000	protein_coding	- && sp|Q91WG0|EST2C_MOUSE Acylcarnitine hydrolase OS=Mus musculus OX=10090 GN=Ces2c PE=1 SV=1 && PF00135:Carboxylesterase family	-	5	40	0	0	0.164034	1.32147	0	0
ENSRNOG00000027233	21.4626	35.6615	132.258	108.281	28.562	120.269	-2.07385	0.00020096	Trpc5	X	115627653	115908693	-	3873	protein_coding	- && sp|Q9QX29|TRPC5_MOUSE Short transient receptor potential channel 5 OS=Mus musculus OX=10090 GN=Trpc5 PE=1 SV=2 && -	-	20	33	132	123	0.338826	0.562981	2.08793	1.70941
ENSRNOG00000008098	251.112	335.002	103.201	98.5974	293.057	100.899	1.53846	0.000204163	Lrrc4	4	56110658	56114254	-	3597	protein_coding	- && sp|Q45R42|LRRC4_RAT Leucine-rich repeat-containing protein 4 OS=Rattus norvegicus OX=10116 GN=Lrrc4 PE=1 SV=1 && PF07679:Immunoglobulin I-set domain|PF13855:Leucine rich repeat	-	234	310	103	112	4.26844	5.69441	1.75423	1.67597
ENSRNOG00000013408	191.017	654.875	125.244	89.794	422.946	107.519	1.97679	0.000206067	Npas2	9	45901741	46081880	+	4273	protein_coding	- && sp|P97460|NPAS2_MOUSE Neuronal PAS domain-containing protein 2 OS=Mus musculus OX=10090 GN=Npas2 PE=1 SV=1 && PF00010:Helix-loop-helix DNA-binding domain|PF14598:PAS domain|PF00989:PAS fold	bHLH	178	606	125	102	2.73326	9.3706	1.79212	1.28486
ENSRNOG00000031162	92.2892	280.969	25.0488	52.82	186.629	38.9344	2.25669	0.000206685	Ccl24	12	24148567	24152625	+	1522	protein_coding	- && sp|Q9JKC0|CCL24_MOUSE C-C motif chemokine 24 OS=Mus musculus OX=10090 GN=Ccl24 PE=2 SV=1 && PF00048:Small cytokines (intecrine/chemokine), interleukin-8 like	-	86	260	25	60	3.70747	11.2872	1.00627	2.1219
ENSRNOG00000002159	285.453	580.31	140.274	139.973	432.881	140.123	1.62723	0.000208244	Gpat3	14	10343282	10395047	-	3048	protein_coding	- && sp|Q4V8J4|GPAT3_RAT Glycerol-3-phosphate acyltransferase 3 OS=Rattus norvegicus OX=10116 GN=Gpat3 PE=1 SV=1 && PF01553:Acyltransferase	-	266	537	140	159	5.72613	11.6409	2.81386	2.80783
ENSRNOG00000023465	60.0953	104.823	208.406	349.492	82.4592	278.949	-1.75918	0.000211398	Depp1	4	148782479	148784562	+	1265	protein_coding	- && sp|Q5BMD4|DEPP_RAT Protein DEPP OS=Rattus norvegicus OX=10116 GN=Depp PE=2 SV=1 && PF15343:Decidual protein induced by progesterone family	-	56	97	208	397	2.90464	5.06651	10.0731	16.8923
ENSRNOG00000020467	422.813	531.68	1229.4	1074.89	477.247	1152.14	-1.27144	0.000212357	Nrep	18	26185259	26211445	-	435	protein_coding	- && sp|Q80Z34|NREP_RAT Neuronal regeneration-related protein OS=Rattus norvegicus OX=10116 GN=Nrep PE=3 SV=1 && -	-	394	492	1227	1221	59.4294	74.7314	172.8	151.083
ENSRNOG00000040005	9.65817	12.9678	10.0195	245.613	11.313	127.816	-3.4998	0.000214726	Ndufa1	X	124513269	124516705	-	213	protein_coding	- && sp|O35683|NDUA1_MOUSE NADH dehydrogenase [ubiquinone] 1 alpha subcomplex subunit 1 OS=Mus musculus OX=10090 GN=Ndufa1 PE=1 SV=1 && -	-	9	12	10	279	2.77241	3.72245	2.87614	70.504
ENSRNOG00000031851	412.082	1107.67	2210.31	2461.41	759.875	2335.86	-1.62018	0.000214849	Ndufa4l2	7	70821957	70824085	+	943	protein_coding	- && sp|Q4FZG9|NUA4L_MOUSE NADH dehydrogenase [ubiquinone] 1 alpha subcomplex subunit 4-like 2 OS=Mus musculus OX=10090 GN=Ndufa4l2 PE=3 SV=1 && -	-	384	1025	2206	2796	26.7186	71.8191	143.312	159.593
ENSRNOG00000031955	159.896	1360.54	15.0293	30.8117	760.218	22.9205	5.05024	0.000217033	Calml3	17	70072156	70073530	+	1375	protein_coding	- && sp|Q5U206|CALL3_RAT Calmodulin-like protein 3 OS=Rattus norvegicus OX=10116 GN=Calml3 PE=2 SV=1 && PF13499:EF-hand domain pair	-	149	1259	15	35	7.11013	60.4993	0.66831	1.37011
ENSRNOG00000008939	7.51191	6.48391	56.1094	51.9397	6.99791	54.0245	-2.9482	0.000217069	Nxph1	4	35279063	35281013	+	1951	protein_coding	- && sp|Q63366|NXPH1_RAT Neurexophilin-1 OS=Rattus norvegicus OX=10116 GN=Nxph1 PE=1 SV=1 && PF06312:Neurexophilin	-	7	6	56	59	0.235415	0.203199	1.75841	1.62774
ENSRNOG00000026762	60.0953	112.388	21.041	7.923	86.2415	14.482	2.58463	0.000219269	RT1-DOa	20	3889370	3892449	+	1670	protein_coding	- && sp|P06340|DOA_HUMAN HLA class II histocompatibility antigen, DO alpha chain OS=Homo sapiens OX=9606 GN=HLA-DOA PE=1 SV=1 && PF07654:Immunoglobulin C1-set domain	-	56	104	21	9	2.20022	4.11476	0.770358	0.290078
ENSRNOG00000017286	304.769	346.889	60.1172	136.452	325.829	98.2845	1.72588	0.000225068	Ephx2	15	42757235	42794279	-	2125	protein_coding	- && sp|P80299|HYES_RAT Bifunctional epoxide hydrolase 2 OS=Rattus norvegicus OX=10116 GN=Ephx2 PE=1 SV=1 && PF00561:alpha/beta hydrolase fold|PF13419:Haloacid dehalogenase-like hydrolase	-	284	321	60	155	8.76907	9.98099	1.72974	3.92611
ENSRNOG00000024650	10.7313	15.1291	79.1543	66.9054	12.9302	73.0298	-2.49748	0.000228753	Ckap2	16	74752655	74779184	+	2549	protein_coding	- && sp|Q3V1H1|CKAP2_MOUSE Cytoskeleton-associated protein 2 OS=Mus musculus OX=10090 GN=Ckap2 PE=1 SV=1 && PF15297:Cytoskeleton-associated protein 2 C-terminus	-	10	14	79	76	0.257409	0.362899	1.89866	1.60484
ENSRNOG00000016752	2051.82	5183.88	1339.61	1081.93	3617.85	1210.77	1.57929	0.000229447	Crispld2	19	52647070	52705131	+	4153	protein_coding	- && sp|Q8BZQ2|CRLD2_MOUSE Cysteine-rich secretory protein LCCL domain-containing 2 OS=Mus musculus OX=10090 GN=Crispld2 PE=1 SV=1 && PF00188:Cysteine-rich secretory protein family|PF03815:LCCL domain	-	1912	4797	1337	1229	30.2079	76.3195	19.7224	15.9287
ENSRNOG00000058047	70.8266	51.8713	11.0215	7.923	61.3489	9.47225	2.70037	0.000243971	AABR07000733.1	1	24854907	24858316	-	576	protein_coding	- && - && PF04822:Takusan	-	66	48	11	9	7.51823	5.50613	1.16993	0.841026
ENSRNOG00000060990	101.947	5.40326	4.00781	0.880334	53.6753	2.44407	4.48311	0.0002487	AABR07000382.1	1	11766992	11772215	+	1158	lincRNA	- && sp|O54916|REPS1_MOUSE RalBP1-associated Eps domain-containing protein 1 OS=Mus musculus OX=10090 GN=Reps1 PE=1 SV=2 && -	-	95	5	4	1	5.38281	0.285292	0.211612	0.0464816
ENSRNOG00000015131	10.7313	8.64521	38.0742	98.5974	9.68825	68.3358	-2.82053	0.000263728	Ube2c	3	161236898	161241159	+	2896	protein_coding	- && sp|Q9D1C1|UBE2C_MOUSE Ubiquitin-conjugating enzyme E2 C OS=Mus musculus OX=10090 GN=Ube2c PE=1 SV=1 && PF00179:Ubiquitin-conjugating enzyme	-	10	8	38	112	0.226566	0.182524	0.803849	2.08166
ENSRNOG00000015253	378.815	303.663	133.26	116.204	341.239	124.732	1.45259	0.000263939	Hsf4	19	37226186	37231912	+	1738	protein_coding	- && sp|Q9R0L1|HSF4_MOUSE Heat shock factor protein 4 OS=Mus musculus OX=10090 GN=Hsf4 PE=1 SV=2 && PF00447:HSF-type DNA-binding	HSF	353	281	133	132	13.3266	10.6828	4.68804	4.08802
ENSRNOG00000015308	6.43878	2.1613	35.0684	56.3414	4.30004	45.7049	-3.4102	0.000286949	Pbk	15	42489377	42500395	+	1830	protein_coding	- && sp|Q9JJ78|TOPK_MOUSE Lymphokine-activated killer T-cell-originated protein kinase OS=Mus musculus OX=10090 GN=Pbk PE=1 SV=1 && PF00069:Protein kinase domain	-	6	2	35	64	0.215127	0.0722115	1.17167	1.88243
ENSRNOG00000015321	40.7789	33.5002	131.256	137.332	37.1396	134.294	-1.85439	0.000287683	Moxd1	1	22124495	22206505	-	2995	protein_coding	- && sp|Q9CXI3|MOXD1_MOUSE DBH-like monooxygenase protein 1 OS=Mus musculus OX=10090 GN=Moxd1 PE=1 SV=1 && PF03712:Copper type II ascorbate-dependent monooxygenase, C-terminal domain|PF03351:DOMON domain|PF01082:Copper type II ascorbate-dependent monooxygenase, N-terminal domain	-	38	31	131	156	0.832494	0.6839	2.67956	2.80361
ENSRNOG00000029195	543.004	451.712	202.395	191.913	497.358	197.154	1.33516	0.000292586	Uba7	8	116754178	116764126	+	4391	protein_coding	- && sp|P41226|UBA7_HUMAN Ubiquitin-like modifier-activating enzyme 7 OS=Homo sapiens OX=9606 GN=UBA7 PE=1 SV=2 && PF00899:ThiF family|PF16191:Ubiquitin-activating enzyme E1 four-helix bundle|PF10585:Ubiquitin-activating enzyme active site|PF16190:Ubiquitin-activating enzyme E1 FCCH domain|PF09358:Ubiquitin fold domain	-	506	418	202	218	7.56104	6.28985	2.81824	2.67228
ENSRNOG00000013017	943.281	1190.88	2530.93	2326.72	1067.08	2428.83	-1.18658	0.000306695	Arnt2	1	146399217	146556171	-	6220	protein_coding	- && sp|Q78E60|ARNT2_RAT Aryl hydrocarbon receptor nuclear translocator 2 OS=Rattus norvegicus OX=10116 GN=Arnt2 PE=2 SV=1 && PF14598:PAS domain|PF00010:Helix-loop-helix DNA-binding domain|PF00989:PAS fold	bHLH	879	1102	2526	2643	9.27241	11.7063	24.879	22.8716
ENSRNOG00000019737	520.468	601.923	256.5	178.708	561.195	217.604	1.36781	0.000312398	Sema4a	2	187799568	187822997	-	4471	protein_coding	- && sp|Q62178|SEM4A_MOUSE Semaphorin-4A OS=Mus musculus OX=10090 GN=Sema4a PE=1 SV=2 && PF01437:Plexin repeat|PF01403:Sema domain	-	485	557	256	203	7.11756	8.23148	3.50772	2.44388
ENSRNOG00000001469	8280.27	47952.8	115161	108761	28116.5	111961	-1.9935	0.000314357	Eln	12	24978483	25021863	+	3588	protein_coding	- && sp|Q99372|ELN_RAT Elastin OS=Rattus norvegicus OX=10116 GN=Eln PE=1 SV=2 && -	-	7716	44374	114936	123545	141.102	817.154	1962.43	1853.37
ENSRNOG00000060703	8.58504	6.48391	58.1133	50.179	7.53447	54.1462	-2.8445	0.000316977	Troap	7	140758615	140766423	+	2256	protein_coding	- && sp|B7ZNG4|TROAP_MOUSE Tastin OS=Mus musculus OX=10090 GN=Troap PE=2 SV=1 && -	-	8	6	58	57	0.232673	0.175727	1.57499	1.35996
ENSRNOG00000005695	3611.08	9494.6	11225.9	37187.1	6552.84	24206.5	-1.88522	0.000332552	Mgp	4	170856751	170860225	-	676	protein_coding	- && sp|P08494|MGP_RAT Matrix Gla protein OS=Rattus norvegicus OX=10116 GN=Mgp PE=1 SV=2 && -	-	3365	8786	11204	42242	326.612	858.76	1015.35	3363.47
ENSRNOG00000014464	60.0953	94.0167	13.0254	16.7263	77.056	14.8759	2.36973	0.000336757	Tnfsf13b	16	85275678	85306366	-	2158	protein_coding	- && sp|Q9WU72|TN13B_MOUSE Tumor necrosis factor ligand superfamily member 13B OS=Mus musculus OX=10090 GN=Tnfsf13b PE=1 SV=1 && PF00229:TNF(Tumour Necrosis Factor) family	-	56	87	13	19	1.70267	2.66376	0.369047	0.473905
ENSRNOG00000020638	30.0476	71.323	191.373	177.827	50.6853	184.6	-1.86494	0.000354417	Hmx2	1	203515609	203523358	+	1585	protein_coding	- && sp|P43687|HMX2_MOUSE Homeobox protein HMX2 OS=Mus musculus OX=10090 GN=Hmx2 PE=2 SV=3 && PF00046:Homeodomain	Homeobox	28	66	191	202	1.15911	2.75133	7.38233	6.8598
ENSRNOG00000002919	1216.93	1504.27	610.19	577.499	1360.6	593.844	1.19615	0.00036039	Gfap	10	90990762	90999506	-	3661	protein_coding	- && sp|P47819|GFAP_RAT Glial fibrillary acidic protein OS=Rattus norvegicus OX=10116 GN=Gfap PE=1 SV=2 && -	-	1134	1392	609	656	20.3239	25.1227	10.1908	9.6448
ENSRNOG00000009265	385.254	273.405	858.674	756.207	329.329	807.44	-1.29367	0.000364145	Kcnk9	7	113903557	113937941	-	1676	protein_coding	- && sp|Q9ES08|KCNK9_RAT Potassium channel subfamily K member 9 OS=Rattus norvegicus OX=10116 GN=Kcnk9 PE=1 SV=2 && PF07885:Ion channel	-	359	253	857	859	14.0545	9.97411	31.3254	27.5873
ENSRNOG00000006911	869.235	473.325	267.522	225.365	671.28	246.444	1.44607	0.00036709	Sptb	6	99659651	99783047	-	7313	protein_coding	- && sp|P15508|SPTB1_MOUSE Spectrin beta chain, erythrocytic OS=Mus musculus OX=10090 GN=Sptb PE=1 SV=4 && PF00435:Spectrin repeat|PF00307:Calponin homology (CH) domain|PF15410:Pleckstrin homology domain	-	810	438	267	256	7.26748	3.95736	2.23669	1.88423
ENSRNOG00000005053	5442.91	2576.27	1619.16	1407.65	4009.59	1513.41	1.40572	0.000386036	Egln3	6	75050329	75075795	-	2817	protein_coding	- && sp|Q91UZ4|EGLN3_MOUSE Prolyl hydroxylase EGLN3 OS=Mus musculus OX=10090 GN=Egln3 PE=1 SV=1 && PF13640:2OG-Fe(II) oxygenase superfamily	-	5072	2384	1616	1599	118.137	55.9174	35.1434	30.5528
ENSRNOG00000014461	417.447	517.632	177.346	194.554	467.54	185.95	1.32984	0.000386153	Galns	19	55389462	55423150	-	5785	protein_coding	- && sp|Q32KJ6|GALNS_RAT N-acetylgalactosamine-6-sulfatase OS=Rattus norvegicus OX=10116 GN=Galns PE=1 SV=1 && -	-	389	479	177	221	4.41205	5.47091	1.87439	2.05626
ENSRNOG00000017869	382.034	580.31	175.342	191.032	481.172	183.187	1.39293	0.000386234	Irf8	19	54314865	54336640	+	2853	protein_coding	- && sp|P23611|IRF8_MOUSE Interferon regulatory factor 8 OS=Mus musculus OX=10090 GN=Irf8 PE=1 SV=1 && PF00605:Interferon regulatory factor transcription factor|PF10401:Interferon-regulatory factor 3	IRF	356	537	175	217	8.18733	12.4366	3.75773	4.09399
ENSRNOG00000058645	1133.22	2490.9	4939.63	4716.83	1812.06	4828.23	-1.41387	0.000394468	Tnc	5	79789671	79874671	-	7213	protein_coding	- && sp|Q80YX1|TENA_MOUSE Tenascin OS=Mus musculus OX=10090 GN=Tnc PE=1 SV=1 && PF18720:Tenascin EGF domain|PF00147:Fibrinogen beta and gamma chains, C-terminal globular domain|PF00041:Fibronectin type III domain	-	1056	2305	4930	5358	9.60599	21.1146	41.8717	39.9831
ENSRNOG00000007827	170.628	264.76	441.862	792.3	217.694	617.081	-1.5037	0.000394955	Cox4i2	3	148234193	148245416	+	1055	protein_coding	- && sp|Q91Y94|COX42_RAT Cytochrome c oxidase subunit 4 isoform 2, mitochondrial OS=Rattus norvegicus OX=10116 GN=Cox4i2 PE=2 SV=1 && PF02936:Cytochrome c oxidase subunit IV	-	159	245	441	900	9.88869	15.3441	25.608	45.9176
ENSRNOG00000028627	170.628	327.437	732.428	623.276	249.032	677.852	-1.44459	0.000411386	Hmcn1	13	67799791	68360664	-	18417	protein_coding	- && sp|D3YXG0|HMCN1_MOUSE Hemicentin-1 OS=Mus musculus OX=10090 GN=Hmcn1 PE=1 SV=1 && PF12662:Complement Clr-like EGF-like|PF07679:Immunoglobulin I-set domain|PF13927:Immunoglobulin domain|PF07474:G2F domain|PF07645:Calcium-binding EGF domain|PF00090:Thrombospondin type 1 domain	-	159	303	731	708	0.566464	1.08705	2.43158	2.06921
ENSRNOG00000010121	254.332	305.824	593.157	776.454	280.078	684.805	-1.29017	0.000411431	Lef1	2	236233239	236345056	+	2578	protein_coding	- && sp|Q9QXN1|LEF1_RAT Lymphoid enhancer-binding factor 1 OS=Rattus norvegicus OX=10116 GN=Lef1 PE=2 SV=1 && PF00505:HMG (high mobility group) box|PF08347:N-terminal CTNNB1 binding	HMG	237	283	592	882	6.03198	7.25322	14.0679	18.4151
ENSRNOG00000056135	1718.08	1401.6	2784.43	4973.89	1559.84	3879.16	-1.31443	0.000423781	Tsc22d3	X	111884295	111887906	-	1937	protein_coding	- && sp|Q9EQZ1|T22D3_RAT TSC22 domain family protein 3 OS=Rattus norvegicus OX=10116 GN=Tsc22d3 PE=1 SV=1 && PF01166:TSC-22/dip/bun family	TSC22	1601	1297	2779	5650	54.232	44.2423	87.8918	157.003
ENSRNOG00000005214	115.898	123.194	27.0527	37.8543	119.546	32.4535	1.87806	0.000443	Plek	14	100151210	100217913	-	2155	protein_coding	- && sp|Q4KM33|PLEK_RAT Pleckstrin OS=Rattus norvegicus OX=10116 GN=Plek PE=1 SV=1 && PF00169:PH domain|PF00610:Domain found in Dishevelled, Egl-10, and Pleckstrin (DEP)	-	108	114	27	43	3.28829	3.49531	0.767549	1.07402
ENSRNOG00000004330	744.752	1825.22	486.949	406.714	1284.99	446.832	1.52412	0.000447544	Chrdl1	X	114554359	114658931	-	4106	protein_coding	- && sp|Q76LD0|CRDL1_RAT Chordin-like protein 1 OS=Rattus norvegicus OX=10116 GN=Chrdl1 PE=2 SV=2 && PF00093:von Willebrand factor type C domain	-	694	1689	486	462	11.0901	27.1793	7.25115	6.05637
ENSRNOG00000014333	555.881	934.763	286.559	297.553	745.322	292.056	1.35152	0.000462093	Vcam1	2	219071193	219097619	-	4007	protein_coding	- && sp|P29534|VCAM1_RAT Vascular cell adhesion protein 1 OS=Rattus norvegicus OX=10116 GN=Vcam1 PE=1 SV=1 && PF00047:Immunoglobulin domain|PF05790:Immunoglobulin C2-set domain|PF13895:Immunoglobulin domain|PF07679:Immunoglobulin I-set domain	-	518	865	286	338	8.48212	14.2634	4.37257	4.54032
ENSRNOG00000010468	106.24	1.08065	3.00586	0.880334	53.6602	1.9431	4.80967	0.000462557	Elovl6	2	234189105	234296145	-	1112	protein_coding	- && sp|Q920L6|ELOV6_RAT Elongation of very long chain fatty acids protein 6 OS=Rattus norvegicus OX=10116 GN=Elovl6 PE=1 SV=1 && PF01151:GNS1/SUR4 family	-	99	1	3	1	5.8415	0.0594186	0.165275	0.0484044
ENSRNOG00000046452	140.58	301.502	49.0957	77.4694	221.041	63.2825	1.80202	0.000466359	Fcgr2b	13	89327794	89433815	-	3699	protein_coding	- && sp|P08101|FCGR2_MOUSE Low affinity immunoglobulin gamma Fc region receptor II OS=Mus musculus OX=10090 GN=Fcgr2 PE=1 SV=2 && PF13895:Immunoglobulin domain	-	131	279	49	88	2.32371	4.98365	0.811524	1.28052
ENSRNOG00000021243	136.287	213.969	65.127	33.4527	175.128	49.2898	1.83314	0.000466625	Siglec1	3	123612067	123631109	-	7183	protein_coding	- && sp|Q62230|SN_MOUSE Sialoadhesin OS=Mus musculus OX=10090 GN=Siglec1 PE=1 SV=2 && -	-	127	198	65	38	1.16009	1.82132	0.554367	0.284752
ENSRNOG00000036604	1297.41	700.262	374.731	397.911	998.838	386.321	1.37038	0.000470622	Ifit2	1	252894663	252900726	+	3409	protein_coding	- && sp|Q64112|IFIT2_MOUSE Interferon-induced protein with tetratricopeptide repeats 2 OS=Mus musculus OX=10090 GN=Ifit2 PE=1 SV=1 && PF14559:Tetratricopeptide repeat	-	1209	648	374	452	23.2698	12.5596	6.721	7.13675
ENSRNOG00000052564	4659.53	6376.92	2213.32	2682.38	5518.23	2447.85	1.17262	0.000472905	Gpx3	10	40247436	40255422	+	1468	protein_coding	- && sp|P23764|GPX3_RAT Glutathione peroxidase 3 OS=Rattus norvegicus OX=10116 GN=Gpx3 PE=2 SV=2 && -	-	4342	5901	2209	3047	194.07	265.599	92.1848	111.721
ENSRNOG00000022432	1613.99	823.456	516.006	404.954	1218.72	460.48	1.40447	0.000483804	Tmem59l	16	20691978	20695701	+	1539	protein_coding	- && sp|Q5HZE8|TM59L_RAT Transmembrane protein 59-like OS=Rattus norvegicus OX=10116 GN=Tmem59l PE=2 SV=2 && PF12280:Brain specific membrane anchored protein	-	1504	762	515	460	64.1215	32.7148	20.5002	16.0882
ENSRNOG00000016469	309.061	216.13	62.1211	109.161	262.596	85.6413	1.61386	0.000486489	Fxyd2	8	49710477	49716955	+	258	protein_coding	- && sp|Q04679|ATNG_RAT Sodium/potassium-transporting ATPase subunit gamma OS=Rattus norvegicus OX=10116 GN=Fxyd2 PE=2 SV=2 && -	-	288	200	62	124	73.2431	51.2198	14.7218	25.8697
ENSRNOG00000058470	690.022	1381.07	2753.37	2530.96	1035.55	2642.16	-1.35133	0.000498748	Col12a1	8	87040799	87158368	-	10599	protein_coding	- && sp|Q60847|COCA1_MOUSE Collagen alpha-1(XII) chain OS=Mus musculus OX=10090 GN=Col12a1 PE=2 SV=3 && PF01391:Collagen triple helix repeat (20 copies)|PF00041:Fibronectin type III domain|PF00092:von Willebrand factor type A domain	-	643	1278	2748	2875	3.98052	7.96698	15.8833	14.6003
ENSRNOG00000038999	222.138	283.131	60.1172	106.52	252.634	83.3188	1.59752	0.000499198	RT1-A1	20	5351605	5421098	+	2724	protein_coding	- && sp|P16391|HA12_RAT RT1 class I histocompatibility antigen, AA alpha chain OS=Rattus norvegicus OX=10116 PE=1 SV=2 && PF06623:MHC_I C-terminus|PF07654:Immunoglobulin C1-set domain|PF00129:Class I Histocompatibility antigen, domains alpha 1 and 2	-	207	262	60	121	4.98606	6.35509	1.34938	2.39093
ENSRNOG00000021199	147.019	185.872	47.0918	58.102	166.445	52.5969	1.66045	0.000506501	Fcgr1a	2	198430530	198458041	-	1510	protein_coding	- && sp|P26151|FCGR1_MOUSE High affinity immunoglobulin gamma Fc receptor I OS=Mus musculus OX=10090 GN=Fcgr1 PE=1 SV=1 && PF13895:Immunoglobulin domain|PF00047:Immunoglobulin domain	-	137	172	47	66	5.95303	7.52626	1.90682	2.35264
ENSRNOG00000002794	365.937	521.955	165.322	182.229	443.946	173.776	1.3528	0.000518008	Selp	13	82429063	82464628	+	3182	protein_coding	- && sp|P98106|LYAM3_RAT P-selectin OS=Rattus norvegicus OX=10116 GN=Selp PE=2 SV=1 && PF00059:Lectin C-type domain|PF00084:Sushi repeat (SCR repeat)	-	341	483	165	207	7.03151	10.0294	3.17668	3.50154
ENSRNOG00000014775	6.43878	18.3711	58.1133	85.3924	12.4049	71.7528	-2.5339	0.000526537	Nol4	18	13658271	14016713	-	5088	protein_coding	- && sp|O94818|NOL4_HUMAN Nucleolar protein 4 OS=Homo sapiens OX=9606 GN=NOL4 PE=1 SV=2 && -	-	6	17	58	97	0.0773746	0.220765	0.698346	1.02616
ENSRNOG00000014363	1302.78	2100.79	3530.88	4574.21	1701.78	4052.55	-1.25184	0.000530899	Arhgef3	16	2743823	3026760	+	4277	protein_coding	- && sp|Q91X46|ARHG3_MOUSE Rho guanine nucleotide exchange factor 3 OS=Mus musculus OX=10090 GN=Arhgef3 PE=1 SV=1 && PF00621:RhoGEF domain	-	1214	1944	3524	5196	18.624	30.032	50.4762	65.3912
ENSRNOG00000011892	151.311	829.94	106.207	129.409	490.626	117.808	2.05771	0.000531677	Slc36a2	10	40496622	40525008	-	2932	protein_coding	- && sp|Q8K415|S36A2_RAT Proton-coupled amino acid transporter 2 OS=Rattus norvegicus OX=10116 GN=Slc36a2 PE=1 SV=1 && PF01490:Transmembrane amino acid transporter protein	-	141	768	106	147	3.15536	17.3071	2.21478	2.69863
ENSRNOG00000014080	5.36565	23.7743	92.1797	73.948	14.57	83.0639	-2.51153	0.000540243	Kif23	8	66866082	66893196	-	3368	protein_coding	- && sp|E9Q5G3|KIF23_MOUSE Kinesin-like protein KIF23 OS=Mus musculus OX=10090 GN=Kif23 PE=1 SV=1 && PF16540:Arf6-interacting domain of mitotic kinesin-like protein 1|PF00225:Kinesin motor domain	-	5	22	92	84	0.0974074	0.431597	1.67342	1.34245
ENSRNOG00000036674	91.216	98.3393	24.0469	23.769	94.7776	23.9079	1.98716	0.000543368	Cd7	10	110229922	110232843	-	1014	protein_coding	- && sp|P50283|CD7_MOUSE T-cell antigen CD7 OS=Mus musculus OX=10090 GN=Cd7 PE=1 SV=1 && PF07686:Immunoglobulin V-set domain	-	85	91	24	27	5.50016	5.92968	1.44998	1.43323
ENSRNOG00000014603	51.5102	332.841	31.0606	42.256	192.175	36.6583	2.38859	0.000546573	Sgcg	15	41549331	41595345	-	1568	protein_coding	- && sp|P82348|SGCG_MOUSE Gamma-sarcoglycan OS=Mus musculus OX=10090 GN=Sgcg PE=1 SV=2 && PF04790:Sarcoglycan complex subunit protein	-	48	308	31	48	2.00858	12.9787	1.21117	1.64772
ENSRNOG00000007955	81.5579	212.888	361.705	582.781	147.223	472.243	-1.68206	0.000548314	Timp4	4	147156948	147163467	-	1701	protein_coding	- && sp|P81556|TIMP4_RAT Metalloproteinase inhibitor 4 OS=Rattus norvegicus OX=10116 GN=Timp4 PE=2 SV=2 && PF00965:Tissue inhibitor of metalloproteinase	-	76	197	361	662	2.93159	7.65226	13.0015	20.948
ENSRNOG00000010149	184.578	208.566	57.1114	75.7087	196.572	66.41	1.56377	0.000561535	Cmc1	8	126437345	126495347	-	676	protein_coding	- && sp|Q9CPZ8|COXM1_MOUSE COX assembly mitochondrial protein homolog OS=Mus musculus OX=10090 GN=Cmc1 PE=1 SV=1 && PF08583:Cytochrome c oxidase biogenesis protein Cmc1 like	-	172	193	57	86	16.6946	18.8642	5.16556	6.84764
ENSRNOG00000012719	19.3163	17.2904	80.1563	81.871	18.3034	81.0137	-2.14605	0.00056746	Tdrd12	1	91740933	91811547	-	4283	protein_coding	- && sp|Q9CWU0|TDR12_MOUSE Putative ATP-dependent RNA helicase TDRD12 OS=Mus musculus OX=10090 GN=Tdrd12 PE=1 SV=2 && PF00567:Tudor domain|PF00270:DEAD/DEAH box helicase	-	18	16	80	93	0.275752	0.246831	1.14428	1.16876
ENSRNOG00000002475	3.21939	10.8065	30.0586	84.512	7.01295	57.2853	-3.0334	0.000584731	AABR07058831.1	7	138895079	138895597	-	519	processed_pseudogene	- && sp|P63028|TCTP_MOUSE Translationally-controlled tumor protein OS=Mus musculus OX=10090 GN=Tpt1 PE=1 SV=1 && PF00838:Translationally controlled tumour protein	-	3	10	30	96	0.37927	1.27309	3.54114	9.95619
ENSRNOG00000033517	245.747	370.663	499.975	1409.41	308.205	954.695	-1.63159	0.000590878	LOC100360791	1	20115995	20116513	+	519	processed_pseudogene	- && sp|P63028|TCTP_MOUSE Translationally-controlled tumor protein OS=Mus musculus OX=10090 GN=Tpt1 PE=1 SV=1 && PF00838:Translationally controlled tumour protein	-	229	343	499	1601	28.9509	43.6671	58.901	166.04
ENSRNOG00000025406	859.577	961.78	2295.48	1749.22	910.678	2022.35	-1.15092	0.00060414	Iqgap2	2	26167199	26438790	-	7472	protein_coding	- && sp|Q3UQ44|IQGA2_MOUSE Ras GTPase-activating-like protein IQGAP2 OS=Mus musculus OX=10090 GN=Iqgap2 PE=1 SV=2 && PF00307:Calponin homology (CH) domain|PF00616:GTPase-activator protein for Ras-like GTPase|PF03836:RasGAP C-terminus	-	801	890	2291	1987	7.0338	7.87011	18.7836	14.3136
ENSRNOG00000010263	134.141	276.647	485.947	662.891	205.394	574.419	-1.48408	0.0006079	Cldn11	2	115823538	115836846	-	1851	protein_coding	- && sp|Q60771|CLD11_MOUSE Claudin-11 OS=Mus musculus OX=10090 GN=Cldn11 PE=1 SV=1 && PF00822:PMP-22/EMP/MP20/Claudin family	-	125	256	485	753	4.43096	9.13821	16.0518	21.8967
ENSRNOG00000061939	5.36565	1.08065	74.1446	14.9657	3.22315	44.5551	-3.78448	0.000608706	LOC100911886	20	5314442	5329279	-	2339	unprocessed_pseudogene	- && sp|Q64739|COBA2_MOUSE Collagen alpha-2(XI) chain OS=Mus musculus OX=10090 GN=Col11a2 PE=2 SV=3 && PF01391:Collagen triple helix repeat (20 copies)	-	5	1	74	17	0.14026	0.0282486	1.93817	0.391208
ENSRNOG00000020637	47.2177	110.226	271.529	232.408	78.7221	251.969	-1.67839	0.00061369	Hmx3	1	203509731	203511695	+	1362	protein_coding	- && sp|P42581|HMX3_MOUSE Homeobox protein HMX3 OS=Mus musculus OX=10090 GN=Hmx3 PE=1 SV=3 && PF00046:Homeodomain	Homeobox	44	102	271	264	2.11968	4.94824	12.1894	10.4332
ENSRNOG00000022764	95.5085	180.469	38.0742	38.7347	137.989	38.4045	1.84498	0.000640791	Evi2a	10	66870067	66873948	-	1352	protein_coding	- && sp|P20934|EVI2A_MOUSE Protein EVI2A OS=Mus musculus OX=10090 GN=Evi2a PE=1 SV=2 && PF05399:Ectropic viral integration site 2A protein (EVI2A)	-	89	167	38	44	4.31924	8.16145	1.72185	1.75172
ENSRNOG00000027030	452.861	627.858	1099.14	1415.58	540.36	1257.36	-1.21858	0.000642846	Adm	1	175445088	175447259	+	1387	protein_coding	- && sp|P43145|ADML_RAT Pro-adrenomedullin OS=Rattus norvegicus OX=10116 GN=Adm PE=1 SV=1 && PF00214:Calcitonin / CGRP / IAPP family	-	422	581	1097	1608	19.9632	27.6775	48.4529	62.4021
ENSRNOG00000002365	643.878	1175.75	1852.61	2768.65	909.813	2310.63	-1.34477	0.00064598	Itm2a	X	78490866	78496847	-	1613	protein_coding	- && sp|Q61500|ITM2A_MOUSE Integral membrane protein 2A OS=Mus musculus OX=10090 GN=Itm2a PE=2 SV=2 && PF04089:BRICHOS domain	-	600	1088	1849	3145	24.4068	44.5679	70.2251	104.948
ENSRNOG00000005825	4046.77	5419.47	2019.94	2310.88	4733.12	2165.41	1.1281	0.000646787	Lyz2	7	60335969	60341264	-	1190	protein_coding	- && sp|P00697|LYSC1_RAT Lysozyme C-1 OS=Rattus norvegicus OX=10116 GN=Lyz1 PE=1 SV=2 && PF00062:C-type lysozyme/alpha-lactalbumin family	-	3771	5015	2016	2625	207.924	278.453	103.785	118.733
ENSRNOG00000054026	12.8776	48.6293	2.00391	0.880334	30.7534	1.44212	4.43574	0.000655151	Mrgprg	1	216953130	216953999	-	870	protein_coding	- && sp|Q7TN39|MRGRG_RAT Mas-related G-protein coupled receptor member G OS=Rattus norvegicus OX=10116 GN=Mrgprg PE=3 SV=1 && -	-	12	45	2	1	0.905016	3.4176	0.140832	0.0618686
ENSRNOG00000053206	106.24	3.24195	5.00977	0.880334	54.7409	2.94505	4.24025	0.00065967	LOC688442	10	1563390	1567731	+	1393	lincRNA	- && sp|Q8VIG2|MARF1_RAT Meiosis regulator and mRNA stability factor 1 OS=Rattus norvegicus OX=10116 GN=Marf1 PE=1 SV=2 && PF12872:OST-HTH/LOTUS domain	-	99	3	5	1	4.66314	0.142298	0.219892	0.0386401
ENSRNOG00000023614	26.8282	38.9034	4.00781	0	32.8658	2.00391	4.08564	0.000679955	Hsh2d	16	19336271	19349080	-	2374	protein_coding	- && sp|Q6VYH9|HSH2D_MOUSE Hematopoietic SH2 domain-containing protein OS=Mus musculus OX=10090 GN=Hsh2d PE=2 SV=1 && PF00017:SH2 domain	-	25	36	4	0	0.690961	1.00196	0.103221	0
ENSRNOG00000049282	36.4864	51.8713	8.01563	2.641	44.1788	5.32831	3.06953	0.000684543	Oas2	12	41340815	41363161	+	2912	protein_coding	- && sp|Q5MYU0|OAS2_RAT 2'-5'-oligoadenylate synthase 2 OS=Rattus norvegicus OX=10116 GN=Oas2 PE=2 SV=1 && PF10421:2'-5'-oligoadenylate synthetase 1, domain 2, C-terminus|PF01909:Nucleotidyltransferase domain	-	34	48	8	3	0.766093	1.08912	0.168302	0.0554523
ENSRNOG00000022490	20.3895	101.581	171.334	360.937	60.9853	266.135	-2.12658	0.000687327	LOC100361008	3	9096044	9096481	-	438	processed_pseudogene	- && sp|P11240|COX5A_RAT Cytochrome c oxidase subunit 5A, mitochondrial OS=Rattus norvegicus OX=10116 GN=Cox5a PE=1 SV=1 && PF02284:Cytochrome c oxidase subunit Va	-	19	94	171	410	2.84625	14.1802	23.9173	50.3847
ENSRNOG00000051372	40.7789	33.5002	126.246	125.007	37.1396	125.627	-1.75798	0.000689964	Mycn	6	38222555	38228379	-	2610	protein_coding	- && sp|Q63379|MYCN_RAT N-myc proto-oncogene protein OS=Rattus norvegicus OX=10116 GN=Mycn PE=3 SV=1 && PF00010:Helix-loop-helix DNA-binding domain|PF01056:Myc amino-terminal region	bHLH	38	31	126	142	0.955295	0.784781	2.95747	2.92845
ENSRNOG00000014776	394.912	528.438	207.404	164.622	461.675	186.013	1.31219	0.00069682	Adcy7	19	19704859	19727081	-	4164	protein_coding	- && sp|P51829|ADCY7_MOUSE Adenylate cyclase type 7 OS=Mus musculus OX=10090 GN=Adcy7 PE=1 SV=2 && PF16214:Adenylyl cyclase N-terminal extracellular and transmembrane region|PF00211:Adenylate and Guanylate cyclase catalytic domain|PF06327:Domain of Unknown Function (DUF1053)	-	368	489	207	187	5.79871	7.75936	3.04543	2.41724
ENSRNOG00000006420	89.0698	130.759	278.543	310.758	109.914	294.65	-1.42293	0.000700235	Rbm38	3	171037957	171050475	+	1689	protein_coding	- && sp|Q9H0Z9|RBM38_HUMAN RNA-binding protein 38 OS=Homo sapiens OX=9606 GN=RBM38 PE=1 SV=2 && PF00076:RNA recognition motif. (a.k.a. RRM, RBD, or RNP domain)	-	83	121	278	353	3.22435	4.73351	10.0833	11.2495
ENSRNOG00000058424	6.43878	0	69.1348	20.2477	3.21939	44.6912	-3.79049	0.000700744	AABR07057150.1	7	57800401	57816621	-	639	protein_coding	- && sp|Q6P726|TMM19_RAT Transmembrane protein 19 OS=Rattus norvegicus OX=10116 GN=Tmem19 PE=2 SV=2 && PF01940:Integral membrane protein DUF92	-	6	0	69	23	0.616091	0	6.61512	1.93739
ENSRNOG00000055672	268.282	88.6134	56.1094	33.4527	178.448	44.781	1.99748	0.000719721	Gpx2	6	99839960	99843245	-	1007	protein_coding	- && sp|P83645|GPX2_RAT Glutathione peroxidase 2 OS=Rattus norvegicus OX=10116 GN=Gpx2 PE=1 SV=3 && PF00255:Glutathione peroxidase	-	250	82	56	38	16.2894	5.38037	3.40681	2.03116
ENSRNOG00000017414	652.463	532.761	203.397	286.108	592.612	244.753	1.2749	0.000725091	Irf7	1	214248837	214252456	-	1973	protein_coding	- && sp|P70434|IRF7_MOUSE Interferon regulatory factor 7 OS=Mus musculus OX=10090 GN=Irf7 PE=1 SV=1 && PF10401:Interferon-regulatory factor 3|PF00605:Interferon regulatory factor transcription factor	IRF	608	493	203	325	20.2195	16.51	6.30316	8.86636
ENSRNOG00000049944	42.9252	29.1776	122.238	126.768	36.0514	124.503	-1.78796	0.000731014	LOC100911440	1	214410417	214414897	-	2426	protein_coding	- && sp|Q9D6M3|GHC1_MOUSE Mitochondrial glutamate carrier 1 OS=Mus musculus OX=10090 GN=Slc25a22 PE=1 SV=1 && PF00153:Mitochondrial carrier protein	-	40	27	122	144	1.08184	0.735361	3.08077	3.19493
ENSRNOG00000009153	420.667	2793.48	332.649	467.457	1607.08	400.053	2.00594	0.000735808	Cidec	4	145377431	145390497	-	2364	protein_coding	- && sp|Q5XI33|CIDEC_RAT Cell death activator CIDE-3 OS=Rattus norvegicus OX=10116 GN=Cidec PE=1 SV=1 && PF02017:CIDE-N domain	-	392	2585	332	531	10.8801	72.2505	8.6036	12.0903
ENSRNOG00000028036	530.126	564.1	1231.4	1139.15	547.113	1185.28	-1.11526	0.000752996	Adamts7	8	97535777	97575655	+	6115	protein_coding	- && sp|Q1EHB3|ATS7_RAT A disintegrin and metalloproteinase with thrombospondin motifs 7 OS=Rattus norvegicus OX=10116 GN=Adamts7 PE=1 SV=1 && PF05986:ADAM-TS Spacer 1|PF01562:Reprolysin family propeptide|PF17771:ADAM cysteine-rich domain|PF01421:Reprolysin (M12B) family zinc metalloprotease|PF00090:Thrombospondin type 1 domain	-	494	522	1229	1294	5.3006	5.64029	12.3125	11.3901
ENSRNOG00000046094	154.531	771.585	132.258	107.401	463.058	119.829	1.95062	0.000794372	Cd151	1	214446659	214450666	+	1642	protein_coding	- && sp|Q9QZA6|CD151_RAT CD151 antigen OS=Rattus norvegicus OX=10116 GN=Cd151 PE=1 SV=2 && PF00335:Tetraspanin family	-	144	714	132	122	5.75418	28.7311	4.92482	3.99923
ENSRNOG00000021437	5435.4	7078.27	14758.8	12063.2	6256.83	13411	-1.0999	0.000805666	AABR07073181.1	5	155812105	155885829	+	7575	protein_coding	- && sp|Q05793|PGBM_MOUSE Basement membrane-specific heparan sulfate proteoglycan core protein OS=Mus musculus OX=10090 GN=Hspg2 PE=1 SV=1 && PF00053:Laminin EGF domain|PF13927:Immunoglobulin domain|PF00052:Laminin B (Domain IV)|PF07679:Immunoglobulin I-set domain|PF00057:Low-density lipoprotein receptor domain class A	-	5065	6550	14730	13703	43.8724	57.1329	119.127	97.3694
ENSRNOG00000047578	94.4354	140.485	219.428	493.867	117.46	356.648	-1.60329	0.000817023	Ccdc28b	5	147823447	147828449	-	1229	protein_coding	- && sp|Q8CEG5|CC28B_MOUSE Coiled-coil domain-containing protein 28B OS=Mus musculus OX=10090 GN=Ccdc28b PE=1 SV=3 && PF13270:Domain of unknown function (DUF4061)	-	88	130	219	561	4.69813	6.98906	10.9165	24.5697
ENSRNOG00000046254	300.476	352.292	143.279	115.324	326.384	129.302	1.33675	0.000819945	Adgre1	9	9431860	9585865	-	3268	protein_coding	- && sp|Q5Y4N8|AGRE1_RAT Adhesion G protein-coupled receptor E2 OS=Rattus norvegicus OX=10116 GN=Adgre1 PE=2 SV=1 && PF07645:Calcium-binding EGF domain|PF00002:7 transmembrane receptor (Secretin family)|PF12662:Complement Clr-like EGF-like|PF01825:GPCR proteolysis site, GPS, motif	-	280	326	143	131	5.62173	6.59118	2.68067	2.15764
ENSRNOG00000028356	106.24	296.098	58.1133	55.461	201.169	56.7872	1.82492	0.000827447	Chchd10	20	13665031	13667333	-	1122	protein_coding	- && sp|Q8WYQ3|CHC10_HUMAN Coiled-coil-helix-coiled-coil-helix domain-containing protein 10, mitochondrial OS=Homo sapiens OX=9606 GN=CHCHD10 PE=1 SV=1 && PF06747:CHCH domain	-	99	274	58	63	5.78944	16.1356	3.16683	3.0223
ENSRNOG00000019342	578.417	1227.62	1749.41	3183.29	903.018	2466.35	-1.44969	0.000830534	Sult1a1	1	198100586	198104109	-	1223	protein_coding	- && sp|P17988|ST1A1_RAT Sulfotransferase 1A1 OS=Rattus norvegicus OX=10116 GN=Sult1a1 PE=1 SV=1 && PF00685:Sulfotransferase domain	-	539	1136	1746	3616	28.9172	61.3733	87.4596	159.144
ENSRNOG00000050792	56.8759	63.7584	120.234	284.348	60.3171	202.291	-1.74724	0.00083567	Tnfaip6	3	37545238	37564699	+	1363	protein_coding	- && sp|O08859|TSG6_MOUSE Tumor necrosis factor-inducible gene 6 protein OS=Mus musculus OX=10090 GN=Tnfaip6 PE=2 SV=1 && PF00431:CUB domain|PF00193:Extracellular link domain	-	53	59	120	323	2.55137	2.86012	5.39355	12.7555
ENSRNOG00000009465	1492.72	6247.24	1195.33	1199.01	3869.98	1197.17	1.69269	0.000854354	Sfrp2	2	182723854	182731764	+	2342	protein_coding	- && sp|P97299|SFRP2_MOUSE Secreted frizzled-related protein 2 OS=Mus musculus OX=10090 GN=Sfrp2 PE=1 SV=2 && PF01392:Fz domain|PF01759:UNC-6/NTR/C345C module	-	1391	5781	1193	1362	38.9704	163.096	31.2064	31.3025
ENSRNOG00000047002	251.112	250.711	599.168	543.166	250.912	571.167	-1.18661	0.000861276	Fstl5	2	174542667	175233457	+	3717	protein_coding	- && sp|Q8BFR2|FSTL5_MOUSE Follistatin-related protein 5 OS=Mus musculus OX=10090 GN=Fstl5 PE=2 SV=1 && PF07648:Kazal-type serine protease inhibitor domain|PF13927:Immunoglobulin domain	-	234	232	598	617	4.13064	4.12404	9.85594	8.93474
ENSRNOG00000029543	175.993	389.034	104.203	80.9907	282.514	92.5969	1.61025	0.000862242	Cish	8	116054465	116060723	+	3169	protein_coding	- && sp|O70512|CISH_RAT Cytokine-inducible SH2-containing protein (Fragment) OS=Rattus norvegicus OX=10116 GN=Cish PE=2 SV=1 && -	-	164	360	104	92	3.39559	7.50599	2.01048	1.56263
ENSRNOG00000033261	104.094	229.098	426.832	499.149	166.596	462.991	-1.47492	0.000871662	Fam107a	15	18399515	18415965	+	3085	protein_coding	- && sp|M0R3K6|F107A_RAT Actin-associated protein FAM107A OS=Rattus norvegicus OX=10116 GN=Fam107a PE=3 SV=2 && PF06625:Protein of unknown function (DUF1151)	-	97	212	426	567	2.06305	4.54055	8.45949	9.89275
ENSRNOG00000049965	6.43878	7.56456	8.01563	135.571	7.00167	71.7935	-3.36075	0.000918759	LOC100910275	6	138353145	138401621	-	2046	protein_coding	- && sp|P98154|IDD_MOUSE Integral membrane protein DGCR2/IDD OS=Mus musculus OX=10090 GN=Dgcr2 PE=2 SV=1 && PF00059:Lectin C-type domain|PF00057:Low-density lipoprotein receptor domain class A	-	6	7	8	154	0.192415	0.226058	0.239538	4.05139
ENSRNOG00000013902	217.845	331.76	668.303	632.96	274.803	650.631	-1.24345	0.000946229	P2ry12	2	149441598	149444548	-	1254	protein_coding	- && sp|Q9EPX4|P2Y12_RAT P2Y purinoceptor 12 OS=Rattus norvegicus OX=10116 GN=P2ry12 PE=1 SV=1 && PF00001:7 transmembrane receptor (rhodopsin family)	-	203	307	667	719	10.6217	16.1759	32.585	30.8618
ENSRNOG00000024277	67.6072	129.678	31.0606	14.9657	98.6427	23.0131	2.10603	0.000965038	AABR07035470.1	12	15700825	15844512	+	4153	processed_transcript	- && sp|Q8CIS0|CAR11_MOUSE Caspase recruitment domain-containing protein 11 OS=Mus musculus OX=10090 GN=Card11 PE=1 SV=2 && PF00619:Caspase recruitment domain	-	63	120	31	17	0.995343	1.90918	0.457288	0.220331
ENSRNOG00000003348	1178.3	1017.97	550.073	458.654	1098.13	504.363	1.12281	0.00097763	Rasd1	10	46330368	46332172	-	1668	protein_coding	- && sp|Q9JKF8|RASD1_RAT Dexamethasone-induced Ras-related protein 1 OS=Rattus norvegicus OX=10116 GN=Rasd1 PE=1 SV=1 && -	-	1098	942	549	521	43.1917	37.3149	20.1635	16.8124
ENSRNOG00000033570	105.167	60.5165	13.0254	23.769	82.8416	18.3972	2.16485	0.00098668	Arhgap8	7	125731275	125795980	-	2558	protein_coding	- && sp|Q9CXP4|RHG08_MOUSE Rho GTPase-activating protein 8 OS=Mus musculus OX=10090 GN=Arhgap8 PE=2 SV=3 && -	-	98	56	13	27	2.51374	1.44649	0.311338	0.568136
ENSRNOG00000000081	926.111	1263.28	544.061	422.56	1094.7	483.31	1.17986	0.000988669	Antxr2	14	13192347	13274978	+	1467	protein_coding	- && sp|Q6DFX2|ANTR2_MOUSE Anthrax toxin receptor 2 OS=Mus musculus OX=10090 GN=Antxr2 PE=1 SV=1 && PF00092:von Willebrand factor type A domain|PF05587:Anthrax receptor extracellular domain|PF05586:Anthrax receptor C-terminus region	-	863	1169	543	480	38.5989	52.6516	22.6756	17.6117
ENSRNOG00000016163	211.407	1060.12	155.303	191.913	635.763	173.608	1.87228	0.000998058	Slc1a3	2	57860834	57935363	-	3982	protein_coding	- && sp|P24942|EAA1_RAT Excitatory amino acid transporter 1 OS=Rattus norvegicus OX=10116 GN=Slc1a3 PE=1 SV=2 && PF00375:Sodium:dicarboxylate symporter family	-	197	981	155	218	3.24608	16.2778	2.38462	2.94676
ENSRNOG00000048985	801.628	605.165	344.672	264.1	703.396	304.386	1.20903	0.00106275	LOC100910575	4	173115125	173124562	+	849	protein_coding	- && sp|Q5XIG8|STRAP_RAT Serine-threonine kinase receptor-associated protein OS=Rattus norvegicus OX=10116 GN=Strap PE=1 SV=1 && -	-	747	560	344	300	57.7307	43.5821	24.8222	19.0197
ENSRNOG00000013167	164.189	252.872	413.807	648.806	208.531	531.306	-1.34981	0.00106706	Hmgb2	16	36077617	36080191	-	1152	protein_coding	- && sp|P52925|HMGB2_RAT High mobility group protein B2 OS=Rattus norvegicus OX=10116 GN=Hmgb2 PE=2 SV=2 && PF00505:HMG (high mobility group) box|PF09011:HMG-box domain	HMG	153	234	413	737	8.71431	13.4212	21.9628	34.4353
ENSRNOG00000047046	136.287	1191.96	158.309	147.016	664.123	152.662	2.12118	0.00108269	Plin4	9	10963723	10971277	+	4185	protein_coding	- && sp|O88492|PLIN4_MOUSE Perilipin-4 OS=Mus musculus OX=10090 GN=Plin4 PE=1 SV=2 && PF03036:Perilipin family	-	127	1103	158	167	1.99114	17.4144	2.31287	2.14788
ENSRNOG00000011134	3344.95	4436.07	8592.75	7696.76	3890.51	8144.76	-1.06591	0.00108277	Lama2	1	18491384	19143269	+	9484	protein_coding	- && sp|Q60675|LAMA2_MOUSE Laminin subunit alpha-2 OS=Mus musculus OX=10090 GN=Lama2 PE=1 SV=2 && PF02210:Laminin G domain|PF06009:Laminin Domain II|PF00052:Laminin B (Domain IV)|PF00055:Laminin N-terminal (Domain VI)|PF06008:Laminin Domain I|PF00054:Laminin G domain|PF00053:Laminin EGF domain	-	3117	4105	8576	8743	21.5645	28.5989	55.3966	49.6202
ENSRNOG00000036680	13.9507	46.468	115.225	128.529	30.2093	121.877	-2.01308	0.00109917	Notum	10	109832981	109840047	-	2041	protein_coding	- && sp|Q8R116|NOTUM_MOUSE Palmitoleoyl-protein carboxylesterase NOTUM OS=Mus musculus OX=10090 GN=Notum PE=1 SV=2 && PF03283:Pectinacetylesterase	-	13	43	115	146	0.417921	1.39204	3.45179	3.85034
ENSRNOG00000002723	209.26	208.566	77.1504	80.1104	208.913	78.6304	1.40952	0.00110238	Sele	13	82355471	82365341	+	3514	protein_coding	- && sp|P98105|LYAM2_RAT E-selectin OS=Rattus norvegicus OX=10116 GN=Sele PE=2 SV=1 && PF00084:Sushi repeat (SCR repeat)|PF00059:Lectin C-type domain	-	195	193	77	91	3.64105	3.62897	1.34239	1.39389
ENSRNOG00000005731	151.311	142.646	54.1055	44.0167	146.979	49.0611	1.58451	0.00110283	Birc3	8	6048969	6076598	-	2263	protein_coding	- && sp|O08863|BIRC3_MOUSE Baculoviral IAP repeat-containing protein 3 OS=Mus musculus OX=10090 GN=Birc3 PE=1 SV=2 && PF13920:Zinc finger, C3HC4 type (RING finger)|PF00653:Inhibitor of Apoptosis domain|PF00619:Caspase recruitment domain	-	141	132	54	50	4.08817	3.85405	1.46184	1.18925
ENSRNOG00000016622	5.36565	5.40326	6.01172	117.084	5.38445	61.5481	-3.51759	0.00111828	LOC100910438	X	82407598	82418425	-	1829	protein_coding	- && sp|Q2KI79|ANRA2_BOVIN Ankyrin repeat family A protein 2 OS=Bos taurus OX=9913 GN=ANKRA2 PE=2 SV=1 && PF13857:Ankyrin repeats (many copies)|PF12796:Ankyrin repeats (3 copies)	-	5	5	6	133	0.17937	0.180627	0.200968	3.91406
ENSRNOG00000017421	46.1446	18.3711	4.00781	0.880334	32.2578	2.44407	3.75141	0.00111918	Alpk2	18	60960662	61057365	-	6120	protein_coding	- && sp|Q91ZB0|ALPK2_MOUSE Alpha-protein kinase 2 OS=Mus musculus OX=10090 GN=Alpk2 PE=2 SV=3 && PF07679:Immunoglobulin I-set domain|PF02816:Alpha-kinase family	-	43	17	4	1	0.461011	0.183538	0.0400404	0.00879504
ENSRNOG00000030771	3464.06	1780.91	1151.24	1052	2622.49	1101.62	1.25137	0.00113354	Dgkb	6	57516713	58277279	+	6567	protein_coding	- && sp|Q6NS52|DGKB_MOUSE Diacylglycerol kinase beta OS=Mus musculus OX=10090 GN=Dgkb PE=1 SV=2 && PF00781:Diacylglycerol kinase catalytic domain|PF13499:EF-hand domain pair|PF00609:Diacylglycerol kinase accessory domain|PF14513:Diacylglycerol kinase N-terminus|PF00130:Phorbol esters/diacylglycerol binding domain (C1 domain)	-	3228	1648	1149	1195	32.2523	16.5813	10.7187	9.79468
ENSRNOG00000019219	12339.9	5917.65	4202.19	3286.29	9128.78	3744.24	1.28579	0.00113473	Vamp1	4	157726941	157733643	+	2633	protein_coding	- && sp|Q63666|VAMP1_RAT Vesicle-associated membrane protein 1 OS=Rattus norvegicus OX=10116 GN=Vamp1 PE=1 SV=2 && -	-	11499	5476	4194	3733	286.552	137.417	97.5814	76.3126
ENSRNOG00000018476	5.36565	52.9519	1.00195	0.880334	29.1588	0.941144	4.9569	0.00113496	LOC100911225	1	212563714	212568224	-	2217	protein_coding	- && sp|Q8R2K1|FUCM_MOUSE Fucose mutarotase OS=Mus musculus OX=10090 GN=Fuom PE=1 SV=1 && PF05025:RbsD / FucU transport protein family	-	5	49	1	1	0.147978	1.46035	0.0276327	0.0242786
ENSRNOG00000011201	23.6089	41.0647	86.168	153.178	32.3368	119.673	-1.88948	0.00113728	Cmtm8	8	122848501	122904913	-	1147	protein_coding	- && sp|Q9CZR4|CKLF8_MOUSE CKLF-like MARVEL transmembrane domain-containing protein 8 OS=Mus musculus OX=10090 GN=Cmtm8 PE=2 SV=1 && PF01284:Membrane-associating domain	-	22	38	86	174	1.2585	2.18901	4.5933	8.16536
ENSRNOG00000017808	259.697	459.277	743.45	1022.07	359.487	882.759	-1.29634	0.00114089	Klf15	4	122365093	122377659	+	2428	protein_coding	- && sp|Q9EPW2|KLF15_MOUSE Krueppel-like factor 15 OS=Mus musculus OX=10090 GN=Klf15 PE=1 SV=1 && PF00096:Zinc finger, C2H2 type	zf-C2H2	242	425	742	1161	6.53975	11.5656	18.7217	25.7379
ENSRNOG00000028072	16.0969	30.2582	71.1387	118.845	23.1776	94.9919	-2.03678	0.0011438	Chit1	13	50974872	50994643	+	2310	protein_coding	- && sp|Q9D7Q1|CHIT1_MOUSE Chitotriosidase-1 OS=Mus musculus OX=10090 GN=Chit1 PE=1 SV=2 && PF01607:Chitin binding Peritrophin-A domain|PF00704:Glycosyl hydrolases family 18	-	15	28	71	135	0.426063	0.800891	1.88294	3.14566
ENSRNOG00000045992	71.8997	112.388	28.0547	19.3673	92.1437	23.711	1.96183	0.00118555	Tlr8	X	28539158	28562803	+	3381	protein_coding	- && sp|P58682|TLR8_MOUSE Toll-like receptor 8 OS=Mus musculus OX=10090 GN=Tlr8 PE=1 SV=2 && PF01582:TIR domain|PF13855:Leucine rich repeat	-	67	104	28	22	1.30024	2.03243	0.507344	0.350241
ENSRNOG00000017980	150.238	229.098	76.1485	52.82	189.668	64.4842	1.55854	0.00118557	Itgal	1	198744050	198781750	+	4511	protein_coding	- && sp|P24063|ITAL_MOUSE Integrin alpha-L OS=Mus musculus OX=10090 GN=Itgal PE=1 SV=2 && PF01839:FG-GAP repeat|PF00092:von Willebrand factor type A domain|PF08441:Integrin alpha	-	140	212	76	60	2.03634	3.10521	1.03212	0.715925
ENSRNOG00000007081	840.261	2519	511.998	669.054	1679.63	590.526	1.50786	0.00120972	Xdh	6	25149235	25211494	-	4756	protein_coding	- && sp|P22985|XDH_RAT Xanthine dehydrogenase/oxidase OS=Rattus norvegicus OX=10116 GN=Xdh PE=1 SV=3 && PF00941:FAD binding domain in molybdopterin dehydrogenase|PF00111:2Fe-2S iron-sulfur cluster binding domain|PF02738:Molybdopterin-binding domain of aldehyde dehydrogenase|PF03450:CO dehydrogenase flavoprotein C-terminal domain|PF01799:[2Fe-2S] binding domain|PF01315:Aldehyde oxidase and xanthin…	-	783	2331	511	760	10.8022	32.3838	6.58216	8.60124
ENSRNOG00000019199	6.43878	10.8065	13.0254	129.409	8.62265	71.2172	-3.04906	0.00122278	Cracr2b	1	214440503	214445874	+	1583	protein_coding	- && sp|B0BNK9|EFC4A_RAT EF-hand calcium-binding domain-containing protein 4A OS=Rattus norvegicus OX=10116 GN=Cracr2b PE=2 SV=1 && -	-	6	10	13	147	0.248694	0.417394	0.503097	4.99834
ENSRNOG00000016281	12536.3	19755.4	37377.9	32645.4	16145.8	35011.6	-1.11667	0.00123703	Col4a1	16	83522162	83632153	+	6579	protein_coding	- && sp|P02463|CO4A1_MOUSE Collagen alpha-1(IV) chain OS=Mus musculus OX=10090 GN=Col4a1 PE=1 SV=4 && PF01391:Collagen triple helix repeat (20 copies)|PF01413:C-terminal tandem repeated domain in type 4 procollagen	-	11682	18281	37305	37083	116.507	183.598	347.374	303.392
ENSRNOG00000008736	57.949	68.081	12.0234	14.9657	63.015	13.4946	2.2205	0.00126179	Slamf8	13	90967739	90977734	-	2526	protein_coding	- && sp|Q9D3G2|SLAF8_MOUSE SLAM family member 8 OS=Mus musculus OX=10090 GN=Slamf8 PE=2 SV=2 && -	-	54	63	12	17	1.40267	1.64791	0.29103	0.362247
ENSRNOG00000046068	108.386	8.64521	6.01172	6.16234	58.5157	6.08703	3.26488	0.0013036	AABR07027088.1	17	14087182	14091766	-	462	protein_coding	- && sp|Q4V8J7|SPIN1_RAT Spindlin-1 OS=Rattus norvegicus OX=10116 GN=Spin1 PE=2 SV=1 && PF02513:Spin/Ssty Family	-	101	8	6	7	14.3441	1.14413	0.795607	0.81554
ENSRNOG00000002013	43.9983	87.5327	222.434	173.426	65.7655	197.93	-1.58932	0.00131175	Sidt1	11	61321459	61417842	+	5792	protein_coding	- && sp|Q6Q3F5|SIDT1_RAT SID1 transmembrane family member 1 OS=Rattus norvegicus OX=10116 GN=Sidt1 PE=1 SV=2 && PF13965:dsRNA-gated channel SID-1	-	41	81	222	197	0.464461	0.924026	2.34809	1.83074
ENSRNOG00000007437	156.677	257.195	80.1563	66.025	206.936	73.0907	1.50242	0.00133751	Irf5	4	56805132	56820543	+	2349	protein_coding	- && sp|P56477|IRF5_MOUSE Interferon regulatory factor 5 OS=Mus musculus OX=10090 GN=Irf5 PE=1 SV=1 && PF00605:Interferon regulatory factor transcription factor|PF10401:Interferon-regulatory factor 3	IRF	146	238	80	75	4.07816	6.69455	2.0864	1.71857
ENSRNOG00000007545	230.723	551.132	135.264	141.734	390.928	138.499	1.49683	0.00134007	Angptl4	7	18627808	18634079	-	1888	protein_coding	- && sp|Q6TMA8|ANGL4_RAT Angiopoietin-related protein 4 OS=Rattus norvegicus OX=10116 GN=Angptl4 PE=1 SV=1 && PF00147:Fibrinogen beta and gamma chains, C-terminal globular domain	-	215	510	135	161	7.47189	17.8483	4.38048	4.59001
ENSRNOG00000018798	309.061	196.679	104.203	84.512	252.87	94.3576	1.42323	0.00134186	Bcan	2	187359677	187372657	-	3271	protein_coding	- && sp|P55068|PGCB_RAT Brevican core protein OS=Rattus norvegicus OX=10116 GN=Bcan PE=1 SV=2 && PF07686:Immunoglobulin V-set domain|PF00008:EGF-like domain|PF00059:Lectin C-type domain|PF00193:Extracellular link domain	-	288	182	104	96	5.77705	3.67636	1.94779	1.57972
ENSRNOG00000016818	200.675	331.76	680.326	584.542	266.218	632.434	-1.24823	0.0013619	Fgfr3	14	82273070	82287706	-	3581	protein_coding	- && sp|Q61851|FGFR3_MOUSE Fibroblast growth factor receptor 3 OS=Mus musculus OX=10090 GN=Fgfr3 PE=1 SV=1 && PF18123:Fibroblast growth factor receptor 3 transmembrane domain|PF07679:Immunoglobulin I-set domain|PF13927:Immunoglobulin domain|PF07714:Protein tyrosine kinase	-	187	307	679	664	3.42635	5.6645	11.616	9.98052
ENSRNOG00000057214	2.14626	6.48391	50.0977	27.2903	4.31508	38.694	-3.16386	0.00136272	AABR07043510.1	19	28986730	28990676	-	3824	lincRNA	- && sp|Q3SWW9|PP1B_BOVIN Serine/threonine-protein phosphatase PP1-beta catalytic subunit OS=Bos taurus OX=9913 GN=PPP1CB PE=2 SV=1 && -	-	2	6	50	31	0.0343168	0.103672	0.801017	0.436348
ENSRNOG00000022298	43.9983	8.64521	1.00195	0	26.3218	0.500977	5.7978	0.00136291	Cxcl11	14	17195014	17198291	+	1556	protein_coding	- && sp|Q9JHH5|CXL11_MOUSE C-X-C motif chemokine 11 OS=Mus musculus OX=10090 GN=Cxcl11 PE=3 SV=1 && PF00048:Small cytokines (intecrine/chemokine), interleukin-8 like	-	41	8	1	0	1.72889	0.33971	0.0393713	0
ENSRNOG00000055892	1.07313	0	18.0352	36.0937	0.536565	27.0644	-5.65397	0.00137433	AABR07043395.1	19	28041698	28044531	-	315	protein_coding	- && - && PF04822:Takusan	-	1	0	18	41	0.208297	0	3.50067	7.00588
ENSRNOG00000028814	443.203	412.809	168.328	204.237	428.006	186.283	1.19948	0.00139767	Oasl2	12	47469598	47482961	-	2786	protein_coding	- && sp|Q5MYT9|OASL2_RAT 2'-5'-oligoadenylate synthase-like protein 2 OS=Rattus norvegicus OX=10116 GN=Oasl2 PE=2 SV=1 && PF00240:Ubiquitin family|PF10421:2'-5'-oligoadenylate synthetase 1, domain 2, C-terminus	-	413	382	168	232	9.72665	9.05962	3.69418	4.48225
ENSRNOG00000038955	180.286	112.388	53.1035	41.3757	146.337	47.2396	1.63303	0.00145121	MGC105567	18	55685613	55704904	+	2123	protein_coding	- && sp|Q9QZ85|IIGP1_MOUSE Interferon-inducible GTPase 1 OS=Mus musculus OX=10090 GN=Iigp1 PE=1 SV=2 && PF05049:Interferon-inducible GTPase (IIGP)	-	168	104	53	47	5.19222	3.23676	1.52938	1.19162
ENSRNOG00000038957	19.3163	9.72586	0	0	14.5211	0	6.3934	0.00146988	RGD1305184	18	55666027	55667668	+	1642	protein_coding	- && sp|Q9QZ85|IIGP1_MOUSE Interferon-inducible GTPase 1 OS=Mus musculus OX=10090 GN=Iigp1 PE=1 SV=2 && PF05049:Interferon-inducible GTPase (IIGP)	-	18	9	0	0	0.719273	0.362157	0	0
ENSRNOG00000053766	150.238	116.71	206.402	602.148	133.474	404.275	-1.59963	0.00147975	Ramp3	14	86922223	86939719	+	1222	protein_coding	- && sp|Q9JJ73|RAMP3_RAT Receptor activity-modifying protein 3 OS=Rattus norvegicus OX=10116 GN=Ramp3 PE=2 SV=1 && PF04901:Receptor activity modifying family	-	140	108	206	684	7.51711	5.83956	10.3273	30.1283
ENSRNOG00000020799	1.07313	90.7747	1.00195	3.52133	45.9239	2.26164	4.32412	0.00150197	LOC103690054	1	88686731	88688258	+	889	protein_coding	- && sp|P36954|RPB9_HUMAN DNA-directed RNA polymerase II subunit RPB9 OS=Homo sapiens OX=9606 GN=POLR2I PE=1 SV=1 && PF01096:Transcription factor S-II (TFIIS)|PF02150:RNA polymerases M/15 Kd subunit	-	1	84	1	4	0.0738061	6.24317	0.0689109	0.242185
ENSRNOG00000047003	193.163	43.226	28.0547	23.769	118.195	25.9119	2.19077	0.00151587	AABR07066693.1	9	12420368	12421059	+	225	protein_coding	- && - && -	-	180	40	28	27	52.4909	11.7464	7.62369	6.45908
ENSRNOG00000015821	16.0969	31.3389	1.00195	0	23.7179	0.500977	5.64811	0.00153739	Cd2	2	203666637	203680083	-	1215	protein_coding	- && sp|P08921|CD2_RAT T-cell surface antigen CD2 OS=Rattus norvegicus OX=10116 GN=Cd2 PE=1 SV=2 && PF07686:Immunoglobulin V-set domain|PF05790:Immunoglobulin C2-set domain	-	15	29	1	0	0.810045	1.57706	0.0504212	0
ENSRNOG00000001926	1198.69	1753.9	2684.23	3798.64	1476.29	3241.44	-1.13474	0.00155597	Cldn1	11	77815181	77830416	+	3301	protein_coding	- && sp|P56745|CLD1_RAT Claudin-1 OS=Rattus norvegicus OX=10116 GN=Cldn1 PE=1 SV=2 && PF00822:PMP-22/EMP/MP20/Claudin family	-	1117	1623	2679	4315	22.2025	32.4863	49.7184	70.3598
ENSRNOG00000012508	317.646	410.647	159.311	150.537	364.147	154.924	1.23315	0.00157693	Slc39a8	2	241029693	241092582	+	3242	protein_coding	- && sp|Q5FVQ0|S39A8_RAT Metal cation symporter ZIP8 OS=Rattus norvegicus OX=10116 GN=Slc39a8 PE=1 SV=1 && PF02535:ZIP Zinc transporter	-	296	380	159	171	5.99064	7.74458	3.00451	2.83905
ENSRNOG00000020699	154.531	231.259	67.1309	73.0677	192.895	70.0993	1.45979	0.00160037	Cd37	1	101230533	101236065	-	1310	protein_coding	- && sp|P31053|CD37_RAT Leukocyte antigen CD37 OS=Rattus norvegicus OX=10116 GN=Cd37 PE=2 SV=1 && PF00335:Tetraspanin family	-	144	214	67	83	7.21249	10.7937	3.13324	3.41033
ENSRNOG00000047261	42.9252	252.872	41.0801	20.2477	147.899	30.6639	2.27362	0.00161219	AABR07031445.1	18	14756684	14964991	+	1747	protein_coding	- && sp|Q3B8Q0|MARE2_RAT Microtubule-associated protein RP/EB family member 2 OS=Rattus norvegicus OX=10116 GN=Mapre2 PE=1 SV=1 && PF03271:EB1-like C-terminal motif|PF00307:Calponin homology (CH) domain	-	40	234	41	23	1.50232	8.85015	1.43774	0.708638
ENSRNOG00000002004	310.134	757.537	176.344	215.682	533.835	196.013	1.44496	0.00161476	Prdm8	14	13054771	13058172	-	2070	protein_coding	- && sp|Q8BZ97|PRDM8_MOUSE PR domain zinc finger protein 8 OS=Mus musculus OX=10090 GN=Prdm8 PE=1 SV=1 && -	zf-C2H2	289	701	176	245	9.16055	22.3756	5.20873	6.37067
ENSRNOG00000010575	61.1684	123.194	18.0352	28.1707	92.1813	23.1029	1.99228	0.00164156	Dapp1	2	243175346	243224883	-	3058	protein_coding	- && sp|Q9QXT1|DAPP1_MOUSE Dual adapter for phosphotyrosine and 3-phosphotyrosine and 3-phosphoinositide OS=Mus musculus OX=10090 GN=Dapp1 PE=1 SV=1 && PF00017:SH2 domain|PF00169:PH domain	-	57	114	18	32	1.22301	2.46317	0.360599	0.563251
ENSRNOG00000004578	108.386	256.114	408.797	586.302	182.25	497.55	-1.44935	0.00164474	Cthrc1	7	77966722	77977004	+	1216	protein_coding	- && sp|Q8CG08|CTHR1_RAT Collagen triple helix repeat-containing protein 1 OS=Rattus norvegicus OX=10116 GN=Cthrc1 PE=1 SV=1 && -	-	101	237	408	666	5.44982	12.8778	20.5549	29.4802
ENSRNOG00000010918	437.837	2586	356.695	503.551	1511.92	430.123	1.81332	0.00168322	Cebpa	1	91363492	91366164	+	2673	protein_coding	- && sp|P05554|CEBPA_RAT CCAAT/enhancer-binding protein alpha OS=Rattus norvegicus OX=10116 GN=Cebpa PE=1 SV=3 && PF07716:Basic region leucine zipper	C/EBP	408	2393	356	572	10.0151	59.1523	8.15907	11.5182
ENSRNOG00000009253	133.068	89.6941	320.625	246.493	111.381	283.559	-1.34757	0.00170722	Igsf9b	8	28352772	28387383	+	3987	protein_coding	- && sp|D3ZB51|TUTLB_RAT Protein turtle homolog B OS=Rattus norvegicus OX=10116 GN=Igsf9b PE=1 SV=1 && PF13895:Immunoglobulin domain|PF13927:Immunoglobulin domain	-	124	83	320	280	2.04066	1.3755	4.91692	3.78008
ENSRNOG00000045683	12.8776	88.6134	7.01368	5.282	50.7455	6.14784	3.04878	0.00177065	LOC102553715	10	49000973	49003931	+	1504	protein_coding	- && sp|Q9D1H9|MFAP4_MOUSE Microfibril-associated glycoprotein 4 OS=Mus musculus OX=10090 GN=Mfap4 PE=1 SV=1 && PF00147:Fibrinogen beta and gamma chains, C-terminal globular domain	-	12	82	7	6	0.523513	3.60241	0.285128	0.21473
ENSRNOG00000016488	1282.39	2935.05	807.575	915.547	2108.72	861.561	1.29125	0.00179711	Pltp	3	161304469	161322289	-	2025	protein_coding	- && sp|P55065|PLTP_MOUSE Phospholipid transfer protein OS=Mus musculus OX=10090 GN=Pltp PE=1 SV=1 && PF02886:LBP / BPI / CETP family, C-terminal domain|PF01273:LBP / BPI / CETP family, N-terminal domain	-	1195	2716	806	1040	38.7202	88.6201	24.3837	27.6438
ENSRNOG00000005348	38.6327	141.565	263.514	319.561	90.099	291.537	-1.69454	0.00184357	Pamr1	3	92403582	92502089	+	2811	protein_coding	- && sp|Q8BU25|PAMR1_MOUSE Inactive serine protease PAMR1 OS=Mus musculus OX=10090 GN=Pamr1 PE=2 SV=3 && PF00431:CUB domain|PF00089:Trypsin|PF00084:Sushi repeat (SCR repeat)|PF00008:EGF-like domain	-	36	131	263	363	0.840303	3.0792	5.73171	6.9508
ENSRNOG00000021084	402.424	511.148	213.416	192.793	456.786	203.105	1.16959	0.00184422	AABR07006310.1	1	228724900	228727160	+	2260	pseudogene	- && sp|Q9WV57|MPEG1_RAT Macrophage-expressed gene 1 protein OS=Rattus norvegicus OX=10116 GN=Mpeg1 PE=2 SV=2 && PF01823:MAC/Perforin domain	-	375	473	213	219	10.8872	13.8287	5.77379	5.21585
ENSRNOG00000020525	7437.86	8277.79	16173.5	14581.8	7857.83	15377.7	-0.968632	0.00185074	Col5a3	8	21786324	21831668	-	6052	protein_coding	- && sp|P25940|CO5A3_HUMAN Collagen alpha-3(V) chain OS=Homo sapiens OX=9606 GN=COL5A3 PE=1 SV=3 && PF01391:Collagen triple helix repeat (20 copies)|PF01410:Fibrillar collagen C-terminal domain	-	6931	7660	16142	16564	75.1435	83.6291	163.398	147.318
ENSRNOG00000058193	193.163	172.904	81.1582	51.9397	183.034	66.549	1.46227	0.00186517	Slc27a6	18	53609214	53667970	+	3023	protein_coding	- && sp|E9Q9W4|S27A6_MOUSE Long-chain fatty acid transport protein 6 OS=Mus musculus OX=10090 GN=Slc27a6 PE=1 SV=1 && -	-	180	160	81	59	3.90687	3.49711	1.64148	1.05052
ENSRNOG00000003972	36.4864	278.808	27.0527	37.8543	157.647	32.4535	2.27847	0.00188558	Tshr	6	115170865	115306871	+	5269	protein_coding	- && sp|P21463|TSHR_RAT Thyrotropin receptor OS=Rattus norvegicus OX=10116 GN=Tshr PE=1 SV=2 && PF00001:7 transmembrane receptor (rhodopsin family)	-	34	258	27	43	0.423394	3.23533	0.313924	0.439268
ENSRNOG00000019648	3431.87	7361.4	12513.4	12592.3	5396.63	12552.8	-1.21789	0.00188649	AABR07068316.1	9	97926787	98004546	-	10988	processed_transcript	- && sp|P12111|CO6A3_HUMAN Collagen alpha-3(VI) chain OS=Homo sapiens OX=9606 GN=COL6A3 PE=1 SV=5 && PF00092:von Willebrand factor type A domain|PF01391:Collagen triple helix repeat (20 copies)|PF00014:Kunitz/Bovine pancreatic trypsin inhibitor domain	-	3198	6812	12489	14304	19.0965	40.9622	69.6304	70.0694
ENSRNOG00000020440	2858.82	2072.69	1284.5	1084.57	2465.75	1184.54	1.05782	0.00189163	Fads2	1	226114413	226152524	-	1359	protein_coding	- && sp|Q9Z122|FADS2_RAT Acyl-CoA 6-desaturase OS=Rattus norvegicus OX=10116 GN=Fads2 PE=1 SV=1 && PF00487:Fatty acid desaturase|PF00173:Cytochrome b5-like Heme/Steroid binding domain	-	2664	1918	1282	1232	128.62	93.2517	57.7907	48.7956
ENSRNOG00000013552	6465.61	3532.65	2193.28	2322.32	4999.13	2257.8	1.14675	0.00193054	Scd	1	264160129	264172729	-	4475	protein_coding	- && sp|P07308|ACOD1_RAT Acyl-CoA desaturase 1 OS=Rattus norvegicus OX=10116 GN=Scd1 PE=1 SV=2 && PF00487:Fatty acid desaturase	-	6025	3269	2189	2638	88.3402	48.2669	29.9669	31.7301
ENSRNOG00000005365	21.4626	57.2745	5.00977	5.282	39.3686	5.14589	2.93448	0.00193522	Kcnip1	10	18558128	18942540	-	1729	protein_coding	- && sp|Q8R426|KCIP1_RAT Kv channel-interacting protein 1 OS=Rattus norvegicus OX=10116 GN=Kcnip1 PE=1 SV=2 && -	-	20	53	5	6	0.758978	2.02539	0.17716	0.186787
ENSRNOG00000055608	254.332	253.953	116.227	92.435	254.142	104.331	1.28559	0.00198163	LOC102548695	1	81159107	81163689	-	2243	protein_coding	- && sp|Q02386|ZNF45_HUMAN Zinc finger protein 45 OS=Homo sapiens OX=9606 GN=ZNF45 PE=1 SV=2 && PF00096:Zinc finger, C2H2 type	zf-C2H2	237	235	116	105	6.93287	6.92255	3.16824	2.5197
ENSRNOG00000007475	36.4864	173.985	223.436	558.132	105.236	390.784	-1.89347	0.00206869	Gpihbp1	7	116632506	116634293	+	820	protein_coding	- && sp|Q9D1N2|HDBP1_MOUSE Glycosylphosphatidylinositol-anchored high density lipoprotein-binding protein 1 OS=Mus musculus OX=10090 GN=Gpihbp1 PE=1 SV=1 && -	-	34	161	223	634	2.72057	12.973	16.6602	41.6164
ENSRNOG00000015948	760.849	4065.41	673.313	813.428	2413.13	743.371	1.69866	0.00208315	Slc1a5	1	78710539	78724794	+	2753	protein_coding	- && sp|P51912|AAAT_MOUSE Neutral amino acid transporter B(0) OS=Mus musculus OX=10090 GN=Slc1a5 PE=1 SV=2 && PF00375:Sodium:dicarboxylate symporter family	-	709	3762	672	924	16.898	90.2901	14.9538	18.0657
ENSRNOG00000033837	6.43878	11.8872	49.0957	50.179	9.16297	49.6374	-2.43812	0.00210022	Cdh9	2	66940057	67078784	+	3473	protein_coding	- && sp|P70407|CADH9_MOUSE Cadherin-9 OS=Mus musculus OX=10090 GN=Cdh9 PE=2 SV=2 && PF00028:Cadherin domain|PF01049:Cadherin cytoplasmic region	-	6	11	49	57	0.113355	0.209274	0.864333	0.883404
ENSRNOG00000014149	138.434	292.856	556.084	517.636	215.645	536.86	-1.31592	0.00210095	Npy1r	16	24779477	24788740	-	2905	protein_coding	- && sp|P21555|NPY1R_RAT Neuropeptide Y receptor type 1 OS=Rattus norvegicus OX=10116 GN=Npy1r PE=1 SV=3 && PF00001:7 transmembrane receptor (rhodopsin family)	-	129	271	555	588	2.91365	6.16383	11.7041	10.8948
ENSRNOG00000027742	238.235	311.228	552.076	647.926	274.731	600.001	-1.12717	0.00211773	Adamtsl2	3	5624506	5654910	+	3676	protein_coding	- && sp|Q7TSK7|ATL2_MOUSE ADAMTS-like protein 2 OS=Mus musculus OX=10090 GN=Adamtsl2 PE=1 SV=1 && PF00090:Thrombospondin type 1 domain|PF05986:ADAM-TS Spacer 1|PF08686:PLAC (protease and lacunin) domain	-	222	288	551	736	3.96252	5.1766	9.1826	10.7768
ENSRNOG00000013376	2502.54	1223.3	830.62	773.813	1862.92	802.216	1.21556	0.00211932	Mvd	19	55258905	55268951	-	1697	protein_coding	- && sp|Q62967|MVD1_RAT Diphosphomevalonate decarboxylase OS=Rattus norvegicus OX=10116 GN=Mvd PE=1 SV=2 && PF18376:Mevalonate 5-diphosphate decarboxylase C-terminal domain	-	2332	1132	829	879	90.1656	44.075	29.9269	27.8802
ENSRNOG00000003597	2301.86	1144.41	752.467	740.361	1723.14	746.414	1.20702	0.0021493	Tuba4a	9	82415605	82419288	-	1448	protein_coding	- && sp|P81948|TBA4A_BOVIN Tubulin alpha-4A chain OS=Bos taurus OX=9913 GN=TUBA4A PE=1 SV=2 && PF03953:Tubulin C-terminal domain|PF00091:Tubulin/FtsZ family, GTPase domain	-	2145	1059	751	841	97.197	48.3231	31.7732	31.262
ENSRNOG00000053258	3450.11	1662.04	1236.41	936.675	2556.08	1086.54	1.23434	0.00216895	Faim2	7	141157963	141185710	-	3416	protein_coding	- && sp|O88407|LFG2_RAT Protein lifeguard 2 OS=Rattus norvegicus OX=10116 GN=Faim2 PE=2 SV=1 && -	-	3215	1538	1234	1064	61.7529	29.7486	22.1303	16.7654
ENSRNOG00000004713	79.4116	60.5165	6.01172	22.8887	69.964	14.4502	2.26342	0.00224096	Kcnj16	10	99388130	99389898	+	1769	protein_coding	- && sp|P52191|KCJ16_RAT Inward rectifier potassium channel 16 OS=Rattus norvegicus OX=10116 GN=Kcnj16 PE=2 SV=2 && PF17655:Inward rectifier potassium channel C-terminal domain|PF01007:Inward rectifier potassium channel transmembrane domain	-	74	56	6	26	2.74472	2.09164	0.207784	0.791106
ENSRNOG00000008165	34.3402	44.3067	103.201	138.212	39.3234	120.707	-1.61901	0.00224167	Tpx2	3	148327965	148370187	+	3287	protein_coding	- && sp|A2APB8|TPX2_MOUSE Targeting protein for Xklp2 OS=Mus musculus OX=10090 GN=Tpx2 PE=1 SV=1 && PF09041:Aurora-A binding|PF12214:Cell cycle regulated microtubule associated protein|PF06886:Targeting protein for Xklp2 (TPX2)	-	32	41	103	157	0.63877	0.82416	1.91967	2.57092
ENSRNOG00000054764	79.4116	114.549	35.0684	20.2477	96.9803	27.658	1.81465	0.00224192	Flt3	12	9360672	9436570	+	3006	protein_coding	- && sp|Q00342|FLT3_MOUSE Receptor-type tyrosine-protein kinase FLT3 OS=Mus musculus OX=10090 GN=Flt3 PE=1 SV=2 && PF07714:Protein tyrosine kinase|PF00047:Immunoglobulin domain	-	74	106	35	23	1.61524	2.32994	0.713294	0.41184
ENSRNOG00000008873	19.3163	210.727	17.0332	22.8887	115.022	19.9609	2.52467	0.00225693	Ino80b	4	113954613	113957774	-	1142	protein_coding	- && sp|Q99PT3|IN80B_MOUSE INO80 complex subunit B OS=Mus musculus OX=10090 GN=Ino80b PE=1 SV=2 && PF04438:HIT zinc finger|PF04795:PAPA-1-like conserved region	-	18	195	17	26	1.03419	11.2823	0.911953	1.22545
ENSRNOG00000055111	7.51191	9.72586	48.0938	45.7774	8.61888	46.9356	-2.44515	0.002264	AABR07000658.2	1	21145360	21146846	-	1484	pseudogene	- && sp|P37883|CCNB2_MESAU G2/mitotic-specific cyclin-B2 OS=Mesocricetus auratus OX=10036 GN=CCNB2 PE=2 SV=1 && PF00134:Cyclin, N-terminal domain|PF02984:Cyclin, C-terminal domain	-	7	9	48	52	0.309498	0.400715	1.98151	1.88607
ENSRNOG00000020783	0	0	7.01368	22.0083	0	14.511	-6.19795	0.00226902	Ntf4	1	101405314	101408145	+	1326	protein_coding	- && sp|P34131|NTF4_RAT Neurotrophin-4 OS=Rattus norvegicus OX=10116 GN=Ntf4 PE=2 SV=1 && PF00243:Nerve growth factor family	-	0	0	7	25	0	0	0.323403	1.01481
ENSRNOG00000037997	0	0	7.01368	22.0083	0	14.511	-6.19795	0.00226902	Tssk2	11	87221613	87236445	-	1836	protein_coding	- && sp|O54863|TSSK2_MOUSE Testis-specific serine/threonine-protein kinase 2 OS=Mus musculus OX=10090 GN=Tssk2 PE=1 SV=2 && PF00069:Protein kinase domain	-	0	0	7	25	0	0	0.233569	0.73292
ENSRNOG00000010280	327.305	211.808	129.252	73.0677	269.556	101.16	1.41626	0.00228759	Pde8b	2	24719976	24923128	-	2546	protein_coding	- && sp|O95263|PDE8B_HUMAN High affinity cAMP-specific and IBMX-insensitive 3',5'-cyclic phosphodiesterase 8B OS=Homo sapiens OX=9606 GN=PDE8B PE=1 SV=2 && PF13426:PAS domain|PF00233:3'5'-cyclic nucleotide phosphodiesterase	-	305	196	129	83	7.86024	5.08657	3.10399	1.75472
ENSRNOG00000038328	22.5357	56.1939	117.229	145.255	39.3648	131.242	-1.73809	0.00229375	Gjc2	10	45526745	45534570	-	2081	protein_coding	- && sp|Q80XF7|CXG2_RAT Gap junction gamma-2 protein OS=Rattus norvegicus OX=10116 GN=Gjc2 PE=1 SV=2 && PF00029:Connexin	-	21	52	117	165	0.662127	1.65104	3.44432	4.26777
ENSRNOG00000011381	2565.85	1256.8	949.852	662.011	1911.33	805.931	1.2461	0.00229908	Acsbg1	8	59184113	59239954	-	3070	protein_coding	- && sp|Q924N5|ACBG1_RAT Long-chain-fatty-acid--CoA ligase ACSBG1 OS=Rattus norvegicus OX=10116 GN=Acsbg1 PE=1 SV=1 && PF00501:AMP-binding enzyme	-	2391	1163	948	752	51.1017	25.0305	18.9173	13.1847
ENSRNOG00000000457	900.356	1013.65	449.877	488.585	957.003	469.231	1.02808	0.00232074	Tap1	20	3979035	3989669	+	4137	protein_coding	- && sp|P36370|TAP1_RAT Antigen peptide transporter 1 OS=Rattus norvegicus OX=10116 GN=Tap1 PE=1 SV=2 && PF00005:ABC transporter|PF00664:ABC transporter transmembrane region	-	839	938	449	555	13.3067	14.9811	6.64891	7.22099
ENSRNOG00000036669	4.29252	23.7743	0	0	14.0334	0	6.34375	0.00234209	Uts2r	10	110364291	110365451	+	1161	protein_coding	- && sp|P49684|UR2R_RAT Urotensin-2 receptor OS=Rattus norvegicus OX=10116 GN=Uts2r PE=1 SV=2 && PF00001:7 transmembrane receptor (rhodopsin family)	-	4	22	0	0	0.226059	1.25204	0	0
ENSRNOG00000048199	364.864	427.938	580.131	1408.53	396.401	994.333	-1.32719	0.00236484	Rps19l2	9	16802319	16807966	-	474	protein_coding	- && sp|Q9CZX8|RS19_MOUSE 40S ribosomal protein S19 OS=Mus musculus OX=10090 GN=Rps19 PE=1 SV=3 && PF01090:Ribosomal protein S19e	-	340	396	579	1600	47.0646	55.2007	74.8324	181.69
ENSRNOG00000017156	1.07313	11.8872	39.0762	55.461	6.48015	47.2686	-2.86908	0.00237744	Ankle1	16	19800463	19803796	+	1608	protein_coding	- && sp|A8VU90|ANKL1_MOUSE Ankyrin repeat and LEM domain-containing protein 1 OS=Mus musculus OX=10090 GN=Ankle1 PE=2 SV=1 && PF03020:LEM domain|PF12796:Ankyrin repeats (3 copies)	-	1	11	39	63	0.0408045	0.451996	1.48583	2.10884
ENSRNOG00000048358	4.29252	67.0004	4.00781	0	35.6464	2.00391	4.19262	0.0023873	LOC102553010	17	32009809	32015071	-	972	protein_coding	- && sp|Q4G075|ILEUA_RAT Leukocyte elastase inhibitor A OS=Rattus norvegicus OX=10116 GN=Serpinb1a PE=1 SV=1 && PF00079:Serpin (serine protease inhibitor)	-	4	62	4	0	0.270015	4.21457	0.252106	0
ENSRNOG00000014343	13.9507	46.468	141.275	89.794	30.2093	115.535	-1.93479	0.00239628	Anln	8	23337621	23390773	-	3460	protein_coding	- && sp|Q8K298|ANLN_MOUSE Anillin OS=Mus musculus OX=10090 GN=Anln PE=1 SV=2 && PF08174:Cell division protein anillin|PF16018:Anillin N-terminus	-	13	43	141	102	0.246525	0.821145	2.49651	1.58677
ENSRNOG00000000187	260.771	703.504	203.397	145.255	482.137	174.326	1.46835	0.00241383	Csf2rb	7	119554354	119568776	+	3333	protein_coding	- && sp|P26955|IL3RB_MOUSE Cytokine receptor common subunit beta OS=Mus musculus OX=10090 GN=Csf2rb PE=1 SV=2 && -	-	243	651	203	165	4.78371	12.9055	3.73122	2.66464
ENSRNOG00000045797	72.9728	501.422	48.0938	91.5547	287.197	69.8242	2.03842	0.0024466	Lep	4	56337695	56351818	+	3290	protein_coding	- && sp|P50596|LEP_RAT Leptin OS=Rattus norvegicus OX=10116 GN=Lep PE=1 SV=1 && PF02024:Leptin	-	68	464	48	104	1.35615	9.31858	0.893789	1.70148
ENSRNOG00000018405	0	2.1613	18.0352	29.9313	1.08065	23.9833	-4.47693	0.00244983	Apoc4	1	80595326	80599572	-	530	protein_coding	- && sp|P55797|APOC4_RAT Apolipoprotein C-IV OS=Rattus norvegicus OX=10116 GN=Apoc4 PE=2 SV=2 && PF15119:Apolipoprotein C4	-	0	2	18	34	0	0.249334	2.08059	3.45297
ENSRNOG00000018414	1696.62	2613.01	1080.11	977.17	2154.82	1028.64	1.06689	0.00245077	Csf1r	18	56414488	56458300	+	3982	protein_coding	- && sp|P09581|CSF1R_MOUSE Macrophage colony-stimulating factor 1 receptor OS=Mus musculus OX=10090 GN=Csf1r PE=1 SV=3 && PF00047:Immunoglobulin domain|PF07714:Protein tyrosine kinase	-	1581	2418	1078	1110	26.051	40.122	16.5847	15.0041
ENSRNOG00000022239	488.274	2309.35	443.865	462.175	1398.81	453.02	1.62651	0.00246583	Trarg1	10	63471331	63491713	-	3410	protein_coding	- && sp|Q2MHH0|TARG1_RAT Trafficking regulator of GLUT4 1 OS=Rattus norvegicus OX=10116 GN=Trarg1 PE=1 SV=1 && -	-	455	2137	443	525	8.7549	41.4074	7.95864	8.28694
ENSRNOG00000049388	23.6089	118.872	6.01172	17.6067	71.2402	11.8092	2.58316	0.00247194	Prr32	X	131617798	131619728	+	1101	protein_coding	- && sp|A2AFE9|PRR32_MOUSE Proline-rich protein 32 OS=Mus musculus OX=10090 GN=Prr32 PE=2 SV=1 && PF15488:Domain of unknown function (DUF4645)	-	22	110	6	20	1.31108	6.60135	0.333852	0.977759
ENSRNOG00000057078	724.363	967.183	1619.16	1824.93	845.773	1722.04	-1.02585	0.002478	Ddit4	20	29509289	29511382	-	1720	protein_coding	- && sp|Q9D3F7|DDIT4_MOUSE DNA damage-inducible transcript 4 protein OS=Mus musculus OX=10090 GN=Ddit4 PE=1 SV=1 && PF07809:RTP801 C-terminal region	-	675	895	1616	2073	25.7495	34.3813	57.5576	64.8724
ENSRNOG00000039388	194.236	192.356	414.809	424.321	193.296	419.565	-1.11812	0.00248852	Prrt4	4	56443103	56453563	-	2910	protein_coding	- && sp|D4A9R4|PRRT4_RAT Proline-rich transmembrane protein 4 OS=Rattus norvegicus OX=10116 GN=Prrt4 PE=3 SV=1 && -	-	181	178	414	482	4.08112	4.04161	8.71559	8.91545
ENSRNOG00000026252	3.21939	5.40326	37.0723	30.8117	4.31132	33.942	-2.97675	0.00251938	E2f7	7	53275676	53316481	+	3369	protein_coding	- && sp|D4A4D7|E2F7_RAT Transcription factor E2F7 OS=Rattus norvegicus OX=10116 GN=E2f7 PE=3 SV=1 && PF02319:E2F/DP family winged-helix DNA-binding domain	E2F	3	5	37	35	0.0584271	0.098061	0.672807	0.559186
ENSRNOG00000032626	11.8044	31.3389	1.00195	0	21.5717	0.500977	5.50993	0.00252463	Mmp3	8	5676665	5698579	+	1708	protein_coding	- && sp|P03957|MMP3_RAT Stromelysin-1 OS=Rattus norvegicus OX=10116 GN=Mmp3 PE=1 SV=1 && PF00045:Hemopexin|PF00413:Matrixin	-	11	29	1	0	0.42257	1.12186	0.0358676	0
ENSRNOG00000054251	74.0459	109.146	22.043	30.8117	91.5959	26.4273	1.79014	0.00252809	Clec7a	4	163216163	163227334	-	2518	protein_coding	- && sp|Q6QLQ4|CLC7A_MOUSE C-type lectin domain family 7 member A OS=Mus musculus OX=10090 GN=Clec7a PE=1 SV=3 && PF00059:Lectin C-type domain	-	69	101	22	35	1.79799	2.65029	0.53525	0.748172
ENSRNOG00000019430	1596.82	1182.23	691.348	668.173	1389.52	679.761	1.03154	0.00253376	Coro1a	1	198123884	198128857	-	1599	protein_coding	- && sp|Q91ZN1|COR1A_RAT Coronin-1A OS=Rattus norvegicus OX=10116 GN=Coro1a PE=1 SV=3 && PF08954:Trimerisation motif|PF08953:Domain of unknown function (DUF1899)|PF16300:Type of WD40 repeat	-	1488	1094	690	759	61.0589	45.206	26.4357	25.5495
ENSRNOG00000015423	16.0969	18.3711	77.1504	59.8627	17.234	68.5066	-1.9902	0.00254376	Ccna2	2	123275881	123282214	-	2363	protein_coding	- && sp|P51943|CCNA2_MOUSE Cyclin-A2 OS=Mus musculus OX=10090 GN=Ccna2 PE=1 SV=2 && PF00134:Cyclin, N-terminal domain|PF02984:Cyclin, C-terminal domain	-	15	17	77	68	0.416506	0.475349	1.99626	1.54894
ENSRNOG00000021714	39.7058	57.2745	96.1875	209.519	48.4902	152.853	-1.65807	0.00255199	Fam92b	19	53743383	53754602	-	879	protein_coding	- && sp|Q3V2J0|CBAR2_MOUSE CBY1-interacting BAR domain-containing protein 2 OS=Mus musculus OX=10090 GN=Cibar2 PE=2 SV=2 && PF06730:FAM92 protein	-	37	53	96	238	2.76189	3.98396	6.69071	14.574
ENSRNOG00000015438	26.8282	91.8554	13.0254	8.80334	59.3418	10.9144	2.4471	0.00256179	LOC501233	19	15081158	15335002	+	6489	protein_coding	- && sp|P10959|EST1C_RAT Carboxylesterase 1C OS=Rattus norvegicus OX=10116 GN=Ces1c PE=1 SV=3 && PF00135:Carboxylesterase family	-	25	85	13	10	0.252788	0.865503	0.122731	0.0829491
ENSRNOG00000000156	36.4864	22.6937	95.1856	101.238	29.59	98.212	-1.73073	0.00256434	LOC100911486	5	171472273	171620947	+	9258	protein_coding	- && sp|O88281|MEGF6_RAT Multiple epidermal growth factor-like domains protein 6 OS=Rattus norvegicus OX=10116 GN=Megf6 PE=1 SV=1 && PF07645:Calcium-binding EGF domain|PF14670:Coagulation Factor Xa inhibitory site|PF12662:Complement Clr-like EGF-like	-	34	21	95	115	0.240966	0.149875	0.628631	0.668606
ENSRNOG00000015519	232.869	1626.38	149.291	343.33	929.625	246.311	1.91543	0.00263022	Ces1d	19	15033108	15239821	+	2227	protein_coding	- && sp|P16303|EST1D_RAT Carboxylesterase 1D OS=Rattus norvegicus OX=10116 GN=Ces1d PE=1 SV=2 && PF00135:Carboxylesterase family	-	217	1505	149	390	6.39343	44.6523	4.09879	9.42614
ENSRNOG00000007354	26.8282	2.1613	0	0	14.4948	0	6.39092	0.0026785	Trpa1	5	3783247	3836485	+	3378	protein_coding	- && sp|Q6RI86|TRPA1_RAT Transient receptor potential cation channel subfamily A member 1 OS=Rattus norvegicus OX=10116 GN=Trpa1 PE=2 SV=1 && PF00520:Ion transport protein|PF12796:Ankyrin repeats (3 copies)	-	25	2	0	0	0.485595	0.0391199	0	0
ENSRNOG00000018991	50058.3	133078	28287.2	44368.8	91568.1	36328	1.33376	0.00268097	Gsn	3	14467330	14508911	+	2668	protein_coding	- && sp|Q68FP1|GELS_RAT Gelsolin OS=Rattus norvegicus OX=10116 GN=Gsn PE=1 SV=1 && PF00626:Gelsolin repeat	-	46647	123146	28232	50400	1147.18	3049.73	648.254	1016.8
ENSRNOG00000007374	10.7313	3.24195	33.0645	56.3414	6.98663	44.7029	-2.67839	0.00268435	Tac1	4	33638709	33646819	+	1178	protein_coding	- && sp|P06767|TKN1_RAT Protachykinin-1 OS=Rattus norvegicus OX=10116 GN=Tac1 PE=2 SV=2 && -	-	10	3	33	64	0.556992	0.168269	1.71616	2.92431
ENSRNOG00000005659	16.0969	29.1776	65.127	104.76	22.6373	84.9433	-1.90949	0.00272247	Aurkb	10	55626741	55634991	+	4404	protein_coding	- && sp|O55099|AURKB_RAT Aurora kinase B OS=Rattus norvegicus OX=10116 GN=Aurkb PE=1 SV=1 && -	-	15	27	65	119	0.22348	0.405083	0.904182	1.45442
ENSRNOG00000003787	18.2432	27.0163	67.1309	97.717	22.6297	82.424	-1.86624	0.0027486	Lcorl	14	69800156	69897384	+	993	protein_coding	- && sp|Q3U285|LCORL_MOUSE Ligand-dependent nuclear receptor corepressor-like protein OS=Mus musculus OX=10090 GN=Lcorl PE=2 SV=1 && -	-	17	25	67	111	1.1233	1.66348	4.13347	6.01676
ENSRNOG00000046667	17.1701	33.5002	97.1895	82.7514	25.3351	89.9704	-1.82819	0.0027519	Fosb	1	80214494	80221710	-	3741	protein_coding	- && sp|P13346|FOSB_MOUSE Protein fosB OS=Mus musculus OX=10090 GN=Fosb PE=2 SV=1 && -	-	16	31	97	94	0.280625	0.547522	1.58845	1.35248
ENSRNOG00000054978	3523.08	3941.14	1871.65	2006.28	3732.11	1938.96	0.94467	0.00277165	H1f2	17	43639749	43640387	-	639	protein_coding	- && sp|P16403|H12_HUMAN Histone H1.2 OS=Homo sapiens OX=9606 GN=H1-2 PE=1 SV=2 && PF00538:linker histone H1 and H5 family	-	3283	3647	1868	2279	337.104	377.105	179.088	191.97
ENSRNOG00000018413	502.225	728.359	1419.77	1159.4	615.292	1289.58	-1.06748	0.00278174	Per3	5	168086998	168123395	-	6466	protein_coding	- && sp|Q8CJE2|PER3_RAT Period circadian protein homolog 3 OS=Rattus norvegicus OX=10116 GN=Per3 PE=2 SV=1 && PF12114:Period protein 2/3C-terminal region|PF08447:PAS fold	-	468	674	1417	1317	4.74902	6.88734	13.4253	10.9633
ENSRNOG00000005505	41.8521	169.662	34.0664	11.4443	105.757	22.7554	2.22321	0.00278278	Wbp11	4	170154227	170186942	-	2628	protein_coding	- && sp|Q5PQQ2|WBP11_RAT WW domain-binding protein 11 OS=Rattus norvegicus OX=10116 GN=Wbp11 PE=1 SV=1 && PF09429:WW domain binding protein 11	-	39	157	34	13	0.973719	3.94732	0.79258	0.266261
ENSRNOG00000025946	54.7296	87.5327	174.34	201.596	71.1312	187.968	-1.40243	0.00281708	Igf2bp2	11	82466071	82621079	+	3603	protein_coding	- && sp|Q5SF07|IF2B2_MOUSE Insulin-like growth factor 2 mRNA-binding protein 2 OS=Mus musculus OX=10090 GN=Igf2bp2 PE=1 SV=1 && PF00013:KH domain|PF00076:RNA recognition motif. (a.k.a. RRM, RBD, or RNP domain)	-	51	81	174	229	0.928753	1.48542	2.95852	3.42106
ENSRNOG00000023008	272.575	156.694	100.195	49.2987	214.635	74.747	1.52496	0.00281955	Fam131c	5	159914931	159931090	+	1372	protein_coding	- && sp|Q96AQ9|F131C_HUMAN Protein FAM131C OS=Homo sapiens OX=9606 GN=FAM131C PE=1 SV=2 && PF15010:Putative cell signalling	-	254	145	100	56	12.1471	6.98299	4.46514	2.19697
ENSRNOG00000009822	172.774	136.162	48.0938	65.1447	154.468	56.6192	1.44601	0.00286975	Tlr2	2	182840727	182846061	-	2593	protein_coding	- && sp|Q9QUN7|TLR2_MOUSE Toll-like receptor 2 OS=Mus musculus OX=10090 GN=Tlr2 PE=1 SV=1 && PF13855:Leucine rich repeat|PF01582:TIR domain	-	161	126	48	74	4.07397	3.21067	1.13404	1.5361
ENSRNOG00000002730	1524.92	4322.6	7491.61	7014.5	2923.76	7253.05	-1.31077	0.00289378	Rgs5	13	87966758	88003035	+	818	protein_coding	- && sp|P49800|RGS5_RAT Regulator of G-protein signaling 5 OS=Rattus norvegicus OX=10116 GN=Rgs5 PE=2 SV=2 && PF00615:Regulator of G protein signaling domain	-	1421	4000	7477	7968	113.982	323.098	559.969	524.307
ENSRNOG00000010666	78.3385	311.228	26.0508	73.948	194.783	49.9994	1.95789	0.00290169	Ccn5	3	160207913	160219331	+	1805	protein_coding	- && sp|Q9JHC6|CCN5_RAT CCN family member 5 OS=Rattus norvegicus OX=10116 GN=Ccn5 PE=2 SV=1 && -	-	73	288	26	84	2.65363	10.5425	0.882441	2.50491
ENSRNOG00000043124	103.02	58.3552	21.041	22.8887	80.6878	21.9649	1.87644	0.00290239	Cckar	14	59611434	59619783	+	1502	protein_coding	- && sp|P30551|CCKAR_RAT Cholecystokinin receptor type A OS=Rattus norvegicus OX=10116 GN=Cckar PE=1 SV=1 && PF00001:7 transmembrane receptor (rhodopsin family)|PF09193:Cholecystokinin A receptor, N-terminal	-	96	54	21	26	4.19368	2.37548	0.856523	0.931736
ENSRNOG00000000814	135.214	75.6456	34.0664	30.8117	105.43	32.4391	1.70139	0.00293441	Fabp7	20	40769586	40773349	+	833	protein_coding	- && sp|P55051|FABP7_RAT Fatty acid-binding protein, brain OS=Rattus norvegicus OX=10116 GN=Fabp7 PE=1 SV=2 && PF00061:Lipocalin / cytosolic fatty-acid binding protein family	-	126	70	34	35	9.92475	5.5524	2.50048	2.26158
ENSRNOG00000051880	43.9983	75.6456	114.223	249.134	59.822	181.679	-1.60415	0.00293957	AABR07021996.1	13	101936929	101974632	+	3623	lincRNA	- && sp|Q0VDD8|DYH14_HUMAN Dynein axonemal heavy chain 14 OS=Homo sapiens OX=9606 GN=DNAH14 PE=2 SV=3 && PF18199:Dynein heavy chain C-terminal domain|PF03028:Dynein heavy chain region D6 P-loop domain|PF18198:Dynein heavy chain AAA lid domain	-	41	70	114	283	0.742523	1.27661	1.92764	4.20443
ENSRNOG00000032232	42.9252	98.3393	192.375	205.998	70.6322	199.187	-1.49609	0.00293978	Snrpg	1	91588228	91588609	-	382	protein_coding	- && sp|Q3ZBL0|RUXG_BOVIN Small nuclear ribonucleoprotein G OS=Bos taurus OX=9913 GN=SNRPG PE=3 SV=1 && -	-	40	91	192	234	6.87054	15.74	30.7913	32.9717
ENSRNOG00000055179	215.699	78.8875	39.0762	50.179	147.293	44.6276	1.72134	0.00294081	Tsen34	1	64024240	64030175	-	939	protein_coding	- && sp|Q8BMZ5|SEN34_MOUSE tRNA-splicing endonuclease subunit Sen34 OS=Mus musculus OX=10090 GN=Tsen34 PE=2 SV=2 && PF01974:tRNA intron endonuclease, catalytic C-terminal domain	-	201	73	39	57	14.0451	5.13671	2.54442	3.26737
ENSRNOG00000062152	0	0	18.0352	8.80334	0	13.4193	-6.07987	0.00295104	AC239701.4	Y	70663	93030	-	837	processed_transcript	- && - && -	-	0	0	18	10	0	0	1.31746	0.643078
ENSRNOG00000028708	76.1922	54.0326	19.0371	13.205	65.1124	16.1211	2.01813	0.00295125	Ntsr1	3	175885894	176046345	+	4420	protein_coding	- && sp|P20789|NTR1_RAT Neurotensin receptor type 1 OS=Rattus norvegicus OX=10116 GN=Ntsr1 PE=1 SV=1 && -	-	71	50	19	15	1.05397	0.747438	0.263342	0.182666
ENSRNOG00000057092	240.381	243.147	81.1582	117.965	241.764	99.5615	1.27816	0.00297226	Slfn4	10	70411738	70435156	+	5269	protein_coding	- && sp|Q5RCZ8|SN12L_PONAB Schlafen family member 12-like OS=Pongo abelii OX=9601 GN=SLFN12L PE=2 SV=1 && PF04326:Putative DNA-binding domain	-	224	225	81	134	2.78942	2.82151	0.941773	1.36888
ENSRNOG00000006940	104.094	145.888	35.0684	49.2987	124.991	42.1835	1.56451	0.00297995	Ncf4	7	119482272	119499425	+	1496	protein_coding	- && sp|P97369|NCF4_MOUSE Neutrophil cytosol factor 4 OS=Mus musculus OX=10090 GN=Ncf4 PE=1 SV=2 && PF00018:SH3 domain|PF00787:PX domain|PF00564:PB1 domain	-	97	135	35	56	4.25436	5.96252	1.43326	2.01486
ENSRNOG00000015410	4.29252	16.2098	6.01172	168.144	10.2511	87.0777	-3.08904	0.00299888	Aspnl1	17	14656009	14679409	-	1525	protein_coding	- && sp|Q99MQ4|ASPN_MOUSE Asporin OS=Mus musculus OX=10090 GN=Aspn PE=1 SV=1 && PF01462:Leucine rich repeat N-terminal domain|PF13855:Leucine rich repeat	-	4	15	6	191	0.172101	0.649904	0.24103	6.74144
ENSRNOG00000018557	48.2908	58.3552	124.242	169.024	53.323	146.633	-1.46029	0.003072	Cdh22	3	161575631	161917285	-	2439	protein_coding	- && sp|Q63315|CAD22_RAT Cadherin-22 OS=Rattus norvegicus OX=10116 GN=Cdh22 PE=1 SV=1 && PF01049:Cadherin cytoplasmic region|PF00028:Cadherin domain	-	45	54	124	192	1.21058	1.46288	3.11458	4.2372
ENSRNOG00000021802	356.279	197.759	91.1778	125.888	277.019	108.533	1.35065	0.00309432	Isg15	5	173624310	173626248	-	1314	protein_coding	- && sp|Q64339|ISG15_MOUSE Ubiquitin-like protein ISG15 OS=Mus musculus OX=10090 GN=Isg15 PE=1 SV=4 && PF00240:Ubiquitin family	-	332	183	91	143	16.5782	9.20202	4.24263	5.85774
ENSRNOG00000004441	145.946	312.308	74.1446	93.3154	229.127	83.73	1.45125	0.00314754	Fcmr	13	47602692	47617064	+	1652	protein_coding	- && sp|Q5M871|FAIM3_RAT Fas apoptotic inhibitory molecule 3 OS=Rattus norvegicus OX=10116 GN=Fcmr PE=1 SV=1 && PF07686:Immunoglobulin V-set domain	-	136	289	74	106	5.40161	11.5589	2.74417	3.4537
ENSRNOG00000002548	11.8044	58.3552	2.00391	5.282	35.0798	3.64295	3.25192	0.00317577	Tnn	13	77829382	77896697	-	6240	protein_coding	- && sp|Q80Z71|TENN_MOUSE Tenascin-N OS=Mus musculus OX=10090 GN=Tnn PE=1 SV=2 && PF00147:Fibrinogen beta and gamma chains, C-terminal globular domain|PF00041:Fibronectin type III domain|PF18720:Tenascin EGF domain	-	11	54	2	6	0.115665	0.57179	0.0196352	0.0517554
ENSRNOG00000016945	61.1684	130.759	17.0332	34.333	95.9636	25.6831	1.89615	0.00321502	Pla2g2a	5	157282669	157285328	+	849	protein_coding	- && sp|P14423|PA2GA_RAT Phospholipase A2, membrane associated OS=Rattus norvegicus OX=10116 GN=Pla2g2a PE=1 SV=2 && PF00068:Phospholipase A2	-	57	121	17	39	4.40516	9.41684	1.22668	2.47256
ENSRNOG00000009503	1.07313	4.3226	23.0449	33.4527	2.69787	28.2488	-3.39103	0.00327166	Depdc1	2	264704769	264738257	+	3301	protein_coding	- && sp|Q8CIG0|DEP1A_MOUSE DEP domain-containing protein 1A OS=Mus musculus OX=10090 GN=Depdc1a PE=1 SV=1 && PF00610:Domain found in Dishevelled, Egl-10, and Pleckstrin (DEP)	-	1	4	23	38	0.0198769	0.0800649	0.426847	0.619623
ENSRNOG00000021745	40.7789	97.2586	22.043	7.04267	69.0188	14.5428	2.25675	0.0033115	Bhlhe22	2	102685513	102688624	+	3112	protein_coding	- && sp|Q8C6A8|BHE22_MOUSE Class E basic helix-loop-helix protein 22 OS=Mus musculus OX=10090 GN=Bhlhe22 PE=1 SV=1 && PF00010:Helix-loop-helix DNA-binding domain	bHLH	38	90	22	8	0.801195	1.91087	0.433085	0.138369
ENSRNOG00000038297	134.141	84.2908	34.0664	36.974	109.216	35.5202	1.6199	0.00331919	Plekhd1	6	104340206	104371335	+	3361	protein_coding	- && sp|B1WBU8|PLHD1_RAT Pleckstrin homology domain-containing family D member 1 OS=Rattus norvegicus OX=10116 GN=Plekhd1 PE=2 SV=1 && PF00169:PH domain	-	125	78	34	42	2.44026	1.53339	0.619726	0.67262
ENSRNOG00000046468	109.459	218.292	58.1133	57.2217	163.875	57.6675	1.50677	0.00333795	Ptgfr	2	257005829	257038105	-	3001	protein_coding	- && sp|P43118|PF2R_RAT Prostaglandin F2-alpha receptor OS=Rattus norvegicus OX=10116 GN=Ptgfr PE=2 SV=1 && PF00001:7 transmembrane receptor (rhodopsin family)	-	102	202	58	65	2.23012	4.44747	1.184	1.16583
ENSRNOG00000001492	150.238	194.517	392.766	363.578	172.378	378.172	-1.1334	0.00336394	Slc8a2	1	78025995	78060111	+	3560	protein_coding	- && sp|P48768|NAC2_RAT Sodium/calcium exchanger 2 OS=Rattus norvegicus OX=10116 GN=Slc8a2 PE=1 SV=1 && PF03160:Calx-beta domain|PF01699:Sodium/calcium exchanger protein|PF16494:C-terminal extension of sodium/calcium exchanger domain	-	140	180	392	413	2.58031	3.3408	6.74568	6.24438
ENSRNOG00000008450	10.7313	9.72586	54.1055	44.0167	10.2286	49.0611	-2.26114	0.00338453	LOC100359539	19	25391700	25394229	+	2530	protein_coding	- && sp|Q4KLN6|RIR2_RAT Ribonucleoside-diphosphate reductase subunit M2 OS=Rattus norvegicus OX=10116 GN=Rrm2 PE=2 SV=1 && PF00268:Ribonucleotide reductase, small chain	-	10	9	54	50	0.259342	0.235044	1.30756	1.06375
ENSRNOG00000059500	170.628	320.953	408.797	836.317	245.791	622.557	-1.34133	0.00340705	Cdkn1c	1	216661080	216663721	-	2042	protein_coding	- && sp|P49919|CDN1C_MOUSE Cyclin-dependent kinase inhibitor 1C OS=Mus musculus OX=10090 GN=Cdkn1c PE=1 SV=2 && PF02234:Cyclin-dependent kinase inhibitor	-	159	297	408	950	5.109	9.61011	12.2404	25.0413
ENSRNOG00000015306	0	1.08065	19.0371	23.769	0.540326	21.4031	-5.31299	0.00343528	Slc9a4	9	47281961	47328839	+	3176	protein_coding	- && sp|P26434|SL9A4_RAT Sodium/hydrogen exchanger 4 OS=Rattus norvegicus OX=10116 GN=Slc9a4 PE=1 SV=1 && PF00999:Sodium/hydrogen exchanger family|PF16644:Regulatory region of Na+/H+ exchanger NHE binds to calmodulin	-	0	1	19	27	0	0.020804	0.36649	0.457586
ENSRNOG00000053055	0	0	16.0313	9.68367	0	12.8575	-6.01876	0.00345855	Otop3	10	103891369	103898331	+	2147	protein_coding	- && sp|Q80UF9|OTOP3_MOUSE Proton channel OTOP3 OS=Mus musculus OX=10090 GN=Otop3 PE=2 SV=2 && PF03189:Otopetrin	-	0	0	16	11	0	0	0.456539	0.275772
ENSRNOG00000028896	0	0	15.0293	10.564	0	12.7967	-6.01238	0.00347048	A2m	4	154309426	154359137	+	4573	protein_coding	- && sp|P06238|A2MG_RAT Alpha-2-macroglobulin OS=Rattus norvegicus OX=10116 GN=A2m PE=2 SV=2 && PF07703:Alpha-2-macroglobulin bait region domain|PF07678:A-macroglobulin TED domain|PF17791:Macroglobulin domain MG3|PF17789:Macroglobulin domain MG4|PF01835:MG2 domain|PF07677:A-macroglobulin receptor binding domain|PF00207:Alpha-2-macroglobulin family	-	0	0	15	12	0	0	0.200946	0.141244
ENSRNOG00000048169	92.2892	41.0647	19.0371	12.3247	66.677	15.6809	2.09279	0.00351018	Tuba8	4	153774486	153791328	+	1581	protein_coding	- && sp|Q6AY56|TBA8_RAT Tubulin alpha-8 chain OS=Rattus norvegicus OX=10116 GN=Tuba8 PE=2 SV=1 && PF03953:Tubulin C-terminal domain|PF00091:Tubulin/FtsZ family, GTPase domain	-	86	38	19	14	3.56912	1.58811	0.736226	0.476635
ENSRNOG00000061153	325.158	229.098	127.248	110.042	277.128	118.645	1.22456	0.00351982	Hrh3	3	175473078	175479395	-	3264	protein_coding	- && sp|Q9QYN8|HRH3_RAT Histamine H3 receptor OS=Rattus norvegicus OX=10116 GN=Hrh3 PE=2 SV=1 && PF00001:7 transmembrane receptor (rhodopsin family)	-	303	212	127	125	6.09097	4.29154	2.38365	2.06134
ENSRNOG00000011387	167.408	228.017	481.94	385.586	197.713	433.763	-1.13324	0.00356761	Tet3	4	115066309	115157263	-	6073	protein_coding	- && sp|Q8BG87|TET3_MOUSE Methylcytosine dioxygenase TET3 OS=Mus musculus OX=10090 GN=Tet3 PE=1 SV=4 && PF12851:Oxygenase domain of the 2OGFeDO superfamily	-	156	211	481	438	1.68545	2.29566	4.85212	3.88204
ENSRNOG00000061910	1405.8	5071.5	7182	10172.3	3238.65	8677.13	-1.42185	0.00357591	Igfbp3	14	87457647	87465374	-	2407	protein_coding	- && sp|P15473|IBP3_RAT Insulin-like growth factor-binding protein 3 OS=Rattus norvegicus OX=10116 GN=Igfbp3 PE=1 SV=2 && PF00219:Insulin-like growth factor binding protein|PF00086:Thyroglobulin type-1 repeat	-	1310	4693	7168	11555	35.71	128.826	182.436	258.394
ENSRNOG00000012208	111.605	215.05	55.1074	61.6234	163.328	58.3654	1.48385	0.00360698	Itgb7	7	143820900	143837780	-	2692	protein_coding	- && sp|P26011|ITB7_MOUSE Integrin beta-7 OS=Mus musculus OX=10090 GN=Itgb7 PE=1 SV=2 && PF00362:Integrin beta chain VWA domain|PF17205:Integrin plexin domain|PF18372:Integrin beta epidermal growth factor like domain 1|PF08725:Integrin beta cytoplasmic domain	-	104	199	55	70	2.53485	4.88434	1.25163	1.39963
ENSRNOG00000007779	383.107	510.067	865.688	942.837	446.587	904.263	-1.0179	0.00369634	Kank4	5	117376423	117440254	-	4751	protein_coding	- && sp|Q6P9J5|KANK4_MOUSE KN motif and ankyrin repeat domain-containing protein 4 OS=Mus musculus OX=10090 GN=Kank4 PE=1 SV=1 && PF13857:Ankyrin repeats (many copies)|PF12075:KN motif	-	357	472	864	1071	4.93035	6.56424	11.1408	12.1337
ENSRNOG00000018092	123.41	143.727	32.0625	59.8627	133.568	45.9626	1.53493	0.00370493	Cd83	17	24416651	24435790	+	2119	protein_coding	- && sp|O88324|CD83_MOUSE CD83 antigen OS=Mus musculus OX=10090 GN=Cd83 PE=2 SV=1 && PF07686:Immunoglobulin V-set domain	-	115	133	32	68	3.56091	4.14714	0.925142	1.7273
ENSRNOG00000014137	2952.18	9440.57	2503.88	2401.55	6196.37	2452.72	1.33705	0.00372094	Fbln1	7	126096793	126176468	+	3221	protein_coding	- && sp|Q08879|FBLN1_MOUSE Fibulin-1 OS=Mus musculus OX=10090 GN=Fbln1 PE=1 SV=2 && PF12662:Complement Clr-like EGF-like|PF07645:Calcium-binding EGF domain	-	2751	8736	2499	2728	56.0395	179.205	47.5297	45.5872
ENSRNOG00000009180	130.922	108.065	341.666	223.605	119.493	282.635	-1.2412	0.00377006	Xkr7	3	148510779	148533404	+	2718	protein_coding	- && sp|Q5GH56|XKR7_RAT XK-related protein 7 OS=Rattus norvegicus OX=10116 GN=Xkr7 PE=2 SV=1 && PF09815:XK-related protein	-	122	100	341	254	2.94513	2.43096	7.6859	5.03006
ENSRNOG00000038784	79.4116	175.065	343.67	297.553	127.239	320.611	-1.33325	0.00380158	Piezo2	18	58354648	58499836	-	8163	protein_coding	- && sp|Q8CD54|PIEZ2_MOUSE Piezo-type mechanosensitive ion channel component 2 OS=Mus musculus OX=10090 GN=Piezo2 PE=1 SV=2 && PF15917:Piezo|PF12166:Piezo non-specific cation channel, R-Ras-binding domain	-	74	162	343	338	0.594807	1.31127	2.57415	2.22872
ENSRNOG00000059140	115.898	207.485	72.1407	39.615	161.692	55.8778	1.53608	0.00384488	Myo1g	14	86781202	86796378	-	3336	protein_coding	- && sp|Q5SUA5|MYO1G_MOUSE Unconventional myosin-Ig OS=Mus musculus OX=10090 GN=Myo1g PE=1 SV=1 && PF06017:Unconventional myosin tail, actin- and lipid-binding|PF00063:Myosin head (motor domain)	-	108	192	72	45	2.12418	3.80279	1.3222	0.726065
ENSRNOG00000033520	10.7313	23.7743	75.1465	61.6234	17.2528	68.3849	-1.98669	0.00387915	Wdr97	7	117420788	117429504	+	5177	protein_coding	- && sp|A6NE52|WDR97_HUMAN WD repeat-containing protein 97 OS=Homo sapiens OX=9606 GN=WDR97 PE=2 SV=2 && -	-	10	22	75	70	0.126741	0.280784	0.887509	0.727795
ENSRNOG00000015071	8.58504	16.2098	52.1016	57.2217	12.3974	54.6616	-2.14126	0.00397982	Zim1	1	70253650	70266809	+	3080	protein_coding	- && - && PF00096:Zinc finger, C2H2 type	zf-C2H2	8	15	52	65	0.170425	0.321787	1.03429	1.13593
ENSRNOG00000012160	175.993	255.034	101.197	73.0677	215.513	87.1325	1.30804	0.00399141	Syk	17	12614311	12669573	-	5316	protein_coding	- && sp|Q64725|KSYK_RAT Tyrosine-protein kinase SYK OS=Rattus norvegicus OX=10116 GN=Syk PE=1 SV=1 && PF07714:Protein tyrosine kinase|PF00017:SH2 domain	-	164	236	101	83	2.0242	2.93329	1.16393	0.840393
ENSRNOG00000020695	63.3147	94.0167	171.334	223.605	78.6657	197.469	-1.32855	0.00403016	Tead2	1	101213788	101230477	+	2194	protein_coding	- && sp|P48301|TEAD2_MOUSE Transcriptional enhancer factor TEF-4 OS=Mus musculus OX=10090 GN=Tead2 PE=2 SV=1 && PF17725:YAP binding domain|PF01285:TEA/ATTS domain	TEA	59	87	171	254	1.76445	2.62005	4.77473	6.23141
ENSRNOG00000016628	283.306	164.259	93.1817	86.2727	223.783	89.7272	1.31891	0.004035	Scgn	17	43357888	43399321	+	831	protein_coding	- && sp|Q6R556|SEGN_RAT Secretagogin OS=Rattus norvegicus OX=10116 GN=Scgn PE=1 SV=1 && PF13499:EF-hand domain pair	-	264	152	93	98	20.8448	12.0857	6.85601	6.34767
ENSRNOG00000019118	452.861	203.162	149.291	105.64	328.012	127.466	1.36477	0.0040509	Slc13a3	3	162084315	162147393	-	3195	protein_coding	- && sp|Q9Z0Z5|S13A3_RAT Solute carrier family 13 member 3 OS=Rattus norvegicus OX=10116 GN=Slc13a3 PE=2 SV=1 && PF00939:Sodium:sulfate symporter transmembrane region	-	422	188	149	120	8.66634	3.88789	2.85697	2.02162
ENSRNOG00000018522	13.9507	556.535	7.01368	6.16234	285.243	6.58801	5.43664	0.00406246	LOC100911186	1	212570195	212579057	-	1497	protein_coding	- && sp|P14604|ECHM_RAT Enoyl-CoA hydratase, mitochondrial OS=Rattus norvegicus OX=10116 GN=Echs1 PE=1 SV=1 && PF00378:Enoyl-CoA hydratase/isomerase	-	13	515	7	7	0.569791	22.7307	0.286461	0.25169
ENSRNOG00000015403	1.07313	0	9.01758	34.333	0.536565	21.6753	-5.33509	0.00411789	Cd52	5	152322916	152324469	-	529	protein_coding	- && sp|Q63064|CD52_RAT CAMPATH-1 antigen OS=Rattus norvegicus OX=10116 GN=Cd52 PE=3 SV=1 && -	-	1	0	9	39	0.124033	0	1.04226	3.96824
ENSRNOG00000020480	7534.44	7138.78	4135.06	3774.87	7336.61	3954.97	0.89147	0.00411957	Fads1	1	226234074	226249138	+	3416	protein_coding	- && sp|Q920R3|FADS1_RAT Acyl-CoA (8-3)-desaturase OS=Rattus norvegicus OX=10116 GN=Fads1 PE=1 SV=1 && PF00487:Fatty acid desaturase|PF00173:Cytochrome b5-like Heme/Steroid binding domain	-	7021	6606	4127	4288	134.858	127.776	74.0127	67.5657
ENSRNOG00000017259	37.5595	85.3714	119.232	251.775	61.4655	185.504	-1.595	0.00424405	Tacc3	14	82336324	82347679	-	1873	protein_coding	- && sp|Q9JJ11|TACC3_MOUSE Transforming acidic coiled-coil-containing protein 3 OS=Mus musculus OX=10090 GN=Tacc3 PE=1 SV=1 && PF05010:Transforming acidic coiled-coil-containing protein (TACC), C-terminal	-	35	79	119	286	1.2261	2.78687	3.89223	8.21897
ENSRNOG00000021314	6626.58	3816.86	2709.28	2373.38	5221.72	2541.33	1.03898	0.00424702	Fdft1	15	46339249	46367302	-	3158	protein_coding	- && sp|Q02769|FDFT_RAT Squalene synthase OS=Rattus norvegicus OX=10116 GN=Fdft1 PE=1 SV=1 && PF00494:Squalene/phytoene synthase	-	6175	3532	2704	2696	128.298	73.8986	52.4547	45.9512
ENSRNOG00000018358	1805	1815.49	3308.45	3425.38	1810.25	3366.91	-0.895249	0.00425252	Nt5dc2	16	7212488	7220540	+	1797	protein_coding	- && sp|Q6Q0N3|NT5D2_RAT 5'-nucleotidase domain-containing protein 2 OS=Rattus norvegicus OX=10116 GN=Nt5dc2 PE=2 SV=2 && PF05761:5' nucleotidase family	-	1682	1680	3302	3891	61.4147	61.7716	112.569	116.547
ENSRNOG00000060514	76.1922	11.8872	380.742	51.0594	44.0397	215.901	-2.29217	0.00426043	LOC103692166	4	114850815	114853868	-	1069	protein_coding	- && sp|Q9R0D8|WDR54_MOUSE WD repeat-containing protein 54 OS=Mus musculus OX=10090 GN=Wdr54 PE=1 SV=1 && -	-	71	11	380	58	4.35788	0.679896	21.7769	2.92038
ENSRNOG00000023972	5421.45	9881.47	17004.2	14718.3	7651.46	15861.2	-1.05169	0.00427459	Col4a2	16	83387364	83438561	-	4938	protein_coding	- && sp|P08122|CO4A2_MOUSE Collagen alpha-2(IV) chain OS=Mus musculus OX=10090 GN=Col4a2 PE=1 SV=4 && PF01391:Collagen triple helix repeat (20 copies)|PF01413:C-terminal tandem repeated domain in type 4 procollagen	-	5052	9144	16971	16719	67.1284	122.352	210.545	182.242
ENSRNOG00000001544	305.842	671.084	1108.16	1103.06	488.463	1105.61	-1.17857	0.00427631	Cyyr1	11	24967937	25078740	-	5307	protein_coding	- && sp|Q5PQS5|CYYR1_RAT Cysteine and tyrosine-rich protein 1 OS=Rattus norvegicus OX=10116 GN=Cyyr1 PE=2 SV=1 && PF10873:Cysteine and tyrosine-rich protein 1	-	285	621	1106	1253	3.52363	7.73161	12.7672	12.7084
ENSRNOG00000029768	51.5102	15.1291	5.00977	3.52133	33.3197	4.26555	2.97165	0.00428322	Ccl12	10	69476775	69478462	+	677	protein_coding	- && sp|Q62401|CCL12_MOUSE C-C motif chemokine 12 OS=Mus musculus OX=10090 GN=Ccl12 PE=2 SV=1 && -	-	48	14	5	4	4.65208	1.36637	0.45245	0.318025
ENSRNOG00000027271	574.124	1314.07	1775.46	2605.79	944.098	2190.62	-1.21445	0.00429319	RGD1359290	10	95642640	95657977	+	663	protein_coding	- && sp|Q3T025|RL17_BOVIN 60S ribosomal protein L17 OS=Bos taurus OX=9913 GN=RPL17 PE=2 SV=3 && PF00237:Ribosomal protein L22p/L17e	-	535	1216	1772	2960	52.9462	121.185	163.734	240.308
ENSRNOG00000048049	0	0	29.0567	0.880334	0	14.9685	-6.23546	0.00429448	LOC103689951	1	215298161	215310013	-	741	protein_coding	- && sp|Q13136|LIPA1_HUMAN Liprin-alpha-1 OS=Homo sapiens OX=9606 GN=PPFIA1 PE=1 SV=1 && PF00536:SAM domain (Sterile alpha motif)|PF07647:SAM domain (Sterile alpha motif)	-	0	0	29	1	0	0	2.39756	0.0726392
ENSRNOG00000016454	175.993	276.647	428.836	568.696	226.32	498.766	-1.14039	0.00434492	Nasp	5	135446962	135472116	-	2661	protein_coding	- && sp|Q66HD3|NASP_RAT Nuclear autoantigenic sperm protein OS=Rattus norvegicus OX=10116 GN=Nasp PE=1 SV=1 && PF10516:SHNi-TPR	-	164	256	428	646	4.04383	6.35657	9.85345	13.067
ENSRNOG00000011263	152.384	430.099	337.658	1558.19	291.242	947.925	-1.70296	0.00434985	Plac9	16	3851270	3866008	+	948	protein_coding	- && sp|Q8K262|PLAC9_MOUSE Placenta-specific protein 9 OS=Mus musculus OX=10090 GN=Plac9 PE=2 SV=1 && PF15205:Placenta-specific protein 9	-	142	398	337	1770	9.8282	27.7397	21.7777	100.497
ENSRNOG00000016681	7.51191	44.3067	3.00586	0.880334	25.9093	1.9431	3.7605	0.0044906	Mc2r	18	64167191	64177729	-	1148	protein_coding	- && sp|Q64326|ACTHR_MOUSE Adrenocorticotropic hormone receptor OS=Mus musculus OX=10090 GN=Mc2r PE=3 SV=1 && PF00001:7 transmembrane receptor (rhodopsin family)	-	7	41	3	1	0.400083	2.35977	0.160092	0.0468865
ENSRNOG00000049351	1608.62	1265.44	819.598	635.601	1437.03	727.599	0.982147	0.00450449	Nat8l	14	82041616	82048251	-	3279	protein_coding	- && sp|D3ZVU9|NAT8L_RAT N-acetylaspartate synthetase OS=Rattus norvegicus OX=10116 GN=Nat8l PE=1 SV=1 && PF00583:Acetyltransferase (GNAT) family	-	1499	1171	818	722	29.9954	23.5963	15.2827	11.8518
ENSRNOG00000039759	77.2653	110.226	34.0664	26.41	93.7459	30.2382	1.63449	0.00451207	Gpr34	X	10023489	10031167	-	1299	protein_coding	- && sp|Q9R1K6|GPR34_MOUSE Probable G-protein coupled receptor 34 OS=Mus musculus OX=10090 GN=Gpr34 PE=2 SV=1 && PF00001:7 transmembrane receptor (rhodopsin family)	-	72	102	34	30	3.63678	5.18822	1.60346	1.24309
ENSRNOG00000015972	12.8776	9.72586	0	0	11.3017	0	6.03172	0.00452379	Ano5	1	106896790	106968885	+	2655	protein_coding	- && sp|Q75UR0|ANO5_MOUSE Anoctamin-5 OS=Mus musculus OX=10090 GN=Ano5 PE=2 SV=1 && PF16178:Dimerisation domain of Ca+-activated chloride-channel, anoctamin|PF04547:Calcium-activated chloride channel	-	12	9	0	0	0.296559	0.223978	0	0
ENSRNOG00000015850	36.4864	126.436	164.32	345.971	81.4613	255.146	-1.64813	0.00452825	Rbp7	5	166278187	166282831	-	639	protein_coding	- && sp|Q9EPC5|RET7_MOUSE Retinoid-binding protein 7 OS=Mus musculus OX=10090 GN=Rbp7 PE=1 SV=1 && PF00061:Lipocalin / cytosolic fatty-acid binding protein family	-	34	117	164	393	3.49118	12.098	15.7229	33.104
ENSRNOG00000002680	6430.19	7931.98	14811.9	12275.4	7181.09	13543.6	-0.91533	0.00453827	Lamc1	13	70658707	70783515	-	5998	protein_coding	- && sp|P02468|LAMC1_MOUSE Laminin subunit gamma-1 OS=Mus musculus OX=10090 GN=Lamc1 PE=1 SV=2 && PF00052:Laminin B (Domain IV)|PF00055:Laminin N-terminal (Domain VI)|PF00053:Laminin EGF domain	-	5992	7340	14783	13944	65.548	80.8569	150.989	125.133
ENSRNOG00000006767	41.8521	62.6778	12.0234	12.3247	52.2649	12.1741	2.10164	0.00455084	Cst7	3	146365092	146373365	+	1140	protein_coding	- && sp|O89098|CYTF_MOUSE Cystatin-F OS=Mus musculus OX=10090 GN=Cst7 PE=2 SV=1 && PF00031:Cystatin domain	-	39	58	12	14	2.24468	3.36164	0.644861	0.661017
ENSRNOG00000010076	75.1191	47.5487	9.01758	20.2477	61.3339	14.6326	2.05937	0.00466525	Pkp1	13	52705174	52752997	-	4605	protein_coding	- && sp|P97350|PKP1_MOUSE Plakophilin-1 OS=Mus musculus OX=10090 GN=Pkp1 PE=1 SV=1 && PF00514:Armadillo/beta-catenin-like repeat	-	70	44	9	23	0.997384	0.631321	0.11973	0.268836
ENSRNOG00000051059	56.8759	23.7743	6.01172	7.923	40.3251	6.96736	2.52923	0.00467923	Ly6g6g	7	116003595	116010974	-	714	protein_coding	- && - && -	-	53	22	6	9	4.87048	2.03588	0.514805	0.678475
ENSRNOG00000013220	392.765	661.359	211.412	266.741	527.062	239.077	1.13993	0.00469879	Arhgap45	7	12541061	12741296	-	3933	protein_coding	- && sp|Q3TBD2|HMHA1_MOUSE Rho GTPase-activating protein 45 OS=Mus musculus OX=10090 GN=Arhgap45 PE=1 SV=2 && PF00620:RhoGAP domain	-	366	612	211	303	6.10592	10.2815	3.28661	4.14675
ENSRNOG00000013042	129.849	134.001	309.604	266.741	131.925	288.172	-1.12692	0.00475731	Htr1b	8	89129453	89130991	-	1539	protein_coding	- && sp|P28564|5HT1B_RAT 5-hydroxytryptamine receptor 1B OS=Rattus norvegicus OX=10116 GN=Htr1b PE=2 SV=1 && PF00001:7 transmembrane receptor (rhodopsin family)	-	121	124	309	303	5.15871	5.32366	12.3001	10.5973
ENSRNOG00000005561	457.153	297.179	196.383	136.452	377.166	166.417	1.18154	0.00478553	Brinp1	5	84919367	85123829	-	3250	protein_coding	- && sp|Q920P3|BRNP1_MOUSE BMP/retinoic acid-inducible neural-specific protein 1 OS=Mus musculus OX=10090 GN=Brinp1 PE=1 SV=1 && PF01823:MAC/Perforin domain	-	426	275	196	155	8.60044	5.59084	3.69456	2.56707
ENSRNOG00000034031	65.4609	52.9519	146.285	154.058	59.2064	150.172	-1.34285	0.00480023	Vstm2l	3	154395187	154424625	+	663	protein_coding	- && sp|Q6PDS0|VTM2L_MOUSE V-set and transmembrane domain-containing protein 2-like protein OS=Mus musculus OX=10090 GN=Vstm2l PE=2 SV=1 && PF07686:Immunoglobulin V-set domain	-	61	49	146	175	6.03685	4.88326	13.4905	14.2074
ENSRNOG00000031475	3486.6	4702.99	7509.64	7991.67	4094.8	7750.66	-0.920538	0.00480603	Col16a1	5	148257642	148311645	+	5241	protein_coding	- && sp|Q8BLX7|COGA1_MOUSE Collagen alpha-1(XVI) chain OS=Mus musculus OX=10090 GN=Col16a1 PE=1 SV=2 && PF01391:Collagen triple helix repeat (20 copies)	-	3249	4352	7495	9078	40.6752	54.8659	87.6087	93.2321
ENSRNOG00000005650	74.0459	218.292	317.619	463.936	146.169	390.778	-1.41921	0.00482093	Pgf	6	108994018	109004598	-	1561	protein_coding	- && sp|Q63434|PLGF_RAT Placenta growth factor OS=Rattus norvegicus OX=10116 GN=Pgf PE=1 SV=1 && PF00341:PDGF/VEGF domain	-	69	202	317	527	2.90028	8.55019	12.4407	18.1718
ENSRNOG00000012049	83.7041	235.582	429.838	389.108	159.643	409.473	-1.35896	0.0048751	Sox7	15	47293699	47300460	+	3282	protein_coding	- && sp|P40646|SOX7_MOUSE Transcription factor SOX-7 OS=Mus musculus OX=10090 GN=Sox7 PE=1 SV=2 && PF00505:HMG (high mobility group) box|PF12067:Sox 17/18 central domain	HMG	78	218	429	442	1.55937	4.3888	8.00771	7.24892
ENSRNOG00000019184	40.7789	109.146	238.465	179.588	74.9624	209.027	-1.47923	0.00488124	Npr3	2	61888950	61949926	-	2043	protein_coding	- && sp|P41740|ANPRC_RAT Atrial natriuretic peptide receptor 3 OS=Rattus norvegicus OX=10116 GN=Npr3 PE=2 SV=1 && PF01094:Receptor family ligand binding region	-	38	101	238	204	1.22042	3.26648	7.13671	5.37466
ENSRNOG00000048016	184.578	20.5324	10.0195	29.051	102.555	19.5353	2.38641	0.004902	LOC102556337	9	88493593	88517827	+	954	protein_coding	- && sp|Q6PCP5|MFF_MOUSE Mitochondrial fission factor OS=Mus musculus OX=10090 GN=Mff PE=1 SV=1 && PF05644:Mitochondrial and peroxisomal fission factor Mff	-	172	19	10	33	11.8297	1.31593	0.642157	1.86189
ENSRNOG00000019328	2118.36	2254.24	1065.08	1263.28	2186.3	1164.18	0.90905	0.00498415	Phgdh	2	200484246	200513564	-	1803	protein_coding	- && sp|O08651|SERA_RAT D-3-phosphoglycerate dehydrogenase OS=Rattus norvegicus OX=10116 GN=Phgdh PE=1 SV=3 && PF02826:D-isomer specific 2-hydroxyacid dehydrogenase, NAD binding domain|PF00389:D-isomer specific 2-hydroxyacid dehydrogenase, catalytic domain	-	1974	2086	1063	1435	71.8366	76.4445	36.1183	42.8396
ENSRNOG00000021276	84.7772	211.808	341.666	397.911	148.292	369.789	-1.31857	0.00508486	Bmp2	3	126335863	126346318	+	3194	protein_coding	- && sp|P49001|BMP2_RAT Bone morphogenetic protein 2 OS=Rattus norvegicus OX=10116 GN=Bmp2 PE=2 SV=1 && PF00019:Transforming growth factor beta like domain|PF00688:TGF-beta propeptide	-	79	196	341	452	1.62288	4.05461	6.54047	7.61716
ENSRNOG00000008045	56.8759	115.63	19.0371	30.8117	86.2528	24.9244	1.78693	0.00517464	Slamf9	13	90836361	90839411	-	1395	protein_coding	- && sp|Q9D780|SLAF9_MOUSE SLAM family member 9 OS=Mus musculus OX=10090 GN=Slamf9 PE=2 SV=2 && PF07686:Immunoglobulin V-set domain	-	53	107	19	35	2.49285	5.06801	0.83439	1.35046
ENSRNOG00000018815	26.8282	25.9356	86.168	79.23	26.3819	82.699	-1.64801	0.00517564	Plk1	1	192115966	192125989	+	2237	protein_coding	- && sp|Q62673|PLK1_RAT Serine/threonine-protein kinase PLK1 OS=Rattus norvegicus OX=10116 GN=Plk1 PE=2 SV=2 && PF00069:Protein kinase domain|PF00659:POLO box duplicated region	-	25	24	86	90	0.733277	0.70888	2.35517	2.16554
ENSRNOG00000033772	1006.6	1024.46	584.139	468.338	1015.53	526.238	0.948766	0.00530456	Serpinb9	17	32650441	32661865	-	1788	protein_coding	- && sp|P50453|SPB9_HUMAN Serpin B9 OS=Homo sapiens OX=9606 GN=SERPINB9 PE=1 SV=1 && PF00079:Serpin (serine protease inhibitor)	-	938	948	583	532	34.4215	35.0323	19.9752	16.0152
ENSRNOG00000015353	74.0459	141.565	254.496	263.22	107.806	258.858	-1.26394	0.00532825	Prss12	2	227657983	227717884	+	2499	protein_coding	- && sp|G3V801|NETR_RAT Neurotrypsin OS=Rattus norvegicus OX=10116 GN=Prss12 PE=1 SV=1 && PF00530:Scavenger receptor cysteine-rich domain|PF00051:Kringle domain|PF00089:Trypsin	-	69	131	254	299	1.81166	3.46364	6.22669	6.44012
ENSRNOG00000062125	171.701	1188.72	226.442	190.152	680.209	208.297	1.7075	0.00533799	Aox3	9	65013862	65099433	+	6589	protein_coding	- && sp|Q5QE80|AOXC_RAT Aldehyde oxidase 3 OS=Rattus norvegicus OX=10116 GN=Aox3 PE=1 SV=1 && PF01799:[2Fe-2S] binding domain|PF00111:2Fe-2S iron-sulfur cluster binding domain	-	160	1100	226	216	1.59329	11.0306	2.10125	1.76451
ENSRNOG00000050193	8.58504	3.24195	14.0274	69.5464	5.9135	41.7869	-2.8236	0.00533813	LOC100912262	12	29012695	29080011	+	3785	protein_coding	- && sp|Q9JI57|GT2D1_MOUSE General transcription factor II-I repeat domain-containing protein 1 OS=Mus musculus OX=10090 GN=Gtf2ird1 PE=2 SV=2 && PF02946:GTF2I-like repeat	GTF2I	8	3	14	79	0.138681	0.05237	0.226596	1.12344
ENSRNOG00000007906	12.8776	16.2098	75.1465	42.256	14.5437	58.7013	-2.01126	0.00537152	Bub1b	3	110367939	110420458	+	4081	protein_coding	- && sp|Q9Z1S0|BUB1B_MOUSE Mitotic checkpoint serine/threonine-protein kinase BUB1 beta OS=Mus musculus OX=10090 GN=Bub1b PE=1 SV=2 && PF08311:Mad3/BUB1 homology region 1	-	12	15	75	48	0.192934	0.242858	1.12586	0.633088
ENSRNOG00000017550	478.616	492.777	248.484	236.81	485.696	242.647	1.00133	0.00537791	Fbln7	3	121408146	121440787	+	1323	protein_coding	- && sp|Q501P1|FBLN7_MOUSE Fibulin-7 OS=Mus musculus OX=10090 GN=Fbln7 PE=1 SV=1 && PF00008:EGF-like domain|PF14670:Coagulation Factor Xa inhibitory site|PF07645:Calcium-binding EGF domain|PF00084:Sushi repeat (SCR repeat)	-	446	456	248	269	22.1192	22.7736	11.4837	10.9441
ENSRNOG00000027894	61.1684	52.9519	167.326	125.007	57.0602	146.167	-1.3562	0.00540823	Iqgap3	2	187447501	187489630	+	5795	protein_coding	- && sp|Q86VI3|IQGA3_HUMAN Ras GTPase-activating-like protein IQGAP3 OS=Homo sapiens OX=9606 GN=IQGAP3 PE=1 SV=2 && -	-	57	49	167	142	0.64538	0.558689	1.76544	1.31894
ENSRNOG00000018755	3714.1	2673.53	1738.39	1613.65	3193.82	1676.02	0.930282	0.00545094	Acss2	3	151032952	151075856	+	2867	protein_coding	- && sp|Q9QXG4|ACSA_MOUSE Acetyl-coenzyme A synthetase, cytoplasmic OS=Mus musculus OX=10090 GN=Acss2 PE=1 SV=2 && PF00501:AMP-binding enzyme|PF13193:AMP-binding enzyme C-terminal domain|PF16177:Acetyl-coenzyme A synthetase N-terminus	-	3461	2474	1735	1833	79.2078	57.0164	37.0733	34.4131
ENSRNOG00000019215	1.07313	48.6293	0	1.76067	24.8512	0.880334	4.76943	0.00550534	LOC100911730	1	214009784	214013765	+	2027	protein_coding	- && sp|Q9QZA6|CD151_RAT CD151 antigen OS=Rattus norvegicus OX=10116 GN=Cd151 PE=1 SV=2 && PF00335:Tetraspanin family	-	1	45	0	2	0.0323698	1.46685	0	0.0531087
ENSRNOG00000015957	482.908	1060.12	301.588	375.902	771.514	338.745	1.18714	0.00552426	F13a1	17	28504623	28680362	+	3842	protein_coding	- && sp|O08619|F13A_RAT Coagulation factor XIII A chain OS=Rattus norvegicus OX=10116 GN=F13a1 PE=2 SV=3 && PF01841:Transglutaminase-like superfamily|PF00868:Transglutaminase family|PF00927:Transglutaminase family, C-terminal ig like domain	-	450	981	301	427	7.6851	16.8709	4.79953	5.98218
ENSRNOG00000052190	3.21939	10.8065	54.1055	28.1707	7.01295	41.1381	-2.55129	0.00552576	AABR07072602.1	18	53216095	53272041	-	788	lincRNA	- && sp|Q61555|FBN2_MOUSE Fibrillin-2 OS=Mus musculus OX=10090 GN=Fbn2 PE=1 SV=2 && PF00683:TB domain|PF18193:Fibrillin 1 unique N-terminal domain	-	3	10	54	32	0.249798	0.838497	4.19814	2.18581
ENSRNOG00000029386	218.918	285.292	119.232	106.52	252.105	112.876	1.15976	0.00554515	RT1-N2	20	3146856	3150852	+	1995	protein_coding	- && sp|P01898|HA10_MOUSE H-2 class I histocompatibility antigen, Q10 alpha chain OS=Mus musculus OX=10090 GN=H2-Q10 PE=1 SV=3 && PF00129:Class I Histocompatibility antigen, domains alpha 1 and 2|PF07654:Immunoglobulin C1-set domain	-	204	264	119	121	6.70937	8.74357	3.65421	3.26461
ENSRNOG00000008144	1344.63	941.247	526.026	627.678	1142.94	576.852	0.986271	0.00559388	Irf1	10	39109522	39116531	+	2047	protein_coding	- && sp|P23570|IRF1_RAT Interferon regulatory factor 1 OS=Rattus norvegicus OX=10116 GN=Irf1 PE=2 SV=1 && PF00605:Interferon regulatory factor transcription factor	IRF	1253	871	525	713	40.1631	28.1143	15.712	18.7483
ENSRNOG00000029707	4210.96	5139.58	9781.07	7709.96	4675.27	8745.52	-0.903474	0.00567904	Mt-nd4	MT	10160	11537	+	1378	protein_coding	- && sp|P05508|NU4M_RAT NADH-ubiquinone oxidoreductase chain 4 OS=Rattus norvegicus OX=10116 GN=Mtnd4 PE=3 SV=3 && -	-	3924	4756	9762	8758	186.842	228.045	433.989	342.094
ENSRNOG00000009751	467.885	774.827	951.856	1800.28	621.356	1376.07	-1.14733	0.00571869	Gpx7	5	128001761	128009735	-	1165	protein_coding	- && sp|Q99LJ6|GPX7_MOUSE Glutathione peroxidase 7 OS=Mus musculus OX=10090 GN=Gpx7 PE=1 SV=1 && PF00255:Glutathione peroxidase	-	436	717	950	2045	24.5558	40.665	49.956	94.4837
ENSRNOG00000012756	17.1701	20.5324	2.00391	0	18.8512	1.00195	4.29099	0.00577595	Slc25a43	X	123350346	123384846	+	2178	protein_coding	- && sp|A2A3V2|S2543_MOUSE Solute carrier family 25 member 43 OS=Mus musculus OX=10090 GN=Slc25a43 PE=2 SV=1 && PF00153:Mitochondrial carrier protein	-	16	19	2	0	0.48201	0.576399	0.0562551	0
ENSRNOG00000019358	38.6327	175.065	29.0567	27.2903	106.849	28.1735	1.92341	0.0057832	Esr1	1	41192824	41594796	+	6207	protein_coding	- && sp|P06211|ESR1_RAT Estrogen receptor OS=Rattus norvegicus OX=10116 GN=Esr1 PE=1 SV=1 && PF00104:Ligand-binding domain of nuclear hormone receptor|PF00105:Zinc finger, C4 type (two domains)|PF12743:Oestrogen-type nuclear receptor final C-terminal|PF02159:Oestrogen receptor	ESR-like	36	162	29	31	0.380553	1.72449	0.286224	0.268825
ENSRNOG00000054489	95.5085	255.034	276.539	692.823	175.271	484.681	-1.46813	0.00580121	AABR07042821.1	19	10984053	10984433	+	378	pseudogene	- && sp|Q9Y3U8|RL36_HUMAN 60S ribosomal protein L36 OS=Homo sapiens OX=9606 GN=RPL36 PE=1 SV=3 && PF01158:Ribosomal protein L36e	-	89	236	276	787	15.4487	41.2523	44.7308	112.066
ENSRNOG00000001242	491.493	664.601	234.457	323.082	578.047	278.77	1.05138	0.00581948	Gstt3	20	13817795	13825475	+	1785	protein_coding	- && sp|Q99L20|GSTT3_MOUSE Glutathione S-transferase theta-3 OS=Mus musculus OX=10090 GN=Gstt3 PE=1 SV=1 && PF02798:Glutathione S-transferase, N-terminal domain	-	458	615	234	367	16.8353	22.7648	8.03096	11.0667
ENSRNOG00000004444	61.1684	99.4199	25.0488	24.6493	80.2942	24.8491	1.69215	0.00586722	Ikzf1	14	91782354	91867424	+	2582	protein_coding	- && sp|Q03267|IKZF1_MOUSE DNA-binding protein Ikaros OS=Mus musculus OX=10090 GN=Ikzf1 PE=1 SV=2 && -	zf-C2H2	57	92	25	28	1.44848	2.35429	0.593162	0.583702
ENSRNOG00000003442	832.749	520.874	358.699	289.63	676.811	324.165	1.06245	0.00587198	Adora1	13	51042248	51076852	-	2914	protein_coding	- && sp|P25099|AA1R_RAT Adenosine receptor A1 OS=Rattus norvegicus OX=10116 GN=Adora1 PE=2 SV=2 && -	-	776	482	358	329	17.473	10.9291	7.52633	6.07709
ENSRNOG00000018982	2216.01	1095.78	869.696	667.293	1655.9	768.494	1.10771	0.00588474	Entpd3	8	129201669	129232677	+	3590	protein_coding	- && sp|O75355|ENTP3_HUMAN Ectonucleoside triphosphate diphosphohydrolase 3 OS=Homo sapiens OX=9606 GN=ENTPD3 PE=1 SV=2 && PF01150:GDA1/CD39 (nucleoside phosphatase) family	-	2065	1014	868	758	37.7416	18.6626	14.812	11.3649
ENSRNOG00000038035	18.2432	12.9678	64.125	53.7004	15.6055	58.9127	-1.91566	0.00593094	Kif4a	X	70461718	70561189	+	4716	protein_coding	- && sp|P33174|KIF4_MOUSE Chromosome-associated kinesin KIF4 OS=Mus musculus OX=10090 GN=Kif4 PE=1 SV=3 && PF00225:Kinesin motor domain	-	17	12	64	61	0.236521	0.168126	0.831373	0.696218
ENSRNOG00000011659	1105.32	511.148	409.799	305.476	808.236	357.637	1.17671	0.00596587	Alpk3	1	142883040	142931940	+	6320	protein_coding	- && sp|Q924C5|ALPK3_MOUSE Alpha-protein kinase 3 OS=Mus musculus OX=10090 GN=Alpk3 PE=1 SV=1 && PF02816:Alpha-kinase family	-	1030	473	409	347	10.6934	4.94506	3.96457	2.9553
ENSRNOG00000015727	35.4133	115.63	25.0488	11.4443	75.5215	18.2466	2.05538	0.00600236	Loxl4	1	261835992	261853495	-	2953	protein_coding	- && sp|Q924C6|LOXL4_MOUSE Lysyl oxidase homolog 4 OS=Mus musculus OX=10090 GN=Loxl4 PE=2 SV=2 && PF01186:Lysyl oxidase|PF00530:Scavenger receptor cysteine-rich domain	-	33	107	25	13	0.733238	2.39413	0.51864	0.236957
ENSRNOG00000004419	4.29252	69.1617	2.00391	5.282	36.7271	3.64295	3.32033	0.00603168	Trappc2b	10	37130499	37130921	-	423	protein_coding	- && sp|D3ZVF4|TPPC2_RAT Trafficking protein particle complex subunit 2 OS=Rattus norvegicus OX=10116 GN=Trappc2 PE=3 SV=1 && PF04628:Sedlin, N-terminal conserved region	-	4	64	2	6	0.62046	9.99694	0.289654	0.763484
ENSRNOG00000049878	16.0969	52.9519	4.00781	6.16234	34.5244	5.08508	2.75659	0.0060327	Sytl2	1	156335279	156354353	-	1131	protein_coding	- && sp|Q99N50|SYTL2_MOUSE Synaptotagmin-like protein 2 OS=Mus musculus OX=10090 GN=Sytl2 PE=1 SV=2 && PF00168:C2 domain	-	15	49	4	7	0.870208	2.8626	0.216664	0.333138
ENSRNOG00000011054	693.242	1022.3	424.828	436.646	857.769	430.737	0.993718	0.00604452	Laptm5	5	149047681	149069719	+	2346	protein_coding	- && sp|Q61168|LAPM5_MOUSE Lysosomal-associated transmembrane protein 5 OS=Mus musculus OX=10090 GN=Laptm5 PE=1 SV=1 && PF03821:Golgi 4-transmembrane spanning transporter	-	646	946	424	496	18.0675	26.6435	11.072	11.38
ENSRNOG00000019680	116.971	416.051	66.1289	113.563	266.511	89.846	1.56698	0.0060823	Mst1	8	116857684	116862423	+	2460	protein_coding	- && sp|P26928|HGFL_MOUSE Hepatocyte growth factor-like protein OS=Mus musculus OX=10090 GN=Mst1 PE=2 SV=2 && PF00051:Kringle domain|PF00024:PAN domain|PF00089:Trypsin	-	109	385	66	129	2.90727	10.3408	1.64361	2.82256
ENSRNOG00000021560	35.4133	57.2745	8.01563	12.3247	46.3439	10.1702	2.18257	0.0060919	Cass4	3	170399302	170438993	+	4562	protein_coding	- && sp|Q08EC4|CASS4_MOUSE Cas scaffolding protein family member 4 OS=Mus musculus OX=10090 GN=Cass4 PE=1 SV=1 && -	-	33	53	8	14	0.474627	0.767623	0.10743	0.165182
ENSRNOG00000008943	1668.72	333.921	2992.84	2565.29	1001.32	2779.06	-1.47265	0.00614614	Penk	5	17056419	17061837	-	1702	protein_coding	- && sp|P04094|PENK_RAT Proenkephalin-A OS=Rattus norvegicus OX=10116 GN=Penk PE=1 SV=1 && PF01160:Vertebrate endogenous opioids neuropeptide	-	1555	309	2987	2914	59.9467	11.9957	107.514	92.1551
ENSRNOG00000013372	153.458	54.0326	28.0547	34.333	103.745	31.1939	1.73245	0.00616514	Shisal2b	2	34946797	34963207	-	480	protein_coding	- && sp|Q9D1Y9|SHL2B_MOUSE Protein shisa-like-2B OS=Mus musculus OX=10090 GN=Shisal2b PE=2 SV=1 && PF13908:Wnt and FGF inhibitory regulator	-	143	50	28	39	19.5474	6.88266	3.5736	4.37333
ENSRNOG00000046683	13.9507	41.0647	5.00977	0.880334	27.5077	2.94505	3.24945	0.006176	Lilrb3	1	73610149	73619356	-	2418	protein_coding	- && sp|O75022|LIRB3_HUMAN Leukocyte immunoglobulin-like receptor subfamily B member 3 OS=Homo sapiens OX=9606 GN=LILRB3 PE=1 SV=3 && PF13895:Immunoglobulin domain	-	13	38	5	1	0.352762	1.03838	0.126679	0.0222604
ENSRNOG00000003098	301.549	342.566	564.1	707.788	322.058	635.944	-0.981853	0.00620295	Prom1	14	71533063	71637417	+	4745	protein_coding	- && sp|O54990|PROM1_MOUSE Prominin-1 OS=Mus musculus OX=10090 GN=Prom1 PE=1 SV=1 && PF05478:Prominin	-	281	317	563	804	3.88566	4.41419	7.26878	9.1203
ENSRNOG00000005734	21.4626	54.0326	116.227	111.802	37.7476	114.014	-1.59502	0.00623409	Ssuh2	4	144307817	144318580	-	957	protein_coding	- && sp|Q8C3L1|SSUH2_MOUSE Protein SSUH2 homolog OS=Mus musculus OX=10090 GN=Ssuh2 PE=1 SV=1 && -	-	20	50	116	127	1.37124	3.45212	7.42567	7.14301
ENSRNOG00000036647	5.36565	16.2098	0	0	10.7877	0	5.96432	0.00623833	Olr292	1	212714179	212809714	+	3360	protein_coding	- && sp|Q4G0T1|SRCRM_HUMAN Scavenger receptor cysteine-rich domain-containing protein SCART1 OS=Homo sapiens OX=9606 PE=1 SV=2 && PF00530:Scavenger receptor cysteine-rich domain	-	5	15	0	0	0.0976394	0.294971	0	0
ENSRNOG00000020281	53.6565	76.7262	150.293	170.785	65.1914	160.539	-1.30064	0.00624439	Kif22	1	198461169	198476476	-	2356	protein_coding	- && sp|Q5I0E8|KIF22_RAT Kinesin-like protein KIF22 OS=Rattus norvegicus OX=10116 GN=Kif22 PE=2 SV=1 && PF12836:Helix-hairpin-helix motif|PF00225:Kinesin motor domain	-	50	71	150	194	1.39248	1.99118	3.90037	4.43216
ENSRNOG00000033262	274.721	235.582	138.27	84.512	255.152	111.391	1.19776	0.0062677	Reep6	7	12240060	12246729	-	2125	protein_coding	- && sp|Q5XI60|REEP6_RAT Receptor expression-enhancing protein 6 OS=Rattus norvegicus OX=10116 GN=Reep6 PE=2 SV=1 && PF03134:TB2/DP1, HVA22 family	-	256	218	138	96	7.90452	6.77837	3.97841	2.43165
ENSRNOG00000050485	415.301	1154.14	376.735	266.741	784.718	321.738	1.28669	0.00629586	Gas1	17	4846789	4847940	+	1152	protein_coding	- && sp|Q01721|GAS1_MOUSE Growth arrest-specific protein 1 OS=Mus musculus OX=10090 GN=Gas1 PE=1 SV=2 && -	-	387	1068	376	303	22.0421	61.2557	19.9952	14.1573
ENSRNOG00000012593	12.8776	17.2904	54.1055	59.8627	15.084	56.9841	-1.91811	0.00630937	Mmel1	5	172273459	172304225	+	3124	protein_coding	- && sp|P0C1T0|MMEL1_RAT Membrane metallo-endopeptidase-like 1 OS=Rattus norvegicus OX=10116 GN=Mmel1 PE=1 SV=1 && PF05649:Peptidase family M13|PF01431:Peptidase family M13	-	12	16	54	68	0.252037	0.338405	1.05894	1.17162
ENSRNOG00000048168	127.702	73.4843	33.0645	35.2133	100.593	34.1389	1.55865	0.00632042	Gtpbp6	12	52637000	52640839	+	1542	protein_coding	- && sp|Q3U6U5|GTPB6_MOUSE Putative GTP-binding protein 6 OS=Mus musculus OX=10090 GN=Gtpbp6 PE=1 SV=1 && PF16360:GTP-binding GTPase Middle Region|PF13167:GTP-binding GTPase N-terminal|PF01926:50S ribosome-binding GTPase	-	119	68	33	40	5.06357	2.91375	1.31105	1.39626
ENSRNOG00000000341	2881.35	4185.36	6992.63	6364.81	3533.36	6678.72	-0.918527	0.00632281	Nid2	15	4894213	4951917	-	4562	protein_coding	- && sp|B5DFC9|NID2_RAT Nidogen-2 OS=Rattus norvegicus OX=10116 GN=Nid2 PE=2 SV=1 && PF00058:Low-density lipoprotein receptor repeat class B|PF07474:G2F domain|PF07645:Calcium-binding EGF domain|PF00086:Thyroglobulin type-1 repeat|PF06119:Nidogen-like	-	2685	3873	6979	7230	38.6174	56.0944	93.719	85.3046
ENSRNOG00000006859	4318.27	2957.74	1990.88	1835.5	3638.01	1913.19	0.927207	0.0063635	Insig1	4	342302	350515	+	2420	protein_coding	- && sp|Q08755|INSI1_RAT Insulin-induced gene 1 protein OS=Rattus norvegicus OX=10116 GN=Insig1 PE=2 SV=1 && PF07281:Insulin-induced protein (INSIG)	-	4024	2737	1987	2085	109.103	74.7286	50.3005	46.3746
ENSRNOG00000055293	761.922	1568.02	2652.17	2262.46	1164.97	2457.31	-1.07677	0.00638762	Ptprb	7	59326518	59425718	+	7060	protein_coding	- && sp|B2RU80|PTPRB_MOUSE Receptor-type tyrosine-protein phosphatase beta OS=Mus musculus OX=10090 GN=Ptprb PE=1 SV=1 && PF00041:Fibronectin type III domain|PF00652:Ricin-type beta-trefoil lectin domain|PF00102:Protein-tyrosine phosphatase	-	710	1451	2647	2570	6.59854	13.5797	22.9688	19.5938
ENSRNOG00000009434	305.842	232.34	141.275	99.4777	269.091	120.377	1.16199	0.00644011	RGD1310507	8	111727984	111777677	-	2608	protein_coding	- && sp|Q9DBD0|ICA_MOUSE Inhibitor of carbonic anhydrase OS=Mus musculus OX=10090 GN=Ica PE=1 SV=1 && PF00405:Transferrin	-	285	215	141	113	7.1702	5.44701	3.31208	2.33217
ENSRNOG00000013756	134.141	140.485	244.477	353.014	137.313	298.745	-1.12213	0.00647659	Snrnp48	17	27243781	27279260	-	1200	protein_coding	- && sp|Q9D361|SNR48_MOUSE U11/U12 small nuclear ribonucleoprotein 48 kDa protein OS=Mus musculus OX=10090 GN=Snrnp48 PE=2 SV=2 && PF05253:U11-48K-like CHHC zinc finger	-	125	130	244	401	6.83476	7.15797	12.4566	17.9867
ENSRNOG00000057645	37.5595	77.8069	168.328	139.093	57.6832	153.71	-1.41379	0.00655234	Micb	1	79754587	79772092	+	1199	protein_coding	- && sp|A0A0G2K7V7|MILL2_RAT MHC class I-like protein MILL2 OS=Rattus norvegicus OX=10116 GN=Mill2 PE=2 SV=1 && PF00129:Class I Histocompatibility antigen, domains alpha 1 and 2|PF07654:Immunoglobulin C1-set domain	-	35	72	168	158	1.91533	3.96772	8.5838	7.09296
ENSRNOG00000017484	74.0459	164.259	214.418	393.509	119.152	303.964	-1.35197	0.006559	Gja5	2	199162745	199184939	+	3081	protein_coding	- && sp|P28234|CXA5_RAT Gap junction alpha-5 protein OS=Rattus norvegicus OX=10116 GN=Gja5 PE=1 SV=2 && -	-	69	152	214	447	1.46944	3.25971	4.25512	7.80917
ENSRNOG00000003546	84.7772	151.291	277.541	264.1	118.034	270.821	-1.19818	0.00657926	Tnfrsf12a	10	12995904	12997930	-	963	protein_coding	- && sp|Q9CR75|TNR12_MOUSE Tumor necrosis factor receptor superfamily member 12A OS=Mus musculus OX=10090 GN=Tnfrsf12a PE=2 SV=1 && PF12191:Tumour necrosis factor receptor stn_TNFRSF12A_TNFR domain	-	79	140	277	300	5.38264	9.60571	17.6215	16.7681
ENSRNOG00000002911	55.8027	319.873	39.0762	66.9054	187.838	52.9908	1.82363	0.00666588	Alb	14	19176277	19191863	-	2069	protein_coding	- && sp|P02770|ALBU_RAT Albumin OS=Rattus norvegicus OX=10116 GN=Alb PE=1 SV=2 && PF00273:Serum albumin family	-	52	296	39	76	1.64906	9.45276	1.15477	1.97716
ENSRNOG00000027990	2185.97	3007.45	3071.99	9231.18	2596.71	6151.58	-1.24435	0.00666883	Crip1	6	137959171	137967042	+	463	protein_coding	- && sp|P63254|CRIP1_MOUSE Cysteine-rich protein 1 OS=Mus musculus OX=10090 GN=Crip1 PE=1 SV=2 && PF00412:LIM domain	-	2037	2783	3066	10486	288.672	397.155	405.677	1219.04
ENSRNOG00000019697	444.276	670.004	1261.46	963.965	557.14	1112.71	-0.997837	0.00675933	Ankrd28	16	7818667	7928518	-	3633	protein_coding	- && sp|Q505D1|ANR28_MOUSE Serine/threonine-protein phosphatase 6 regulatory ankyrin repeat subunit A OS=Mus musculus OX=10090 GN=Ankrd28 PE=1 SV=1 && PF12796:Ankyrin repeats (3 copies)|PF13637:Ankyrin repeats (many copies)	-	414	620	1259	1095	7.47703	11.276	21.23	16.2233
ENSRNOG00000061070	32.1939	72.4036	9.01758	14.9657	52.2988	11.9916	2.11903	0.00689065	Irf4	17	34886739	34905117	-	4812	protein_coding	- && sp|Q64287|IRF4_MOUSE Interferon regulatory factor 4 OS=Mus musculus OX=10090 GN=Irf4 PE=1 SV=1 && -	IRF	30	67	9	17	0.409063	0.919976	0.114579	0.190157
ENSRNOG00000001821	1030.2	6219.15	758.479	1626.86	3624.68	1192.67	1.60349	0.00695305	Adipoq	11	81330293	81344488	-	2039	protein_coding	- && sp|Q60994|ADIPO_MOUSE Adiponectin OS=Mus musculus OX=10090 GN=Adipoq PE=1 SV=2 && PF00386:C1q domain|PF01391:Collagen triple helix repeat (20 copies)	-	960	5755	757	1848	30.8922	186.49	22.7441	48.7836
ENSRNOG00000013598	4.29252	10.8065	38.0742	40.4954	7.54952	39.2848	-2.38045	0.00696247	Melk	5	59783890	59844356	+	2842	protein_coding	- && sp|Q61846|MELK_MOUSE Maternal embryonic leucine zipper kinase OS=Mus musculus OX=10090 GN=Melk PE=1 SV=2 && PF02149:Kinase associated domain 1	-	4	10	38	46	0.0923486	0.23249	0.819123	0.87121
ENSRNOG00000024000	39.7058	70.2423	17.0332	10.564	54.9741	13.7986	1.99931	0.00697129	Cd22	1	89314558	89329418	-	3780	protein_coding	- && sp|P35329|CD22_MOUSE B-cell receptor CD22 OS=Mus musculus OX=10090 GN=Cd22 PE=1 SV=1 && PF13895:Immunoglobulin domain|PF08205:CD80-like C2-set immunoglobulin domain|PF13927:Immunoglobulin domain	-	37	65	17	12	0.64225	1.13619	0.275516	0.170875
ENSRNOG00000004400	752.264	483.051	318.621	287.869	617.658	303.245	1.02656	0.00699593	Avpr1a	7	67341080	67345308	-	1900	protein_coding	- && sp|P30560|V1AR_RAT Vasopressin V1a receptor OS=Rattus norvegicus OX=10116 GN=Avpr1a PE=1 SV=4 && PF00001:7 transmembrane receptor (rhodopsin family)|PF08983:Domain of unknown function (DUF1856)	-	701	447	318	327	24.208	15.5447	10.2533	9.26368
ENSRNOG00000003587	26.8282	47.5487	79.1543	141.734	37.1884	110.444	-1.57209	0.00700991	Vegfd	X	31816436	31851715	-	2940	protein_coding	- && sp|O35251|VEGFD_RAT Vascular endothelial growth factor D OS=Rattus norvegicus OX=10116 GN=Vegfd PE=1 SV=1 && -	-	25	44	79	161	0.557939	0.988856	1.64615	2.9476
ENSRNOG00000047651	31.1208	7.56456	2.00391	0	19.3427	1.00195	4.3256	0.00707178	LOC103690160	1	215214853	215241723	+	3513	protein_coding	- && sp|Q9QX74|SHAN2_RAT SH3 and multiple ankyrin repeat domains protein 2 OS=Rattus norvegicus OX=10116 GN=Shank2 PE=1 SV=2 && PF00536:SAM domain (Sterile alpha motif)	-	29	7	2	0	0.541644	0.131658	0.0348772	0
ENSRNOG00000036829	261.844	393.357	128.25	171.665	327.6	149.958	1.12635	0.00714187	Nckap1l	7	145068286	145113507	+	4711	protein_coding	- && sp|Q8K1X4|NCKPL_MOUSE Nck-associated protein 1-like OS=Mus musculus OX=10090 GN=Nckap1l PE=1 SV=1 && PF09735:Membrane-associated apoptosis protein	-	244	364	128	195	3.39837	5.10524	1.66451	2.22798
ENSRNOG00000001092	36.4864	47.5487	109.213	114.443	42.0175	111.828	-1.41249	0.00717357	Kl	12	943006	987551	+	3840	protein_coding	- && sp|Q9Z2Y9|KLOT_RAT Klotho OS=Rattus norvegicus OX=10116 GN=Kl PE=1 SV=1 && PF00232:Glycosyl hydrolase family 1	-	34	44	109	130	0.580954	0.757093	1.73894	1.82222
ENSRNOG00000031138	371.303	340.405	207.404	117.965	355.854	162.685	1.13093	0.00718677	Irgm	10	34213936	34221928	-	2263	protein_coding	- && sp|Q6AYC2|IRGM_RAT Immunity-related GTPase family M protein OS=Rattus norvegicus OX=10116 GN=Irgm PE=2 SV=1 && PF05049:Interferon-inducible GTPase (IIGP)	-	346	315	207	134	10.032	9.19716	5.60371	3.1872
ENSRNOG00000020045	173.847	91.8554	56.1094	41.3757	132.851	48.7425	1.44853	0.00719845	Drgx	16	8823872	8853430	+	2403	protein_coding	- && sp|Q62798|DRGX_RAT Dorsal root ganglia homeobox protein OS=Rattus norvegicus OX=10116 GN=Drgx PE=2 SV=1 && PF03826:OAR domain|PF00046:Homeodomain	Homeobox	162	85	56	47	4.42339	2.33718	1.42766	1.05277
ENSRNOG00000025889	3881.51	2094.3	1522.97	1453.43	2987.91	1488.2	1.00559	0.00725397	Gnas	3	172374957	172428483	+	1637	protein_coding	- && sp|Q792G6|GNAS3_RAT Neuroendocrine secretory protein 55 OS=Rattus norvegicus OX=10116 GN=Gnas PE=2 SV=1 && PF06390:Neuroendocrine-specific golgi protein P55 (NESP55)	-	3617	1938	1520	1651	144.975	78.2227	56.8833	54.286
ENSRNOG00000042233	5348.48	6209.42	5855.42	23229.4	5778.95	14542.4	-1.33142	0.00725943	Rpl41	7	2972900	2973977	-	443	protein_coding	- && - && -	-	4984	5746	5844	26387	738.191	857.017	808.158	3206.09
ENSRNOG00000002265	46.1446	68.081	123.24	166.383	57.1128	144.812	-1.34323	0.00726343	Casr	11	67188630	67258771	+	4990	protein_coding	- && sp|P48442|CASR_RAT Extracellular calcium-sensing receptor OS=Rattus norvegicus OX=10116 GN=Casr PE=1 SV=1 && -	-	43	63	123	189	0.565408	0.834195	1.51006	2.03869
ENSRNOG00000003897	42088.1	108567	176169	154710	75327.3	165440	-1.13506	0.00726448	Col1a1	10	82745801	82762789	+	5825	protein_coding	- && sp|P02454|CO1A1_RAT Collagen alpha-1(I) chain OS=Rattus norvegicus OX=10116 GN=Col1a1 PE=1 SV=5 && PF01410:Fibrillar collagen C-terminal domain|PF01391:Collagen triple helix repeat (20 copies)|PF00093:von Willebrand factor type C domain	-	39220	100464	175826	175740	441.78	1139.57	1849.17	1623.92
ENSRNOG00000020165	4.29252	7.56456	27.0527	41.3757	5.92854	34.2142	-2.53088	0.00727203	Ahsp	1	199720038	199721010	+	557	protein_coding	- && sp|Q9CY02|AHSP_MOUSE Alpha-hemoglobin-stabilizing protein OS=Mus musculus OX=10090 GN=Ahsp PE=1 SV=1 && PF09236:Alpha-haemoglobin stabilising protein	-	4	7	27	47	0.471193	0.830368	2.9696	4.54184
ENSRNOG00000004487	5.36565	2.1613	30.0586	25.5297	3.76348	27.7941	-2.88314	0.00731343	Nek2	13	110511668	110522769	+	1332	protein_coding	- && sp|O35942|NEK2_MOUSE Serine/threonine-protein kinase Nek2 OS=Mus musculus OX=10090 GN=Nek2 PE=1 SV=2 && PF00069:Protein kinase domain	-	5	2	30	29	0.246297	0.0992095	1.37977	1.17188
ENSRNOG00000046897	0	0	4.00781	18.487	0	11.2474	-5.83109	0.007484	Atrx	X	76692970	76708878	-	471	protein_coding	- && sp|Q61687|ATRX_MOUSE Transcriptional regulator ATRX OS=Mus musculus OX=10090 GN=Atrx PE=1 SV=3 && -	-	0	0	4	21	0	0	0.52027	2.39987
ENSRNOG00000014656	13.9507	54.0326	49.0957	218.323	33.9916	133.709	-1.97784	0.00752319	Cox8b	1	213648787	213650247	-	319	protein_coding	- && sp|P16221|COX8B_RAT Cytochrome c oxidase subunit 8B, mitochondrial OS=Rattus norvegicus OX=10116 GN=Cox8b PE=1 SV=3 && -	-	13	50	49	248	2.67391	10.3564	9.41012	41.8456
ENSRNOG00000019270	442.129	399.841	214.418	211.28	420.985	212.849	0.983994	0.00755108	P2ry6	1	165972440	165997751	-	2465	protein_coding	- && sp|Q63371|P2RY6_RAT P2Y purinoceptor 6 OS=Rattus norvegicus OX=10116 GN=P2ry6 PE=2 SV=1 && PF00001:7 transmembrane receptor (rhodopsin family)	-	412	370	214	240	10.9667	9.91773	5.31847	5.24063
ENSRNOG00000004772	51.5102	86.4521	20.0391	21.128	68.9812	20.5835	1.74409	0.0075803	Cytip	3	44150992	44177689	-	1664	protein_coding	- && sp|Q5I0L6|CYTIP_RAT Cytohesin-interacting protein OS=Rattus norvegicus OX=10116 GN=Cytip PE=2 SV=1 && PF00595:PDZ domain	-	48	80	20	24	1.8927	3.17661	0.736319	0.776332
ENSRNOG00000016561	4.29252	6.48391	20.0391	46.6577	5.38821	33.3484	-2.63285	0.00759495	Pclaf	8	71514281	71526182	+	333	protein_coding	- && sp|Q6RIA2|PAF15_RAT PCNA-associated factor OS=Rattus norvegicus OX=10116 GN=Pclaf PE=3 SV=1 && PF15715:PCNA-associated factor histone like domain	-	4	6	20	53	0.788152	1.19051	3.67939	8.56685
ENSRNOG00000020505	124.483	217.211	48.0938	83.6317	170.847	65.8627	1.37237	0.00764695	Map4k1	1	87938042	87959569	+	2800	protein_coding	- && sp|P70218|M4K1_MOUSE Mitogen-activated protein kinase kinase kinase kinase 1 OS=Mus musculus OX=10090 GN=Map4k1 PE=1 SV=1 && PF00069:Protein kinase domain|PF00780:CNH domain	-	116	201	48	95	2.71828	4.74314	1.0502	1.82623
ENSRNOG00000021207	17.1701	231.259	15.0293	36.0937	124.215	25.5615	2.27682	0.00771103	Lgals12	1	222891626	222902320	-	2793	protein_coding	- && sp|Q91VD1|LEG12_MOUSE Galectin-12 OS=Mus musculus OX=10090 GN=Lgals12 PE=1 SV=2 && PF00337:Galactoside-binding lectin	-	16	214	15	41	0.375875	5.06256	0.329011	0.790137
ENSRNOG00000011406	33.267	9.72586	2.00391	1.76067	21.4964	1.88229	3.5166	0.00771338	Ccl4	10	70884531	70886355	+	631	protein_coding	- && sp|P50230|CCL4_RAT C-C motif chemokine 4 OS=Rattus norvegicus OX=10116 GN=Ccl4 PE=3 SV=1 && -	-	31	9	2	2	3.22349	0.942412	0.194174	0.170604
ENSRNOG00000028895	291.891	231.259	69.1348	148.776	261.575	108.956	1.26084	0.00774799	Rtp4	11	80638945	80650802	-	1928	protein_coding	- && sp|Q9ER80|RTP4_MOUSE Receptor-transporting protein 4 OS=Mus musculus OX=10090 GN=Rtp4 PE=1 SV=1 && PF13695:Zinc-binding domain	-	272	214	69	169	9.2567	7.33389	2.19246	4.71812
ENSRNOG00000053691	902.502	2211.01	3608.03	3150.71	1556.76	3379.37	-1.11821	0.00776455	Lama5	3	175553045	175601127	-	11319	protein_coding	- && sp|Q61001|LAMA5_MOUSE Laminin subunit alpha-5 OS=Mus musculus OX=10090 GN=Lama5 PE=1 SV=4 && PF00055:Laminin N-terminal (Domain VI)|PF06009:Laminin Domain II|PF06008:Laminin Domain I|PF00053:Laminin EGF domain|PF00052:Laminin B (Domain IV)|PF02210:Laminin G domain	-	841	2046	3601	3579	4.87508	11.9433	19.4897	17.0193
ENSRNOG00000022523	827.383	603.003	1321.58	1371.56	715.193	1346.57	-0.912884	0.00778787	Fkbp5	20	7976713	8019020	-	3387	protein_coding	- && sp|Q64378|FKBP5_MOUSE Peptidyl-prolyl cis-trans isomerase FKBP5 OS=Mus musculus OX=10090 GN=Fkbp5 PE=1 SV=1 && PF00254:FKBP-type peptidyl-prolyl cis-trans isomerase|PF00515:Tetratricopeptide repeat	-	771	558	1319	1558	14.936	10.8855	23.8572	24.7595
ENSRNOG00000000655	226.43	405.244	138.27	146.135	315.837	142.202	1.15099	0.00779927	Ptprc	13	55061562	55173692	-	5050	protein_coding	- && sp|P04157|PTPRC_RAT Receptor-type tyrosine-protein phosphatase C OS=Rattus norvegicus OX=10116 GN=Ptprc PE=1 SV=2 && PF12567:Leukocyte receptor CD45|PF00041:Fibronectin type III domain|PF00102:Protein-tyrosine phosphatase	-	211	375	138	166	2.74148	4.90645	1.67408	1.76932
ENSRNOG00000024824	65.4609	151.291	266.52	256.177	108.376	261.348	-1.27004	0.00786205	Col22a1	7	113015747	113228439	-	4842	protein_coding	- && sp|Q8NFW1|COMA1_HUMAN Collagen alpha-1(XXII) chain OS=Homo sapiens OX=9606 GN=COL22A1 PE=2 SV=2 && PF00092:von Willebrand factor type A domain|PF01391:Collagen triple helix repeat (20 copies)	-	61	140	266	291	0.826607	1.91043	3.36548	3.23488
ENSRNOG00000003480	17.1701	16.2098	1.00195	0.880334	16.6899	0.941144	4.15209	0.00795886	Aim2	13	91954138	91962588	+	1071	protein_coding	- && sp|Q91VJ1|AIM2_MOUSE Interferon-inducible protein AIM2 OS=Mus musculus OX=10090 GN=Aim2 PE=1 SV=2 && PF02758:PAAD/DAPIN/Pyrin domain|PF02760:HIN-200/IF120x domain	-	16	15	1	1	0.980223	0.9254	0.0572005	0.0502574
ENSRNOG00000017646	30.0476	96.178	11.0215	19.3673	63.1128	15.1944	2.04911	0.00796703	RGD1309651	19	54184946	54210515	-	336	protein_coding	- && sp|Q8K1L6|CP074_MOUSE Uncharacterized protein C16orf74 homolog OS=Mus musculus OX=10090 PE=3 SV=3 && PF15366:Domain of unknown function (DUF4597)	-	28	89	11	22	5.4678	17.5016	2.00559	3.5243
ENSRNOG00000018282	1841.49	2065.12	1168.28	970.128	1953.31	1069.2	0.869527	0.00798106	Gda	1	238982392	239057732	-	1679	protein_coding	- && sp|Q9WTT6|GUAD_RAT Guanine deaminase OS=Rattus norvegicus OX=10116 GN=Gda PE=1 SV=1 && PF01979:Amidohydrolase family	-	1716	1911	1166	1102	67.0596	75.2034	42.5439	35.3281
ENSRNOG00000024631	1191.17	1195.2	683.332	620.635	1193.19	651.984	0.872035	0.00801881	Chadl	7	122922022	122926336	-	2196	protein_coding	- && sp|E9Q7T7|CHADL_MOUSE Chondroadherin-like protein OS=Mus musculus OX=10090 GN=Chadl PE=1 SV=1 && PF13855:Leucine rich repeat	-	1110	1106	682	705	33.1654	33.2775	19.0257	17.2801
ENSRNOG00000006314	25.7551	35.6615	6.01172	4.40167	30.7083	5.2067	2.56511	0.00806428	Zbp1	3	171276062	171286537	-	2657	protein_coding	- && sp|Q8VDA5|ZBP1_RAT Z-DNA-binding protein 1 OS=Rattus norvegicus OX=10116 GN=Zbp1 PE=2 SV=1 && PF02295:Adenosine deaminase z-alpha domain	-	24	33	6	5	0.592671	0.820635	0.13834	0.10129
ENSRNOG00000003463	2765.46	4960.19	2016.93	1916.49	3862.82	1966.71	0.973882	0.00808778	Srebf1	10	46570996	46593009	-	4435	protein_coding	- && sp|P56720|SRBP1_RAT Sterol regulatory element-binding protein 1 OS=Rattus norvegicus OX=10116 GN=Srebf1 PE=1 SV=3 && PF00010:Helix-loop-helix DNA-binding domain	bHLH	2577	4590	2013	2177	38.1255	68.3828	27.8061	26.4213
ENSRNOG00000032778	38.6327	82.1295	140.274	173.426	60.3811	156.85	-1.37793	0.00810121	Bub1	3	120373604	120404910	-	4493	protein_coding	- && sp|O08901|BUB1_MOUSE Mitotic checkpoint serine/threonine-protein kinase BUB1 OS=Mus musculus OX=10090 GN=Bub1 PE=1 SV=1 && PF08311:Mad3/BUB1 homology region 1|PF00069:Protein kinase domain	-	36	76	140	197	0.525727	1.11765	1.90889	2.36004
ENSRNOG00000001214	3875.07	2529.8	1703.32	1692.88	3202.44	1698.1	0.915256	0.00812966	Pfkl	20	11393877	11415882	+	2753	protein_coding	- && sp|P30835|PFKAL_RAT ATP-dependent 6-phosphofructokinase, liver type OS=Rattus norvegicus OX=10116 GN=Pfkl PE=1 SV=3 && PF00365:Phosphofructokinase	-	3611	2341	1700	1923	86.0628	56.1853	37.8296	37.5978
ENSRNOG00000014948	70.8266	117.791	32.0625	33.4527	94.3088	32.7576	1.52513	0.00816743	Osgin1	19	52077109	52085496	+	2206	protein_coding	- && sp|Q8VC10|OSGI1_MOUSE Oxidative stress-induced growth inhibitor 1 OS=Mus musculus OX=10090 GN=Osgin1 PE=2 SV=1 && PF13738:Pyridine nucleotide-disulphide oxidoreductase	-	66	109	32	38	1.96306	3.26474	0.888657	0.927187
ENSRNOG00000009022	119.117	109.146	535.043	120.606	114.132	327.824	-1.52113	0.00819658	Rtkn	4	114835064	114850701	+	2570	protein_coding	- && sp|Q6V7V2|RTKN_RAT Rhotekin OS=Rattus norvegicus OX=10116 GN=Rtkn PE=1 SV=1 && PF08174:Cell division protein anillin	-	111	101	534	137	2.8339	2.59666	12.7291	2.86931
ENSRNOG00000033575	106.24	119.952	203.397	291.39	113.096	247.394	-1.13003	0.0082872	Emid1	14	85357222	85398532	-	1601	protein_coding	- && sp|Q91VF5|EMID1_MOUSE EMI domain-containing protein 1 OS=Mus musculus OX=10090 GN=Emid1 PE=2 SV=1 && PF07546:EMI domain	-	99	111	203	331	4.05731	4.58099	7.76773	11.1282
ENSRNOG00000019361	574.124	351.212	255.498	179.588	462.668	217.543	1.08956	0.00829595	Inpp5j	14	83730862	83741969	-	3323	protein_coding	- && sp|Q9JMC1|PI5PA_RAT Phosphatidylinositol 4,5-bisphosphate 5-phosphatase A OS=Rattus norvegicus OX=10116 GN=Inpp5j PE=1 SV=1 && PF17751:SKICH domain|PF03372:Endonuclease/Exonuclease/phosphatase family	-	535	325	255	204	10.5637	6.4622	4.7011	3.30437
ENSRNOG00000003736	3124.95	6135.94	9222.98	9262.87	4630.45	9242.93	-0.997205	0.00834129	Col5a2	9	52092511	52238564	-	4482	protein_coding	- && sp|Q3U962|CO5A2_MOUSE Collagen alpha-2(V) chain OS=Mus musculus OX=10090 GN=Col5a2 PE=1 SV=1 && PF00093:von Willebrand factor type C domain|PF01410:Fibrillar collagen C-terminal domain|PF01391:Collagen triple helix repeat (20 copies)	-	2912	5678	9205	10522	42.6298	83.7049	125.818	126.362
ENSRNOG00000008936	171.701	205.324	407.795	350.373	188.512	379.084	-1.00764	0.00835641	Map3k6	5	151436464	151448328	+	4339	protein_coding	- && sp|Q9WTR2|M3K6_MOUSE Mitogen-activated protein kinase kinase kinase 6 OS=Mus musculus OX=10090 GN=Map3k6 PE=1 SV=4 && PF13281:Domain of unknown function (DUF4071)|PF00069:Protein kinase domain	-	160	190	407	398	2.41949	2.89329	5.74638	4.93722
ENSRNOG00000003510	91.216	276.647	447.873	450.731	183.931	449.302	-1.28865	0.00840942	Fmo2	13	80755058	80775264	-	2010	protein_coding	- && sp|Q6IRI9|FMO2_RAT Dimethylaniline monooxygenase [N-oxide-forming] 2 OS=Rattus norvegicus OX=10116 GN=Fmo2 PE=2 SV=3 && PF00743:Flavin-binding monooxygenase-like	-	85	256	447	512	2.77471	8.41534	13.6239	13.7108
ENSRNOG00000045560	45.0714	76.7262	16.0313	18.487	60.8988	17.2591	1.81748	0.00841197	Gvin1	1	173252058	173259702	+	7645	protein_coding	- && sp|Q80SU7|GVIN1_MOUSE Interferon-induced very large GTPase 1 OS=Mus musculus OX=10090 GN=Gvin1 PE=1 SV=1 && -	-	42	71	16	21	0.360467	0.613633	0.128213	0.147853
ENSRNOG00000019189	2336.2	986.635	837.633	699.865	1661.42	768.749	1.11196	0.00856741	Acat2	1	47972399	47992653	+	2042	protein_coding	- && sp|Q5XI22|THIC_RAT Acetyl-CoA acetyltransferase, cytosolic OS=Rattus norvegicus OX=10116 GN=Acat2 PE=1 SV=1 && -	-	2177	913	836	795	69.9515	29.5422	25.0807	20.9556
ENSRNOG00000007069	34.3402	261.518	41.0801	37.8543	147.929	39.4672	1.90641	0.0085839	Adhfe1	5	9403196	9429859	-	1970	protein_coding	- && sp|Q4QQW3|HOT_RAT Hydroxyacid-oxoacid transhydrogenase, mitochondrial OS=Rattus norvegicus OX=10116 GN=Adhfe1 PE=1 SV=1 && PF00465:Iron-containing alcohol dehydrogenase	-	32	242	41	43	1.06581	8.11665	1.27499	1.17487
ENSRNOG00000006622	90.1429	82.1295	191.373	189.272	86.1362	190.322	-1.14369	0.0088007	Cry1	7	24534615	24634097	+	2922	protein_coding	- && sp|Q32Q86|CRY1_RAT Cryptochrome-1 OS=Rattus norvegicus OX=10116 GN=Cry1 PE=1 SV=1 && -	-	84	76	191	215	1.88622	1.71855	4.00445	3.96048
ENSRNOG00000014835	92.2892	189.114	63.1231	41.3757	140.702	52.2494	1.43141	0.00880074	Il1rl1	9	47134034	47182170	+	3548	protein_coding	- && sp|Q62611|ILRL1_RAT Interleukin-1 receptor-like 1 OS=Rattus norvegicus OX=10116 GN=Il1rl1 PE=2 SV=1 && PF13927:Immunoglobulin domain|PF18452:Immunoglobulin domain	-	86	175	63	47	1.59041	3.25898	1.08779	0.713023
ENSRNOG00000012038	267.209	105.904	69.1348	73.948	186.557	71.5414	1.38256	0.00881451	Htr1d	5	154800226	154801350	+	1125	protein_coding	- && sp|P28565|5HT1D_RAT 5-hydroxytryptamine receptor 1D OS=Rattus norvegicus OX=10116 GN=Htr1d PE=2 SV=1 && PF00001:7 transmembrane receptor (rhodopsin family)	-	249	98	69	84	14.5225	5.75574	3.75739	4.01898
ENSRNOG00000014130	3.21939	7.56456	30.0586	33.4527	5.39197	31.7556	-2.55927	0.00883108	Cks2	17	13587665	13593423	-	615	protein_coding	- && sp|P56390|CKS2_MOUSE Cyclin-dependent kinases regulatory subunit 2 OS=Mus musculus OX=10090 GN=Cks2 PE=1 SV=1 && PF01111:Cyclin-dependent kinase regulatory subunit	-	3	7	30	38	0.320067	0.752056	2.98838	3.32581
ENSRNOG00000033402	301.549	355.534	459.897	941.077	328.542	700.487	-1.09282	0.00885138	Gsta6	9	27475273	27511176	-	2011	protein_coding	- && sp|Q6AXY0|GSTA6_RAT Glutathione S-transferase A6 OS=Rattus norvegicus OX=10116 GN=Gsta6 PE=1 SV=1 && PF14497:Glutathione S-transferase, C-terminal domain|PF02798:Glutathione S-transferase, N-terminal domain	-	281	329	459	1069	9.16829	10.8096	13.9827	28.6124
ENSRNOG00000007508	128.776	75.6456	45.0879	25.5297	102.211	35.3088	1.5375	0.00885859	Lrtm2	4	151375572	151390263	-	3752	protein_coding	- && sp|Q8BGX3|LRTM2_MOUSE Leucine-rich repeat and transmembrane domain-containing protein 2 OS=Mus musculus OX=10090 GN=Lrtm2 PE=2 SV=1 && PF01462:Leucine rich repeat N-terminal domain|PF13855:Leucine rich repeat	-	120	70	45	29	2.09852	1.23272	0.734749	0.41603
ENSRNOG00000029450	1973.49	1311.91	909.774	824.873	1642.7	867.323	0.921519	0.00885909	AABR07058422.1	7	115766486	115828514	+	5658	processed_transcript	- && sp|C0HL12|AGRB1_RAT Adhesion G protein-coupled receptor B1 OS=Rattus norvegicus OX=10116 GN=Adgrb1 PE=1 SV=1 && PF00090:Thrombospondin type 1 domain|PF02793:Hormone receptor domain|PF16489:GPCR-Autoproteolysis INducing (GAIN) domain|PF00002:7 transmembrane receptor (Secretin family)	-	1839	1214	908	937	21.3262	14.177	9.83133	8.91386
ENSRNOG00000060793	3241.92	2957.74	1566.05	1890.96	3099.83	1728.51	0.842571	0.00890908	Eif2s3	X	63268037	63292092	-	4191	protein_coding	- && sp|P81795|IF2G_RAT Eukaryotic translation initiation factor 2 subunit 3, X-linked OS=Rattus norvegicus OX=10116 GN=Eif2s3 PE=1 SV=2 && -	-	3021	2737	1563	2148	47.2963	43.1504	22.8471	27.5871
ENSRNOG00000037198	203.895	158.856	91.1778	66.9054	181.375	79.0416	1.19997	0.00900365	Usp18	4	153805993	153834430	+	1750	protein_coding	- && sp|Q9WTV6|UBP18_MOUSE Ubl carboxyl-terminal hydrolase 18 OS=Mus musculus OX=10090 GN=Usp18 PE=1 SV=2 && PF00443:Ubiquitin carboxyl-terminal hydrolase	-	190	147	91	76	7.12377	5.55018	3.18561	2.33757
ENSRNOG00000006236	15.0238	23.7743	62.1211	66.9054	19.3991	64.5132	-1.73414	0.00900432	Dsn1	3	153101036	153114520	-	3232	protein_coding	- && sp|Q9CYC5|DSN1_MOUSE Kinetochore-associated protein DSN1 homolog OS=Mus musculus OX=10090 GN=Dsn1 PE=1 SV=1 && PF08202:Mis12-Mtw1 protein family	-	14	22	62	76	0.284218	0.449758	1.17519	1.2657
ENSRNOG00000025059	790.897	349.05	250.488	265.861	569.973	258.175	1.14248	0.00900981	Nxph4	7	70833663	70842405	-	1564	protein_coding	- && sp|Q9Z2N4|NXPH4_RAT Neurexophilin-4 OS=Rattus norvegicus OX=10116 GN=Nxph4 PE=2 SV=1 && PF06312:Neurexophilin	-	737	323	250	302	30.919	13.6456	9.79248	10.3934
ENSRNOG00000032396	103.02	204.243	65.127	55.461	153.632	60.294	1.35017	0.00908446	RGD1559575	10	34232615	34242985	-	2750	protein_coding	- && sp|Q62293|TGTP1_MOUSE T-cell-specific guanine nucleotide triphosphate-binding protein 1 OS=Mus musculus OX=10090 GN=Tgtp1 PE=1 SV=1 && PF05049:Interferon-inducible GTPase (IIGP)	-	96	189	65	63	2.29051	4.54105	1.44801	1.2331
ENSRNOG00000007456	202.822	178.307	102.199	63.384	190.564	82.7916	1.2051	0.00917241	Calb1	5	29538380	29562773	+	1705	protein_coding	- && sp|P07171|CALB1_RAT Calbindin OS=Rattus norvegicus OX=10116 GN=Calb1 PE=1 SV=2 && PF13405:EF-hand domain|PF13499:EF-hand domain pair	-	189	165	102	72	7.2733	6.39421	3.66493	2.27299
ENSRNOG00000005727	36.4864	55.1132	128.25	108.281	45.7998	118.266	-1.36829	0.00920217	Galnt3	3	52175547	52212412	-	3002	protein_coding	- && sp|P70419|GALT3_MOUSE Polypeptide N-acetylgalactosaminyltransferase 3 OS=Mus musculus OX=10090 GN=Galnt3 PE=1 SV=3 && PF00535:Glycosyl transferase family 2|PF00652:Ricin-type beta-trefoil lectin domain	-	34	51	128	123	0.743126	1.1225	2.61209	2.20538
ENSRNOG00000020415	232.869	384.712	464.906	877.693	308.79	671.3	-1.12083	0.00923263	Ramp2	10	89166890	89168965	+	840	protein_coding	- && sp|Q9JHJ1|RAMP2_RAT Receptor activity-modifying protein 2 OS=Rattus norvegicus OX=10116 GN=Ramp2 PE=2 SV=1 && PF04901:Receptor activity modifying family	-	217	356	464	997	16.9502	28.0026	33.8398	63.8859
ENSRNOG00000045772	4.29252	1.08065	42.0821	9.68367	2.68659	25.8829	-3.26316	0.0093276	LOC100911545	4	154423209	154472924	+	4419	protein_coding	- && sp|P06238|A2MG_RAT Alpha-2-macroglobulin OS=Rattus norvegicus OX=10116 GN=A2m PE=2 SV=2 && PF07703:Alpha-2-macroglobulin bait region domain|PF17791:Macroglobulin domain MG3|PF01835:MG2 domain|PF07678:A-macroglobulin TED domain|PF07677:A-macroglobulin receptor binding domain|PF17789:Macroglobulin domain MG4|PF00207:Alpha-2-macroglobulin family	-	4	1	42	11	0.0593923	0.0149521	0.582257	0.133986
ENSRNOG00000049913	69.7534	12.9678	9.01758	5.282	41.3606	7.14979	2.53881	0.00933228	Rbm12	3	152176095	152179193	-	3099	protein_coding	- && sp|Q8R4X3|RBM12_MOUSE RNA-binding protein 12 OS=Mus musculus OX=10090 GN=Rbm12 PE=1 SV=3 && PF00076:RNA recognition motif. (a.k.a. RRM, RBD, or RNP domain)	-	65	12	9	6	1.37621	0.255851	0.177914	0.104212
ENSRNOG00000014231	111.605	54.0326	207.404	190.152	82.819	198.778	-1.26276	0.00937544	Pnoc	15	48805228	48833285	-	2013	protein_coding	- && sp|Q62923|PNOC_RAT Prepronociceptin OS=Rattus norvegicus OX=10116 GN=Pnoc PE=1 SV=1 && PF01160:Vertebrate endogenous opioids neuropeptide	-	104	50	207	216	3.38988	1.64117	6.29965	5.77563
ENSRNOG00000012051	27.9014	33.5002	78.1524	95.076	30.7008	86.6142	-1.49709	0.0094601	Ncaph	3	119583648	119611136	-	2848	protein_coding	- && sp|Q8C156|CND2_MOUSE Condensin complex subunit 2 OS=Mus musculus OX=10090 GN=Ncaph PE=1 SV=1 && PF05786:Condensin complex subunit 2	-	26	31	78	108	0.599001	0.719199	1.67782	2.04114
ENSRNOG00000031535	17.1701	21.613	3.00586	0	19.3915	1.50293	3.7369	0.00949727	Ptgdrl	15	18088897	18096039	-	1314	protein_coding	- && sp|Q9R261|PD2R_RAT Prostaglandin D2 receptor OS=Rattus norvegicus OX=10116 GN=Ptgdr PE=2 SV=1 && PF00001:7 transmembrane receptor (rhodopsin family)	-	16	20	3	0	0.798949	1.00569	0.139867	0
ENSRNOG00000062141	18.2432	61.5971	111.217	128.529	39.9202	119.873	-1.58701	0.00952634	Slc18a3	16	8682669	8685529	-	2861	protein_coding	- && sp|Q62666|VACHT_RAT Vesicular acetylcholine transporter OS=Rattus norvegicus OX=10116 GN=Slc18a3 PE=2 SV=2 && PF07690:Major Facilitator Superfamily	-	17	57	111	146	0.389875	1.31639	2.37681	2.74678
ENSRNOG00000032461	2.14626	32.4195	0	0.880334	17.2829	0.440167	5.21484	0.00957397	Bin2a	8	27935385	27973980	-	2605	protein_coding	- && sp|Q8IW92|GLBL2_HUMAN Beta-galactosidase-1-like protein 2 OS=Homo sapiens OX=9606 GN=GLB1L2 PE=1 SV=1 && PF01301:Glycosyl hydrolases family 35	-	2	30	0	1	0.0503752	0.760924	0	0.0206624
ENSRNOG00000017680	48.2908	49.71	13.0254	13.205	49.0004	13.1152	1.90138	0.00958101	Dennd2d	2	209097927	209116965	+	1926	protein_coding	- && sp|Q91VV4|DEN2D_MOUSE DENN domain-containing protein 2D OS=Mus musculus OX=10090 GN=Dennd2d PE=1 SV=1 && PF03456:uDENN domain|PF03455:dDENN domain|PF02141:DENN (AEX-3) domain	-	45	46	13	15	1.53303	1.57808	0.413501	0.419203
ENSRNOG00000000528	202.822	239.905	98.1915	109.161	221.363	103.676	1.09379	0.00964273	Fgd2	20	6973398	6990023	+	2770	protein_coding	- && sp|Q8BY35|FGD2_MOUSE FYVE, RhoGEF and PH domain-containing protein 2 OS=Mus musculus OX=10090 GN=Fgd2 PE=1 SV=1 && PF01363:FYVE zinc finger|PF00621:RhoGEF domain|PF00169:PH domain	-	189	222	98	124	4.47689	5.29542	2.16738	2.40952
ENSRNOG00000020028	49.364	50.7906	118.231	126.768	50.0773	122.499	-1.29078	0.00980609	Pcdhb22	18	30592794	30595181	+	2388	protein_coding	- && sp|Q5DRD3|PCDBF_PANTR Protocadherin beta-15 OS=Pan troglodytes OX=9598 GN=PCDHB15 PE=3 SV=1 && PF16492:Cadherin cytoplasmic C-terminal|PF00028:Cadherin domain|PF08266:Cadherin-like	-	46	47	118	144	1.26391	1.30044	3.02717	3.24577
ENSRNOG00000049880	971.182	490.616	395.772	298.433	730.899	347.102	1.07476	0.00981972	Tmem200c	9	117044533	117050371	+	3064	protein_coding	- && sp|A6NKL6|T200C_HUMAN Transmembrane protein 200C OS=Homo sapiens OX=9606 GN=TMEM200C PE=2 SV=2 && PF10177:Uncharacterised conserved protein (DUF2371)	-	905	454	395	339	19.38	9.79027	7.89765	5.95525
ENSRNOG00000034102	32.1939	71.323	120.234	153.178	51.7584	136.706	-1.40205	0.00987646	Plk5	7	12212911	12221330	-	2094	protein_coding	- && sp|Q4FZD7|PLK5_MOUSE Inactive serine/threonine-protein kinase PLK5 OS=Mus musculus OX=10090 GN=Plk5 PE=1 SV=1 && PF00659:POLO box duplicated region|PF00069:Protein kinase domain	-	30	66	120	174	0.940024	2.08255	3.5107	4.47262
ENSRNOG00000045636	22865.2	15135.6	11110.7	9523.45	19000.4	10317.1	0.881009	0.00987668	Fasn	10	109987735	110005901	-	9139	protein_coding	- && sp|P12785|FAS_RAT Fatty acid synthase OS=Rattus norvegicus OX=10116 GN=Fasn PE=1 SV=3 && -	-	21307	14006	11089	10818	152.974	101.261	74.3333	63.7144
ENSRNOG00000023077	98.7279	35.6615	18.0352	19.3673	67.1947	18.7013	1.84474	0.00992559	Cpne9	4	145238947	145262442	+	1960	protein_coding	- && sp|Q5BJS7|CPNE9_RAT Copine-9 OS=Rattus norvegicus OX=10116 GN=Cpne9 PE=2 SV=1 && PF07002:Copine|PF00168:C2 domain	-	92	33	18	22	3.07982	1.11246	0.562608	0.604166
ENSRNOG00000003601	269.356	186.953	470.918	434.005	228.154	452.461	-0.987613	0.0100215	RGD1564463	13	99387950	99395842	+	1727	protein_coding	- && sp|O09005|DEGS1_MOUSE Sphingolipid delta(4)-desaturase DES1 OS=Mus musculus OX=10090 GN=Degs1 PE=1 SV=1 && PF08557:Sphingolipid Delta4-desaturase (DES)|PF00487:Fatty acid desaturase	-	251	173	470	493	9.53621	6.61883	16.6723	15.3654
ENSRNOG00000015550	34.3402	36.7421	10.0195	0	35.5411	5.00977	2.85347	0.0100728	Ptgds	3	2686123	2689084	-	786	protein_coding	- && sp|P22057|PTGDS_RAT Prostaglandin-H2 D-isomerase OS=Rattus norvegicus OX=10116 GN=Ptgds PE=1 SV=2 && PF00061:Lipocalin / cytosolic fatty-acid binding protein family	-	32	34	10	0	2.67129	2.85814	0.779412	0
ENSRNOG00000001259	354.133	219.372	156.305	103.879	286.753	130.092	1.14173	0.0101424	Cux2	12	40018937	40219291	+	5092	protein_coding	- && sp|P70298|CUX2_MOUSE Homeobox protein cut-like 2 OS=Mus musculus OX=10090 GN=Cux2 PE=2 SV=2 && PF02376:CUT domain|PF00046:Homeodomain	CUT	330	203	156	118	4.25226	2.63412	1.87683	1.24733
ENSRNOG00000011227	2769.75	2791.32	1751.41	1353.95	2780.53	1552.68	0.840738	0.0101889	Atp1b2	10	56205625	56211891	-	3009	protein_coding	- && sp|P13638|AT1B2_RAT Sodium/potassium-transporting ATPase subunit beta-2 OS=Rattus norvegicus OX=10116 GN=Atp1b2 PE=1 SV=1 && PF00287:Sodium / potassium ATPase beta chain	-	2581	2583	1748	1538	56.2808	56.7192	35.5884	27.5121
ENSRNOG00000004353	493.64	370.663	845.649	774.694	432.152	810.171	-0.90658	0.010217	Ppfia2	7	48867664	49042455	+	3453	protein_coding	- && sp|Q8BSS9|LIPA2_MOUSE Liprin-alpha-2 OS=Mus musculus OX=10090 GN=Ppfia2 PE=1 SV=2 && PF00536:SAM domain (Sterile alpha motif)|PF07647:SAM domain (Sterile alpha motif)	-	460	343	844	880	8.74089	6.56334	14.9739	13.7175
ENSRNOG00000003207	1146.1	955.296	631.231	507.072	1050.7	569.151	0.884766	0.0102541	Fmnl1	10	91254058	91281418	+	3874	protein_coding	- && sp|Q9JL26|FMNL1_MOUSE Formin-like protein 1 OS=Mus musculus OX=10090 GN=Fmnl1 PE=1 SV=1 && PF02181:Formin Homology 2 Domain|PF06371:Diaphanous GTPase-binding Domain|PF06367:Diaphanous FH3 Domain	-	1068	884	630	576	18.0886	15.0772	9.96255	8.00299
ENSRNOG00000007927	17.1701	59.4358	4.00781	9.68367	38.3029	6.84574	2.47347	0.0102652	Mettl7b	7	3383879	3386522	-	1264	protein_coding	- && sp|Q562C4|MET7B_RAT Methyltransferase-like protein 7B OS=Rattus norvegicus OX=10116 GN=Mettl7b PE=1 SV=1 && PF08241:Methyltransferase domain	-	16	55	4	11	0.830553	2.87504	0.193866	0.468419
ENSRNOG00000010420	563.393	631.1	649.266	2152.42	597.247	1400.84	-1.23021	0.0102947	Sem1	4	32067444	32087600	-	753	protein_coding	- && sp|Q3ZBR6|SEM1_BOVIN 26S proteasome complex subunit SEM1 OS=Bos taurus OX=9913 GN=SEM1 PE=3 SV=1 && -	-	525	584	648	2445	45.7466	51.2443	52.7193	174.773
ENSRNOG00000001792	21.4626	82.1295	12.0234	11.4443	51.796	11.7339	2.14246	0.010305	Slc12a8	11	70344797	70499200	-	2567	protein_coding	- && sp|Q8CJI3|S12A8_RAT Solute carrier family 12 member 8 OS=Rattus norvegicus OX=10116 GN=Slc12a8 PE=2 SV=1 && PF00324:Amino acid permease	-	20	76	12	13	0.511209	1.95621	0.286382	0.272588
ENSRNOG00000039745	122.337	249.63	85.1661	67.7857	185.984	76.4759	1.28307	0.0103402	Pm20d1	13	48575091	48596515	+	3658	protein_coding	- && sp|Q8C165|P20D1_MOUSE N-fatty-acyl-amino acid synthase/hydrolase PM20D1 OS=Mus musculus OX=10090 GN=Pm20d1 PE=1 SV=1 && PF07687:Peptidase dimerisation domain|PF01546:Peptidase family M20/M25/M40	-	114	231	85	77	2.04482	4.17249	1.42352	1.13302
ENSRNOG00000019412	11.8044	50.7906	3.00586	6.16234	31.2975	4.5841	2.76095	0.0103488	Rhbg	2	187610087	187622373	-	2141	protein_coding	- && sp|Q68FT6|RHBG_RAT Ammonium transporter Rh type B OS=Rattus norvegicus OX=10116 GN=Rhbg PE=1 SV=1 && PF00909:Ammonium Transporter Family	-	11	47	3	7	0.337109	1.45047	0.0858409	0.175983
ENSRNOG00000010938	60.0953	335.002	55.1074	69.5464	197.549	62.3269	1.6634	0.0103734	Slc7a10	1	91433030	91448564	+	1877	protein_coding	- && sp|P63115|AAA1_MOUSE Asc-type amino acid transporter 1 OS=Mus musculus OX=10090 GN=Slc7a10 PE=1 SV=1 && PF13520:Amino acid permease	-	56	310	55	79	1.95757	10.9125	1.7951	2.26544
ENSRNOG00000016460	12271.2	15221	7086.82	8441.52	13746.1	7764.17	0.824098	0.0104867	Clu	15	42640146	42665857	+	1877	protein_coding	- && sp|P05371|CLUS_RAT Clusterin OS=Rattus norvegicus OX=10116 GN=Clu PE=1 SV=2 && PF01093:Clusterin	-	11435	14085	7073	9589	399.729	495.816	230.85	274.978
ENSRNOG00000007350	209.26	322.034	108.211	138.212	265.647	123.212	1.10738	0.0104936	Rac2	7	119783849	119797098	-	1362	protein_coding	- && sp|Q05144|RAC2_MOUSE Ras-related C3 botulinum toxin substrate 2 OS=Mus musculus OX=10090 GN=Rac2 PE=1 SV=1 && PF00071:Ras family	-	195	298	108	157	9.39402	14.4566	4.85776	6.20457
ENSRNOG00000000137	53.6565	84.2908	19.0371	24.6493	68.9736	21.8432	1.65637	0.0104949	Ly86	17	28104589	28191436	-	1091	protein_coding	- && sp|O88188|LY86_MOUSE Lymphocyte antigen 86 OS=Mus musculus OX=10090 GN=Ly86 PE=1 SV=1 && -	-	50	78	19	28	3.00704	4.72386	1.06689	1.38141
ENSRNOG00000030715	831.676	2524.4	748.459	733.318	1678.04	740.889	1.17944	0.0105228	Cfh	13	56978607	57080622	-	4880	protein_coding	- && sp|P06909|CFAH_MOUSE Complement factor H OS=Mus musculus OX=10090 GN=Cfh PE=1 SV=2 && PF00084:Sushi repeat (SCR repeat)	-	775	2336	747	833	10.4202	31.6286	9.37757	9.18786
ENSRNOG00000018207	495.786	402.002	743.45	935.795	448.894	839.622	-0.903546	0.0105616	Dynlt1	1	47206895	47213749	-	729	protein_coding	- && sp|Q9Z336|DYLT1_RAT Dynein light chain Tctex-type 1 OS=Rattus norvegicus OX=10116 GN=Dynlt1 PE=1 SV=1 && PF03645:Tctex-1 family	-	462	372	742	1063	41.5823	33.7165	62.3542	78.4865
ENSRNOG00000015502	53.6565	28.0969	82.1602	146.135	40.8767	114.148	-1.48272	0.0105761	Mfsd14a	2	219662064	219693629	-	1856	protein_coding	- && sp|P70187|MF14A_MOUSE Hippocampus abundant transcript 1 protein OS=Mus musculus OX=10090 GN=Mfsd14a PE=2 SV=3 && PF07690:Major Facilitator Superfamily	-	50	26	82	166	1.76761	0.925599	2.70661	4.81415
ENSRNOG00000016112	336.963	216.13	149.291	105.64	276.546	127.466	1.11872	0.0105869	Cd274	1	247519939	247537943	+	1941	protein_coding	- && sp|Q9EP73|PD1L1_MOUSE Programmed cell death 1 ligand 1 OS=Mus musculus OX=10090 GN=Cd274 PE=1 SV=1 && PF08205:CD80-like C2-set immunoglobulin domain|PF07686:Immunoglobulin V-set domain	-	314	200	149	120	10.6145	6.8082	4.70273	3.32771
ENSRNOG00000009291	48.2908	55.1132	12.0234	16.7263	51.702	14.3749	1.84298	0.0105945	Dnase1l3	15	18710492	18736473	+	1402	protein_coding	- && sp|O89107|DNSL3_RAT Deoxyribonuclease gamma OS=Rattus norvegicus OX=10116 GN=Dnase1l3 PE=1 SV=1 && PF03372:Endonuclease/Exonuclease/phosphatase family	-	45	51	12	19	2.106	2.40353	0.524352	0.729449
ENSRNOG00000061004	274.721	149.13	104.203	78.3497	211.926	91.2764	1.21654	0.0106057	Asphd2	12	50269347	50279745	+	2897	protein_coding	- && sp|Q5HZW3|ASPH2_RAT Aspartate beta-hydroxylase domain-containing protein 2 OS=Rattus norvegicus OX=10116 GN=Asphd2 PE=2 SV=1 && PF05118:Aspartyl/Asparaginyl beta-hydroxylase	-	256	138	104	89	5.7981	3.14744	2.19925	1.6536
ENSRNOG00000009946	12112.4	6362.87	4983.72	4536.36	9237.64	4760.04	0.956566	0.0106072	Ldlr	8	22750336	22774903	+	4725	protein_coding	- && sp|P35952|LDLR_RAT Low-density lipoprotein receptor OS=Rattus norvegicus OX=10116 GN=Ldlr PE=1 SV=1 && PF00057:Low-density lipoprotein receptor domain class A|PF14670:Coagulation Factor Xa inhibitory site|PF07645:Calcium-binding EGF domain|PF00058:Low-density lipoprotein receptor repeat class B	-	11287	5888	4974	5153	156.737	82.3367	64.4902	58.7013
ENSRNOG00000018808	55.8027	121.033	172.336	256.177	88.4178	214.257	-1.2778	0.0106331	Vip	1	42169501	42177582	+	1848	protein_coding	- && sp|P01283|VIP_RAT VIP peptides OS=Rattus norvegicus OX=10116 GN=Vip PE=1 SV=2 && PF00123:Peptide hormone	-	52	112	172	291	1.84627	4.00446	5.70185	8.47579
ENSRNOG00000012681	641.732	680.81	355.694	362.697	661.271	359.196	0.880426	0.010713	Lgals9	10	64737022	64760201	+	2773	protein_coding	- && sp|P97840|LEG9_RAT Galectin-9 OS=Rattus norvegicus OX=10116 GN=Lgals9 PE=2 SV=2 && PF00337:Galactoside-binding lectin	-	598	630	355	412	14.1496	15.0113	7.84274	7.99718
ENSRNOG00000013166	222.138	91.8554	73.1426	44.0167	156.997	58.5796	1.42477	0.0108415	Wnt4	5	155649217	155672579	+	5823	protein_coding	- && sp|Q9QXQ5|WNT4_RAT Protein Wnt-4 OS=Rattus norvegicus OX=10116 GN=Wnt4 PE=2 SV=1 && -	-	207	85	73	50	2.33248	0.964494	0.768008	0.462181
ENSRNOG00000016838	417.447	422.535	213.416	226.246	419.991	219.831	0.933784	0.0108443	Pla2g5	5	157247781	157268903	-	1673	protein_coding	- && sp|P51433|PA2G5_RAT Phospholipase A2 group V OS=Rattus norvegicus OX=10116 GN=Pla2g5 PE=2 SV=1 && PF00068:Phospholipase A2	-	389	391	213	257	15.2563	15.4422	7.79962	8.2685
ENSRNOG00000004409	69.7534	119.952	29.0567	38.7347	94.8529	33.8957	1.48234	0.0109286	Sash3	X	134979646	134994349	+	2603	protein_coding	- && sp|Q8K352|SASH3_MOUSE SAM and SH3 domain-containing protein 3 OS=Mus musculus OX=10090 GN=Sash3 PE=1 SV=2 && PF12485:Lymphocyte signaling adaptor protein|PF07653:Variant SH3 domain|PF07647:SAM domain (Sterile alpha motif)	-	65	111	29	44	1.63845	2.81758	0.682517	0.909846
ENSRNOG00000029988	7.51191	14.0485	27.0527	66.9054	10.7802	46.9791	-2.12671	0.0109329	AABR07007675.1	2	23260651	23260965	-	315	protein_coding	- && sp|Q9Y3U8|RL36_HUMAN 60S ribosomal protein L36 OS=Homo sapiens OX=9606 GN=RPL36 PE=1 SV=3 && PF01158:Ribosomal protein L36e	-	7	13	27	76	1.45808	2.72684	5.25101	12.9865
ENSRNOG00000011478	93.3623	312.308	78.1524	72.1874	202.835	75.1699	1.43228	0.0109519	Ackr4	8	112644222	112648880	-	2016	protein_coding	- && sp|Q924I3|ACKR4_MOUSE Atypical chemokine receptor 4 OS=Mus musculus OX=10090 GN=Ackr4 PE=1 SV=1 && PF00001:7 transmembrane receptor (rhodopsin family)	-	87	289	78	82	2.83154	9.47185	2.37025	2.18934
ENSRNOG00000021750	427.106	1478.33	1686.29	2909.5	952.718	2297.9	-1.2703	0.0109954	Id1	3	148215540	148216718	+	958	protein_coding	- && sp|P41135|ID1_RAT DNA-binding protein inhibitor ID-1 OS=Rattus norvegicus OX=10116 GN=Id1 PE=1 SV=1 && PF00010:Helix-loop-helix DNA-binding domain	bHLH	398	1368	1683	3305	27.2591	94.3513	107.624	185.693
ENSRNOG00000001628	2128.02	1040.67	831.621	743.002	1584.34	787.312	1.00897	0.0111819	Pcp4	11	36851038	36912229	+	652	protein_coding	- && sp|Q148C4|PCP4_BOVIN Calmodulin regulator protein PCP4 OS=Bos taurus OX=9913 GN=PCP4 PE=3 SV=1 && -	-	1983	963	830	844	199.558	97.5902	77.9866	69.6762
ENSRNOG00000013973	28.9745	60.5165	106.207	131.17	44.7455	118.688	-1.40819	0.0112284	Lcn2	3	11414186	11417546	-	889	protein_coding	- && sp|P30152|NGAL_RAT Neutrophil gelatinase-associated lipocalin OS=Rattus norvegicus OX=10116 GN=Lcn2 PE=1 SV=2 && PF00061:Lipocalin / cytosolic fatty-acid binding protein family	-	27	56	106	149	1.99277	4.16211	7.30455	9.0214
ENSRNOG00000014205	282.233	860.198	1169.28	1423.5	571.216	1296.39	-1.1825	0.0112565	Klf2	16	19223087	19225037	-	1056	protein_coding	- && sp|Q9ET58|KLF2_RAT Krueppel-like factor 2 OS=Rattus norvegicus OX=10116 GN=Klf2 PE=1 SV=1 && PF00096:Zinc finger, C2H2 type	zf-C2H2	263	796	1167	1617	16.3413	49.8054	67.7012	82.4205
ENSRNOG00000008146	327.305	183.711	121.236	111.802	255.508	116.519	1.13317	0.0112797	Tox2	3	159569363	159694756	+	2022	protein_coding	- && sp|Q76IQ7|TOX2_RAT TOX high mobility group box family member 2 OS=Rattus norvegicus OX=10116 GN=Tox2 PE=2 SV=1 && PF00505:HMG (high mobility group) box	HMG	305	170	121	127	9.89721	5.55514	3.66601	3.38074
ENSRNOG00000005964	27.9014	25.9356	76.1485	77.4694	26.9185	76.8089	-1.5127	0.0113375	Nr4a3	5	63781801	63821637	+	4394	protein_coding	- && sp|P51179|NR4A3_RAT Nuclear receptor subfamily 4 group A member 3 OS=Rattus norvegicus OX=10116 GN=Nr4a3 PE=1 SV=1 && -	NGFIB-like	26	24	76	88	0.388246	0.360893	1.0596	1.07798
ENSRNOG00000005347	79.4116	142.646	289.565	207.759	111.029	248.662	-1.16279	0.0114107	Fjx1	3	92288818	92290919	-	2102	protein_coding	- && sp|Q8BQB4|FJX1_MOUSE Four-jointed box protein 1 OS=Mus musculus OX=10090 GN=Fjx1 PE=1 SV=1 && -	-	74	132	289	236	2.3099	4.14924	8.42277	6.04322
ENSRNOG00000038406	48.2908	39.9841	6.01172	14.9657	44.1375	10.4887	2.06317	0.0114209	Tmem132b	12	35970821	36398246	-	2823	protein_coding	- && sp|Q14DG7|T132B_HUMAN Transmembrane protein 132B OS=Homo sapiens OX=9606 GN=TMEM132B PE=2 SV=2 && PF15705:Mature oligodendrocyte transmembrane protein, TMEM132D, N-term|PF16070:Transmembrane protein family 132	-	45	37	6	17	1.04591	0.866001	0.130206	0.324136
ENSRNOG00000023148	754.41	974.747	1611.14	1498.33	864.579	1554.73	-0.846576	0.0115438	Col11a1	2	216863428	217056523	+	7673	protein_coding	- && sp|P20909|COBA1_RAT Collagen alpha-1(XI) chain OS=Rattus norvegicus OX=10116 GN=Col11a1 PE=1 SV=2 && PF13385:Concanavalin A-like lectin/glucanases superfamily|PF01391:Collagen triple helix repeat (20 copies)|PF01410:Fibrillar collagen C-terminal domain	-	703	902	1608	1702	6.01152	7.76728	12.8384	11.9394
ENSRNOG00000000699	96.5817	189.114	67.1309	44.897	142.848	56.014	1.35271	0.011548	Selplg	12	48577905	48579196	+	1266	protein_coding	- && sp|Q62170|SELPL_MOUSE P-selectin glycoprotein ligand 1 OS=Mus musculus OX=10090 GN=Selplg PE=1 SV=2 && -	-	90	175	67	51	4.66448	9.13339	3.24213	2.16833
ENSRNOG00000004649	83.7041	25.9356	10.0195	16.7263	54.8199	13.3729	2.03069	0.0115552	Il1b	3	121876263	121882726	-	1396	protein_coding	- && sp|Q63264|IL1B_RAT Interleukin-1 beta OS=Rattus norvegicus OX=10116 GN=Il1b PE=2 SV=1 && PF02394:Interleukin-1 propeptide|PF00340:Interleukin-1 / 18	-	78	24	10	19	3.66609	1.13593	0.438838	0.732584
ENSRNOG00000052725	2632.39	1170.35	1007.97	838.958	1901.37	923.462	1.04203	0.0116364	Shisal1	7	125340475	125407806	-	5171	protein_coding	- && sp|Q0VBP7|SHSL1_MOUSE Protein shisa-like-1 OS=Mus musculus OX=10090 GN=Shisal1 PE=2 SV=1 && -	-	2453	1083	1006	953	31.1256	13.8383	11.9183	9.91991
ENSRNOG00000012438	236.089	151.291	96.1875	76.589	193.69	86.3883	1.16599	0.0116913	Larp6	8	65611570	65632706	+	2336	protein_coding	- && sp|Q8BN59|LARP6_MOUSE La-related protein 6 OS=Mus musculus OX=10090 GN=Larp6 PE=1 SV=1 && PF05383:La domain|PF12901:SUZ-C motif	-	220	140	96	87	6.17937	3.95989	2.51761	2.00464
ENSRNOG00000049468	23.6089	15.1291	3.00586	0.880334	19.369	1.9431	3.34121	0.0117326	AABR07043449.1	19	28593401	28645488	-	582	protein_coding	- && - && PF04822:Takusan	-	22	14	3	1	2.48024	1.5894	0.315782	0.0924839
ENSRNOG00000013727	25.7551	20.5324	64.125	74.8284	23.1437	69.4767	-1.58634	0.0117371	Ndc80	9	119839016	119871382	-	3427	protein_coding	- && sp|Q9D0F1|NDC80_MOUSE Kinetochore protein NDC80 homolog OS=Mus musculus OX=10090 GN=Ndc80 PE=1 SV=1 && PF18077:Domain of unknown function (DUF5595)|PF03801:HEC/Ndc80p family	-	24	19	64	85	0.459506	0.366325	1.14408	1.33504
ENSRNOG00000005457	80.4847	55.1132	24.0469	20.2477	67.799	22.1473	1.61582	0.0117989	Lamp5	3	129018592	129031521	+	2052	protein_coding	- && sp|Q5PPI4|LAMP5_RAT Lysosome-associated membrane glycoprotein 5 OS=Rattus norvegicus OX=10116 GN=Lamp5 PE=2 SV=1 && PF01299:Lysosome-associated membrane glycoprotein (Lamp)	-	75	51	24	23	2.39816	1.64218	0.716512	0.603309
ENSRNOG00000059857	292.964	148.049	104.203	88.0334	220.507	96.1183	1.1987	0.0118551	Rnd1	7	140349138	140356209	-	1609	protein_coding	- && sp|Q8BLR7|RND1_MOUSE Rho-related GTP-binding protein Rho6 OS=Mus musculus OX=10090 GN=Rnd1 PE=2 SV=1 && -	-	273	137	104	100	11.1327	5.6259	3.95974	3.34529
ENSRNOG00000025302	11.8044	11.8872	42.0821	48.4184	11.8458	45.2502	-1.9341	0.011859	Cdca2	15	44365405	44411004	-	3647	protein_coding	- && sp|Q14B71|CDCA2_MOUSE Cell division cycle-associated protein 2 OS=Mus musculus OX=10090 GN=Cdca2 PE=1 SV=2 && PF15276:Protein phosphatase 1 binding	-	11	11	42	55	0.197902	0.19929	0.70551	0.811739
ENSRNOG00000000459	311.208	443.067	121.236	228.887	377.137	175.062	1.10556	0.0118631	Psmb9	20	3973420	3978845	-	1520	protein_coding	- && sp|P28077|PSB9_RAT Proteasome subunit beta type-9 OS=Rattus norvegicus OX=10116 GN=Psmb9 PE=1 SV=2 && PF00227:Proteasome subunit	-	290	410	121	260	12.5184	17.8225	4.87676	9.20702
ENSRNOG00000003336	459.3	305.824	202.395	179.588	382.562	190.991	1.00258	0.0119097	Mybph	13	51034256	51041902	+	1857	protein_coding	- && sp|O88599|MYBPH_RAT Myosin-binding protein H OS=Rattus norvegicus OX=10116 GN=Mybph PE=1 SV=1 && PF07679:Immunoglobulin I-set domain|PF00041:Fibronectin type III domain	-	428	283	202	204	15.1226	10.0694	6.66391	5.913
ENSRNOG00000005639	42.9252	64.8391	19.0371	11.4443	53.8821	15.2407	1.82703	0.0119166	Ar	X	67656253	67829026	+	4164	protein_coding	- && sp|P15207|ANDR_RAT Androgen receptor OS=Rattus norvegicus OX=10116 GN=Ar PE=1 SV=1 && -	ESR-like	40	60	19	13	0.630294	0.952068	0.279533	0.168044
ENSRNOG00000004589	6365.81	3578.04	2840.54	2390.11	4971.92	2615.32	0.926863	0.0119539	Galnt16	6	104068547	104250174	+	3870	protein_coding	- && sp|Q9JJ61|GLT16_MOUSE Polypeptide N-acetylgalactosaminyltransferase 16 OS=Mus musculus OX=10090 GN=Galnt16 PE=2 SV=2 && -	-	5932	3311	2835	2715	100.574	56.5296	44.8778	37.7614
ENSRNOG00000051612	0	1.08065	8.01563	23.769	0.540326	15.8923	-4.88576	0.0119605	AABR07044570.2	20	10727513	10729072	+	1471	lincRNA	- && - && -	-	0	1	8	27	0	0.0449174	0.333171	0.987962
ENSRNOG00000002556	177.066	223.695	102.199	84.512	200.381	93.3557	1.10284	0.0119833	Tsr2	X	20144432	20232639	-	1912	protein_coding	- && sp|Q8C8T8|TSR2_MOUSE Pre-rRNA-processing protein TSR2 homolog OS=Mus musculus OX=10090 GN=Tsr2 PE=1 SV=1 && PF10273:Pre-rRNA-processing protein TSR2	-	165	207	102	96	5.66227	7.15336	3.26815	2.70254
ENSRNOG00000033397	178.14	204.243	440.86	316.92	191.191	378.89	-0.986265	0.0119858	Adamts20	7	135466884	135630654	-	5791	protein_coding	- && sp|P59511|ATS20_MOUSE A disintegrin and metalloproteinase with thrombospondin motifs 20 OS=Mus musculus OX=10090 GN=Adamts20 PE=2 SV=2 && PF01562:Reprolysin family propeptide|PF01421:Reprolysin (M12B) family zinc metalloprotease|PF05986:ADAM-TS Spacer 1|PF17771:ADAM cysteine-rich domain|PF08685:GON domain|PF00090:Thrombospondin type 1 domain	-	166	189	440	360	1.88083	2.15643	4.65467	3.34609
ENSRNOG00000036934	3167.88	1826.3	1428.79	1194.61	2497.09	1311.7	0.928909	0.0120076	Abhd12	3	146630299	146690375	-	1948	protein_coding	- && sp|Q6AYT7|ABD12_RAT Lysophosphatidylserine lipase ABHD12 OS=Rattus norvegicus OX=10116 GN=Abhd12 PE=2 SV=1 && PF12146:Serine aminopeptidase, S33	-	2952	1690	1426	1357	99.431	57.3225	44.8456	37.4956
ENSRNOG00000007679	273.648	533.842	166.324	212.16	403.745	189.242	1.09255	0.0120373	Cyth4	7	119820537	119845003	+	2722	protein_coding	- && sp|Q80YW0|CYH4_MOUSE Cytohesin-4 OS=Mus musculus OX=10090 GN=Cyth4 PE=1 SV=1 && -	-	255	494	166	241	6.14676	11.9913	3.73602	4.76561
ENSRNOG00000003622	521.541	752.133	333.651	338.048	636.837	335.849	0.92306	0.0121598	Cybb	X	14578264	14612547	+	4277	protein_coding	- && sp|Q61093|CY24B_MOUSE Cytochrome b-245 heavy chain OS=Mus musculus OX=10090 GN=Cybb PE=1 SV=1 && -	-	486	696	333	384	7.45575	10.7522	4.76974	4.8326
ENSRNOG00000045738	243.6	96.178	63.1231	70.4267	169.889	66.7749	1.34681	0.0122152	Ak4	5	120250616	120305897	+	1025	protein_coding	- && sp|Q9WUS0|KAD4_RAT Adenylate kinase 4, mitochondrial OS=Rattus norvegicus OX=10116 GN=Ak4 PE=2 SV=1 && PF00406:Adenylate kinase|PF05191:Adenylate kinase, active site lid	-	227	89	63	80	14.531	5.73712	3.76536	4.20103
ENSRNOG00000022565	127.702	163.178	63.1231	64.2644	145.44	63.6937	1.19105	0.0123007	Lrrc25	16	20558222	20562399	-	2346	protein_coding	- && sp|Q8K1T1|LRC25_MOUSE Leucine-rich repeat-containing protein 25 OS=Mus musculus OX=10090 GN=Lrrc25 PE=1 SV=1 && PF13855:Leucine rich repeat	-	119	151	63	73	3.32823	4.25281	1.64514	1.67488
ENSRNOG00000060356	8.58504	52.9519	85.1661	126.768	30.7685	105.967	-1.78529	0.0123493	Kif15	8	132032944	132103927	+	4786	protein_coding	- && sp|Q7TSP2|KIF15_RAT Kinesin-like protein KIF15 OS=Rattus norvegicus OX=10116 GN=Kif15 PE=2 SV=1 && PF15908:Hyaluronan mediated motility receptor C-terminal|PF00225:Kinesin motor domain	-	8	49	85	144	0.109676	0.676474	1.08802	1.61949
ENSRNOG00000027552	730.801	873.166	473.924	404.954	801.984	439.439	0.868168	0.0124835	Tapbpl	4	157735748	157743199	-	1886	protein_coding	- && sp|Q8VD31|TPSNR_MOUSE Tapasin-related protein OS=Mus musculus OX=10090 GN=Tapbpl PE=1 SV=2 && PF07686:Immunoglobulin V-set domain|PF07654:Immunoglobulin C1-set domain	-	681	808	473	460	23.6919	28.3072	15.3642	13.1282
ENSRNOG00000005724	35.4133	57.2745	60.1172	216.562	46.3439	138.34	-1.57985	0.0124981	LOC100910771	5	47186558	47244416	+	4540	protein_coding	- && sp|P0C8E4|M3K7_RAT Mitogen-activated protein kinase kinase kinase 7 OS=Rattus norvegicus OX=10116 GN=Map3k7 PE=1 SV=1 && -	-	33	53	60	246	0.476927	0.771343	0.809627	2.91654
ENSRNOG00000025184	15.0238	22.6937	46.0899	78.3497	18.8587	62.2198	-1.72412	0.0125878	Prss35	8	94423808	94440503	+	3126	protein_coding	- && sp|Q5R212|PRS35_RAT Inactive serine protease 35 OS=Rattus norvegicus OX=10116 GN=Prss35 PE=2 SV=1 && PF00089:Trypsin	-	14	21	46	89	0.293855	0.443872	0.901485	1.53246
ENSRNOG00000050630	6467.75	3788.76	2935.72	2559.13	5128.26	2747.43	0.900426	0.0126192	AABR07070043.1	8	45561390	45562574	+	1185	protein_coding	- && sp|P04797|G3P_RAT Glyceraldehyde-3-phosphate dehydrogenase OS=Rattus norvegicus OX=10116 GN=Gapdh PE=1 SV=3 && PF00044:Glyceraldehyde 3-phosphate dehydrogenase, NAD binding domain|PF02800:Glyceraldehyde 3-phosphate dehydrogenase, C-terminal domain	-	6027	3506	2930	2907	333.716	195.488	151.474	132.043
ENSRNOG00000014269	13.9507	46.468	7.01368	2.641	30.2093	4.82734	2.65879	0.0126534	Cxcr2	9	81427730	81434102	+	1319	protein_coding	- && sp|P35407|CXCR2_RAT C-X-C chemokine receptor type 2 OS=Rattus norvegicus OX=10116 GN=Cxcr2 PE=2 SV=2 && PF00001:7 transmembrane receptor (rhodopsin family)	-	13	43	7	3	0.646685	2.15403	0.325119	0.122424
ENSRNOG00000020811	213.553	426.857	132.258	161.981	320.205	147.12	1.12134	0.012703	Il6r	2	189205701	189254628	-	4597	protein_coding	- && sp|P22273|IL6RA_RAT Interleukin-6 receptor subunit alpha OS=Rattus norvegicus OX=10116 GN=Il6r PE=2 SV=2 && PF00047:Immunoglobulin domain|PF09240:Interleukin-6 receptor alpha chain, binding	-	199	395	132	184	2.84036	5.67741	1.75909	2.15443
ENSRNOG00000016763	42.9252	98.3393	178.348	164.622	70.6322	171.485	-1.27975	0.012714	Fgfr4	17	9990078	10004321	-	3351	protein_coding	- && sp|Q498D6|FGFR4_RAT Fibroblast growth factor receptor 4 OS=Rattus norvegicus OX=10116 GN=Fgfr4 PE=1 SV=1 && PF07679:Immunoglobulin I-set domain|PF13927:Immunoglobulin domain|PF07714:Protein tyrosine kinase	-	40	91	178	187	0.783213	1.7943	3.25413	3.0037
ENSRNOG00000049123	0	0	0	24.6493	0	12.3247	-5.96322	0.0127303	AABR07066510.1	9	9931441	9936247	-	1857	protein_coding	- && sp|Q80VM7|ANR24_MOUSE Ankyrin repeat domain-containing protein 24 OS=Mus musculus OX=10090 GN=Ankrd24 PE=2 SV=4 && -	-	0	0	0	28	0	0	0	0.811588
ENSRNOG00000049238	57.949	67.0004	118.231	172.545	62.4747	145.388	-1.21964	0.0127413	LOC102552659	10	84838264	84845288	+	2121	protein_coding	- && sp|P06494|ERBB2_RAT Receptor tyrosine-protein kinase erbB-2 OS=Rattus norvegicus OX=10116 GN=Erbb2 PE=1 SV=3 && PF14843:Growth factor receptor domain IV|PF07714:Protein tyrosine kinase	-	54	62	118	196	1.6705	1.93143	3.40825	4.97399
ENSRNOG00000008217	31.1208	17.2904	63.1231	82.7514	24.2056	72.9372	-1.59191	0.0129355	Madcam1	7	12918710	12922112	-	1279	protein_coding	- && sp|O70540|MADCA_RAT Mucosal addressin cell adhesion molecule 1 OS=Rattus norvegicus OX=10116 GN=Madcam1 PE=2 SV=1 && PF09085:Adhesion molecule, immunoglobulin-like	-	29	16	63	94	1.48772	0.826565	3.01759	3.95591
ENSRNOG00000025768	1215.86	1838.19	2553.98	3016.9	1527.02	2785.44	-0.867243	0.0130225	Clk1	9	65296778	65307995	-	1774	protein_coding	- && sp|P22518|CLK1_MOUSE Dual specificity protein kinase CLK1 OS=Mus musculus OX=10090 GN=Clk1 PE=1 SV=2 && PF00069:Protein kinase domain	-	1133	1701	2549	3427	41.9054	63.3546	88.025	103.98
ENSRNOG00000006723	114.825	427.938	99.1934	109.161	271.381	104.177	1.38093	0.0130452	Itga11	8	67615635	67683973	+	4618	protein_coding	- && sp|P61622|ITA11_MOUSE Integrin alpha-11 OS=Mus musculus OX=10090 GN=Itga11 PE=1 SV=1 && -	-	107	396	99	124	1.52028	5.6659	1.31332	1.4453
ENSRNOG00000048411	21.4626	39.9841	90.1758	81.871	30.7233	86.0234	-1.48538	0.0131059	Uhrf1	9	10738222	10757954	-	3856	protein_coding	- && sp|Q7TPK1|UHRF1_RAT E3 ubiquitin-protein ligase UHRF1 OS=Rattus norvegicus OX=10116 GN=Uhrf1 PE=1 SV=2 && PF02182:SAD/SRA domain|PF00240:Ubiquitin family|PF00628:PHD-finger|PF12148:Tandem tudor domain within UHRF1	-	20	37	90	93	0.34032	0.634004	1.42987	1.29818
ENSRNOG00000048161	24.682	39.9841	9.01758	3.52133	32.333	6.26946	2.37888	0.0131567	Tlr9	8	114916122	114920171	+	3250	protein_coding	- && sp|Q9EQU3|TLR9_MOUSE Toll-like receptor 9 OS=Mus musculus OX=10090 GN=Tlr9 PE=1 SV=3 && PF18837:Leucine-rich repeat|PF01582:TIR domain|PF13855:Leucine rich repeat	-	23	37	9	4	0.464343	0.752222	0.169648	0.066247
ENSRNOG00000061026	426.032	154.533	150.293	84.512	290.283	117.403	1.3076	0.01318	Npy4r	16	10489450	10490706	-	1257	protein_coding	- && sp|Q63447|NPY4R_RAT Neuropeptide Y receptor type 4 OS=Rattus norvegicus OX=10116 GN=Npy4r PE=2 SV=1 && PF00001:7 transmembrane receptor (rhodopsin family)	-	397	143	150	96	20.7228	7.51672	7.31047	4.11079
ENSRNOG00000048232	25.7551	14.0485	0	3.52133	19.9018	1.76067	3.45794	0.0131995	AABR07044302.1	20	1904641	1905580	+	940	unprocessed_pseudogene	- && sp|Q9GZK4|OR2H1_HUMAN Olfactory receptor 2H1 OS=Homo sapiens OX=9606 GN=OR2H1 PE=2 SV=1 && PF00001:7 transmembrane receptor (rhodopsin family)	-	24	13	0	4	1.67524	0.913783	0	0.229045
ENSRNOG00000003553	1318.88	1781.99	806.573	918.188	1550.44	862.38	0.84615	0.013238	Efemp1	14	113202419	113295014	+	2062	protein_coding	- && sp|O35568|FBLN3_RAT EGF-containing fibulin-like extracellular matrix protein 1 OS=Rattus norvegicus OX=10116 GN=Efemp1 PE=1 SV=1 && PF07645:Calcium-binding EGF domain|PF12662:Complement Clr-like EGF-like	-	1229	1649	805	1043	39.1073	52.8396	23.9165	27.2261
ENSRNOG00000051264	24.682	89.6941	126.246	192.793	57.188	159.52	-1.48094	0.0132963	AABR07059679.1	4	32333356	32381501	-	4004	antisense	- && - && -	-	23	83	126	219	0.376902	1.36966	1.92782	2.94401
ENSRNOG00000025388	435.691	371.744	502.981	1202.54	403.717	852.758	-1.07925	0.0133165	Mrpl33	6	26130488	26138414	-	236	protein_coding	- && sp|Q9CQP0|RM33_MOUSE 39S ribosomal protein L33, mitochondrial OS=Mus musculus OX=10090 GN=Mrpl33 PE=1 SV=1 && -	-	406	344	502	1366	112.878	96.3106	130.311	311.55
ENSRNOG00000051272	0	3.24195	10.0195	29.9313	1.62098	19.9754	-3.6288	0.0133245	AABR07045350.1	20	44602776	44617211	-	962	antisense	- && sp|Q6EWH2|FYNA_DANRE Tyrosine-protein kinase fyna OS=Danio rerio OX=7955 GN=fyna PE=1 SV=2 && -	-	0	3	10	34	0	0.206051	0.636817	1.90236
ENSRNOG00000015518	261.844	1765.78	210.41	479.782	1013.81	345.096	1.55418	0.0133261	Rbp4	1	256806472	256813711	-	941	protein_coding	- && sp|P04916|RET4_RAT Retinol-binding protein 4 OS=Rattus norvegicus OX=10116 GN=Rbp4 PE=1 SV=1 && PF00061:Lipocalin / cytosolic fatty-acid binding protein family	-	244	1634	210	545	17.0135	114.733	13.6716	31.1743
ENSRNOG00000014089	47.2177	75.6456	127.248	161.981	61.4316	144.615	-1.23596	0.0133844	Map3k2	18	24961245	25025897	+	2938	protein_coding	- && sp|Q61083|M3K2_MOUSE Mitogen-activated protein kinase kinase kinase 2 OS=Mus musculus OX=10090 GN=Map3k2 PE=1 SV=2 && PF00564:PB1 domain|PF00069:Protein kinase domain	-	44	70	127	184	0.982641	1.57425	2.64814	3.37097
ENSRNOG00000002579	3450.11	3636.39	6062.82	5987.15	3543.25	6024.99	-0.765883	0.0133973	Parm1	14	17969219	18076907	-	4895	protein_coding	- && sp|Q6P9X9|PARM1_RAT Prostate androgen-regulated mucin-like protein 1 homolog OS=Rattus norvegicus OX=10116 GN=Parm1 PE=1 SV=1 && PF17061:PARM	-	3215	3365	6051	6801	43.0946	45.4213	75.7293	74.7841
ENSRNOG00000013503	162.043	229.098	417.815	350.373	195.57	384.094	-0.973559	0.0134016	Cdh24	15	33278713	33285779	-	2346	protein_coding	- && sp|Q6PFX6|CAD24_MOUSE Cadherin-24 OS=Mus musculus OX=10090 GN=Cdh24 PE=2 SV=1 && PF00028:Cadherin domain|PF01049:Cadherin cytoplasmic region	-	151	212	417	398	4.22321	5.97084	10.8892	9.13155
ENSRNOG00000011914	370.23	275.566	181.354	141.734	322.898	161.544	1.00002	0.0134132	Dtnb	6	27975417	28177214	+	3472	protein_coding	- && sp|P84060|DTNB_RAT Dystrobrevin beta OS=Rattus norvegicus OX=10116 GN=Dtnb PE=1 SV=2 && PF09069:EF-hand|PF00569:Zinc finger, ZZ type|PF09068:EF hand	-	345	255	181	161	6.51979	4.85275	3.19366	2.49595
ENSRNOG00000061182	13.9507	54.0326	87.17	121.486	33.9916	104.328	-1.61902	0.0134614	Gabre	X	152218707	152237361	-	4484	protein_coding	- && sp|Q9ES14|GBRE_RAT Gamma-aminobutyric acid receptor subunit epsilon OS=Rattus norvegicus OX=10116 GN=Gabre PE=2 SV=1 && -	-	13	50	87	138	0.190227	0.73677	1.18862	1.65654
ENSRNOG00000034038	121.264	259.356	91.1778	69.5464	190.31	80.3621	1.24485	0.0136989	AABR07005844.1	1	203160323	203228318	+	1788	protein_coding	- && sp|Q8CIZ5|DMBT1_RAT Deleted in malignant brain tumors 1 protein OS=Rattus norvegicus OX=10116 GN=Dmbt1 PE=1 SV=1 && PF00530:Scavenger receptor cysteine-rich domain|PF00100:Zona pellucida-like domain|PF00431:CUB domain	-	113	240	91	79	4.14672	8.86893	3.11791	2.3782
ENSRNOG00000048222	118.044	119.952	57.1114	43.1364	118.998	50.1239	1.24927	0.0138033	Nlrc5	19	10905542	10976396	-	5739	protein_coding	- && sp|C3VPR6|NLRC5_MOUSE Protein NLRC5 OS=Mus musculus OX=10090 GN=Nlrc5 PE=1 SV=2 && PF05729:NACHT domain|PF17776:NLRC4 helical domain HD2|PF18461:Atypical caspase recruitment domain	-	110	111	57	49	1.25762	1.27795	0.608455	0.459567
ENSRNOG00000023400	595.587	543.568	333.651	287.869	569.577	310.76	0.874438	0.0138377	Dtx3l	11	67757928	67767622	+	4919	protein_coding	- && sp|Q3UIR3|DTX3L_MOUSE E3 ubiquitin-protein ligase DTX3L OS=Mus musculus OX=10090 GN=Dtx3l PE=1 SV=1 && PF13923:Zinc finger, C3HC4 type (RING finger)|PF18102:Deltex C-terminal domain	-	555	503	333	327	7.40304	6.75645	4.14722	3.57816
ENSRNOG00000055934	373.449	221.534	173.338	97.717	297.491	135.528	1.13605	0.0138447	Dmkn	1	89215266	89229696	+	1988	protein_coding	- && sp|Q6P253|DMKN_MOUSE Dermokine OS=Mus musculus OX=10090 GN=Dmkn PE=2 SV=2 && -	-	348	205	173	111	11.4857	6.81342	5.33113	3.00536
ENSRNOG00000046920	1.07313	2.1613	47.0918	0.880334	1.61722	23.9861	-3.88736	0.0138548	NEWGENE_1359268	15	19275256	19282873	-	2448	protein_coding	- && sp|Q5M9G6|SNIP1_RAT Smad nuclear interacting protein 1 OS=Rattus norvegicus OX=10116 GN=Snip1 PE=1 SV=1 && PF00498:FHA domain	-	1	2	47	1	0.026803	0.0539816	1.17619	0.0219876
ENSRNOG00000015488	139.507	169.662	345.674	268.502	154.585	307.088	-0.989825	0.0138771	Tead1	1	177495782	177707061	+	1824	protein_coding	- && sp|P30051|TEAD1_MOUSE Transcriptional enhancer factor TEF-1 OS=Mus musculus OX=10090 GN=Tead1 PE=1 SV=2 && PF01285:TEA/ATTS domain|PF17725:YAP binding domain	TEA	130	157	345	305	4.67641	5.68725	11.5873	9.00045
ENSRNOG00000031032	428.179	467.922	646.26	1052.88	448.05	849.57	-0.923448	0.0139404	Hmgn3	8	90628209	90664554	-	1401	protein_coding	- && sp|Q66H40|HMGN3_RAT High mobility group nucleosome-binding domain-containing protein 3 OS=Rattus norvegicus OX=10116 GN=Hmgn3 PE=1 SV=1 && PF01101:HMG14 and HMG17	-	399	433	645	1196	18.6865	20.421	28.204	45.9497
ENSRNOG00000061552	13.9507	12.9678	1.00195	0	13.4593	0.500977	4.82537	0.0139802	AABR07070486.1	8	72285072	72290684	+	529	lincRNA	- && - && -	-	13	12	1	0	1.61243	1.49883	0.115807	0
ENSRNOG00000013097	19.3163	194.517	26.0508	28.1707	106.917	27.1107	1.97902	0.0139964	LOC691485	6	137063611	137071722	+	1047	protein_coding	- && sp|Q8BNX7|NRAC_MOUSE Nutritionally-regulated adipose and cardiac-enriched protein OS=Mus musculus OX=10090 GN=Nrac PE=1 SV=2 && PF15555:Domain of unknown function (DUF4658)	-	18	180	26	32	1.12803	11.3593	1.5213	1.6451
ENSRNOG00000015155	0	1.08065	3.00586	29.9313	0.540326	16.4686	-4.93827	0.0140537	Tnnc2	3	161243587	161246351	-	752	protein_coding	- && sp|P02586|TNNC2_RABIT Troponin C, skeletal muscle OS=Oryctolagus cuniculus OX=9986 GN=TNNC2 PE=1 SV=2 && PF13833:EF-hand domain pair|PF13499:EF-hand domain pair	-	0	1	3	34	0	0.0878637	0.244395	2.43361
ENSRNOG00000015538	228.577	572.745	177.346	183.99	400.661	180.668	1.1489	0.0140619	Abcd2	7	132294562	132343169	-	5518	protein_coding	- && sp|Q9QY44|ABCD2_RAT ATP-binding cassette sub-family D member 2 OS=Rattus norvegicus OX=10116 GN=Abcd2 PE=1 SV=1 && PF06472:ABC transporter transmembrane region 2|PF00005:ABC transporter	-	213	530	177	209	2.53275	6.34632	1.96508	2.0387
ENSRNOG00000047854	11.8044	67.0004	3.00586	10.564	39.4024	6.78493	2.52506	0.0141577	RT1-DMa	20	3935529	3938915	+	1735	protein_coding	- && sp|P28078|DMA_MOUSE Class II histocompatibility antigen, M alpha chain OS=Mus musculus OX=10090 GN=H2-DMa PE=1 SV=1 && PF00993:Class II histocompatibility antigen, alpha domain|PF07654:Immunoglobulin C1-set domain	-	11	62	3	12	0.415994	2.36113	0.105928	0.372281
ENSRNOG00000018681	111.605	155.614	193.377	397.031	133.61	295.204	-1.14475	0.0141689	Nes	2	187344056	187352969	+	6085	protein_coding	- && sp|P21263|NEST_RAT Nestin OS=Rattus norvegicus OX=10116 GN=Nes PE=1 SV=2 && PF00038:Intermediate filament protein	-	104	144	193	451	1.12142	1.56361	1.94306	3.98938
ENSRNOG00000008749	4292.52	9079.63	13759.8	12220.8	6686.08	12990.3	-0.958204	0.0142805	Col5a1	3	6430201	6578882	+	6507	protein_coding	- && sp|Q9JI03|CO5A1_RAT Collagen alpha-1(V) chain OS=Rattus norvegicus OX=10116 GN=Col5a1 PE=1 SV=1 && PF01391:Collagen triple helix repeat (20 copies)|PF01410:Fibrillar collagen C-terminal domain	-	4000	8402	13733	13882	40.3342	85.3158	129.293	114.831
ENSRNOG00000008603	5.36565	11.8872	0	0	8.62641	0	5.6418	0.0143076	Gpr25	13	53136174	53137253	-	1080	protein_coding	- && sp|P0C5I1|GPR25_MOUSE Probable G-protein coupled receptor 25 OS=Mus musculus OX=10090 GN=Gpr25 PE=3 SV=1 && PF00001:7 transmembrane receptor (rhodopsin family)	-	5	11	0	0	0.303767	0.672971	0	0
ENSRNOG00000028872	170.628	356.615	568.108	514.995	263.621	541.551	-1.03862	0.0143343	Rai14	2	60546091	60683451	-	4716	protein_coding	- && sp|Q5U312|RAI14_RAT Ankycorbin OS=Rattus norvegicus OX=10116 GN=Rai14 PE=1 SV=2 && PF00023:Ankyrin repeat|PF12796:Ankyrin repeats (3 copies)	-	159	330	567	585	2.21217	4.62347	7.36544	6.67685
ENSRNOG00000011612	21.4626	49.71	9.01758	6.16234	35.5863	7.58996	2.23387	0.014338	Tdo2	2	180897011	180914940	-	1756	protein_coding	- && sp|P21643|T23O_RAT Tryptophan 2,3-dioxygenase OS=Rattus norvegicus OX=10116 GN=Tdo2 PE=1 SV=1 && PF03301:Tryptophan 2,3-dioxygenase	-	20	46	9	7	0.747308	1.73086	0.313984	0.214567
ENSRNOG00000029686	174.92	156.694	96.1875	22.0083	165.807	59.0979	1.49344	0.0143933	LOC102555727	4	9809606	9810649	+	1041	pseudogene	- && sp|Q921W4|QORL1_MOUSE Quinone oxidoreductase-like protein 1 OS=Mus musculus OX=10090 GN=Cryzl1 PE=1 SV=1 && -	-	163	145	96	25	10.2738	9.20333	5.6495	1.29264
ENSRNOG00000013147	209.26	182.63	404.789	342.45	195.945	373.62	-0.930806	0.0144317	Cacna1d	16	6112150	6405117	-	9810	protein_coding	- && sp|P27732|CAC1D_RAT Voltage-dependent L-type calcium channel subunit alpha-1D OS=Rattus norvegicus OX=10116 GN=Cacna1d PE=1 SV=2 && PF16905:Voltage-dependent L-type calcium channel, IQ-associated|PF08763:Voltage gated calcium channel IQ domain|PF16885:Voltage-gated calcium channel subunit alpha, C-term|PF00520:Ion transport protein	-	195	169	404	389	1.30425	1.13827	2.52291	2.13437
ENSRNOG00000023334	872.454	766.182	521.016	371.501	819.318	446.258	0.87708	0.014501	Parp14	11	68105369	68137535	+	7186	protein_coding	- && sp|Q2EMV9|PAR14_MOUSE Protein mono-ADP-ribosyltransferase PARP14 OS=Mus musculus OX=10090 GN=Parp14 PE=1 SV=3 && PF01661:Macro domain|PF00644:Poly(ADP-ribose) polymerase catalytic domain	-	813	709	520	422	7.42331	6.51908	4.43308	3.16093
ENSRNOG00000028939	158.823	179.388	176.344	656.729	169.106	416.536	-1.30144	0.0145442	Rps29	13	91334004	91334306	+	303	protein_coding	- && sp|P62276|RS29_BOVIN 40S ribosomal protein S29 OS=Bos taurus OX=9913 GN=RPS29 PE=3 SV=2 && -	-	148	166	176	746	32.0489	36.1987	35.5844	132.521
ENSRNOG00000016653	158.823	234.501	72.1407	106.52	196.662	89.3305	1.13667	0.0145468	Ngef	9	94569286	94601852	-	2675	protein_coding	- && sp|Q5BKC9|NGEF_RAT Ephexin-1 OS=Rattus norvegicus OX=10116 GN=Ngef PE=1 SV=2 && PF00621:RhoGEF domain|PF14604:Variant SH3 domain	-	148	217	72	121	3.63021	5.35998	1.64892	2.43473
ENSRNOG00000025587	109.459	255.034	427.834	360.937	182.246	394.386	-1.11364	0.0145675	Plagl1	1	7252349	7259035	+	4642	protein_coding	- && sp|Q9UM63|PLAL1_HUMAN Zinc finger protein PLAGL1 OS=Homo sapiens OX=9606 GN=PLAGL1 PE=1 SV=2 && -	zf-C2H2	102	236	427	410	1.44175	3.35919	5.63524	4.7541
ENSRNOG00000006079	56.8759	101.581	34.0664	20.2477	79.2285	27.157	1.54863	0.0146548	Psd4	3	1478525	1514934	+	4794	protein_coding	- && sp|Q8BLR5|PSD4_MOUSE PH and SEC7 domain-containing protein 4 OS=Mus musculus OX=10090 GN=Psd4 PE=1 SV=1 && PF15410:Pleckstrin homology domain|PF01369:Sec7 domain	-	53	94	34	23	0.725391	1.29556	0.434481	0.258237
ENSRNOG00000000479	43.9983	45.3874	122.238	95.076	44.6928	108.657	-1.28087	0.0146941	Kifc1	20	5509059	5526175	+	2922	protein_coding	- && sp|Q5XI63|KIFC1_RAT Kinesin-like protein KIFC1 OS=Rattus norvegicus OX=10116 GN=Kifc1 PE=2 SV=1 && PF00225:Kinesin motor domain	-	41	42	122	108	0.920657	0.949722	2.55782	1.98945
ENSRNOG00000007142	242.527	124.275	397.776	360.937	183.401	379.356	-1.04832	0.0147418	B3gat1	8	27777179	27804515	+	3582	protein_coding	- && sp|Q9CW73|B3GA1_MOUSE Galactosylgalactosylxylosylprotein 3-beta-glucuronosyltransferase 1 OS=Mus musculus OX=10090 GN=B3gat1 PE=2 SV=3 && PF03360:Glycosyltransferase family 43	-	226	115	397	410	4.13978	2.12129	6.78976	6.16095
ENSRNOG00000015409	2897.45	2597.89	1633.18	1582.84	2747.67	1608.01	0.772949	0.0147442	Usp5	4	157332740	157347803	-	3205	protein_coding	- && sp|P56399|UBP5_MOUSE Ubiquitin carboxyl-terminal hydrolase 5 OS=Mus musculus OX=10090 GN=Usp5 PE=1 SV=1 && PF02148:Zn-finger in ubiquitin-hydrolases and other protein|PF00443:Ubiquitin carboxyl-terminal hydrolase|PF00627:UBA/TS-N domain|PF17807:Variant UBP zinc finger	-	2700	2404	1630	1798	55.2751	49.5603	31.1565	30.1961
ENSRNOG00000048472	197.456	194.517	110.215	73.948	195.987	92.0815	1.09168	0.0147665	Comp	16	20798437	20807070	-	2809	protein_coding	- && sp|P35444|COMP_RAT Cartilage oligomeric matrix protein OS=Rattus norvegicus OX=10116 GN=Comp PE=1 SV=1 && PF07645:Calcium-binding EGF domain|PF11598:Cartilage oligomeric matrix protein|PF05735:Thrombospondin C-terminal region|PF02412:Thrombospondin type 3 repeat	-	184	180	110	84	4.29794	4.23398	2.399	1.6096
ENSRNOG00000011550	1684.81	614.891	570.112	504.431	1149.85	537.271	1.09785	0.0148409	Kcnab2	5	169572517	169658875	-	1983	protein_coding	- && sp|P62482|KCAB2_MOUSE Voltage-gated potassium channel subunit beta-2 OS=Mus musculus OX=10090 GN=Kcnab2 PE=1 SV=1 && PF00248:Aldo/keto reductase family	-	1570	569	569	573	51.9483	18.9591	17.5784	15.5533
ENSRNOG00000019566	0	0	10.0195	7.923	0	8.97127	-5.50035	0.0148465	LOC100911109	3	152143811	152148029	+	1335	protein_coding	- && sp|O55034|SPAG4_RAT Sperm-associated antigen 4 protein OS=Rattus norvegicus OX=10116 GN=Spag4 PE=1 SV=2 && PF07738:Sad1 / UNC-like C-terminal	-	0	0	10	9	0	0	0.45889	0.36287
ENSRNOG00000057601	50.4371	39.9841	63.1231	187.511	45.2106	125.317	-1.47284	0.0148782	AABR07044080.2	19	56443632	56443869	+	234	pseudogene	- && - && -	-	47	37	63	213	13.1788	10.4475	16.4936	48.9951
ENSRNOG00000024115	93.3623	578.148	65.127	155.819	335.755	110.473	1.60211	0.0149	C6	2	54466280	54533797	+	3001	protein_coding	- && sp|Q811M5|CO6_RAT Complement component C6 OS=Rattus norvegicus OX=10116 GN=C6 PE=2 SV=1 && PF01823:MAC/Perforin domain|PF00090:Thrombospondin type 1 domain|PF00057:Low-density lipoprotein receptor domain class A|PF00084:Sushi repeat (SCR repeat)	-	87	535	65	177	1.90216	11.7792	1.3269	3.17466
ENSRNOG00000008168	53.6565	152.372	24.0469	44.897	103.014	34.472	1.57556	0.0149118	Wnt5b	4	151500957	151516894	-	2575	protein_coding	- && sp|P22726|WNT5B_MOUSE Protein Wnt-5b OS=Mus musculus OX=10090 GN=Wnt5b PE=1 SV=2 && -	-	50	141	24	51	1.27405	3.61801	0.570984	1.06606
ENSRNOG00000011398	45.0714	6.48391	2.00391	4.40167	25.7777	3.20279	2.99711	0.0149598	LOC103692719	6	136150785	136250752	+	3871	protein_coding	- && sp|Q6AY46|TRM61_RAT tRNA (adenine(58)-N(1))-methyltransferase catalytic subunit TRMT61A OS=Rattus norvegicus OX=10116 GN=Trmt61a PE=2 SV=1 && PF08704:tRNA methyltransferase complex GCD14 subunit	-	42	6	2	5	0.711902	0.102413	0.0316517	0.0695242
ENSRNOG00000014294	233.942	357.696	154.301	139.093	295.819	146.697	1.0122	0.0150983	Ptpn6	4	157239142	157263890	-	2353	protein_coding	- && sp|P29351|PTN6_MOUSE Tyrosine-protein phosphatase non-receptor type 6 OS=Mus musculus OX=10090 GN=Ptpn6 PE=1 SV=2 && PF00102:Protein-tyrosine phosphatase|PF00017:SH2 domain	-	218	331	154	158	6.07895	9.29466	4.00948	3.6143
ENSRNOG00000006093	1667.64	1450.23	963.879	825.753	1558.94	894.816	0.801049	0.0152018	LRRTM1	4	108301129	108316373	+	2923	protein_coding	- && sp|D4A6D8|LRRT1_RAT Leucine-rich repeat transmembrane neuronal protein 1 OS=Rattus norvegicus OX=10116 GN=Lrrtm1 PE=3 SV=1 && -	-	1554	1342	962	938	34.8832	30.3355	20.1621	17.2728
ENSRNOG00000004542	547.296	457.115	903.762	876.812	502.206	890.287	-0.825948	0.01521	Ttc8	6	122920317	122974522	+	2356	protein_coding	- && sp|Q8VD72|TTC8_MOUSE Tetratricopeptide repeat protein 8 OS=Mus musculus OX=10090 GN=Ttc8 PE=1 SV=1 && PF13429:Tetratricopeptide repeat	-	510	423	902	996	14.2033	11.8629	23.4542	22.7548
ENSRNOG00000005126	695.388	707.827	398.778	390.868	701.607	394.823	0.829496	0.0152226	Slc66a3	6	42290680	42302254	-	1902	protein_coding	- && sp|Q8C6U2|S66A3_MOUSE Solute carrier family 66 member 3 OS=Mus musculus OX=10090 GN=Slc66a3 PE=1 SV=1 && PF04193:PQ loop repeat	-	648	655	398	444	22.3542	22.754	12.8192	12.565
ENSRNOG00000047023	63.3147	126.436	30.0586	39.615	94.8754	34.8368	1.44337	0.0152812	Aldh1l1	4	123516788	123557501	-	3007	protein_coding	- && sp|P28037|AL1L1_RAT Cytosolic 10-formyltetrahydrofolate dehydrogenase OS=Rattus norvegicus OX=10116 GN=Aldh1l1 PE=1 SV=3 && PF02911:Formyl transferase, C-terminal domain|PF00171:Aldehyde dehydrogenase family|PF00551:Formyl transferase	-	59	117	30	45	1.2874	2.57087	0.611192	0.805505
ENSRNOG00000049988	94.4354	117.791	239.467	197.195	106.113	218.331	-1.04052	0.0153237	Mbtd1	10	81592114	81642663	+	2549	protein_coding	- && sp|Q6P5G3|MBTD1_MOUSE MBT domain-containing protein 1 OS=Mus musculus OX=10090 GN=Mbtd1 PE=1 SV=1 && PF02820:mbt repeat	-	88	109	239	224	2.2652	2.82543	5.74404	4.73007
ENSRNOG00000001963	1206.2	929.36	595.16	608.311	1067.78	601.736	0.827394	0.0155191	Mx2	11	38035450	38059950	+	2928	protein_coding	- && sp|P18590|MX3_RAT Interferon-induced GTP-binding protein Mx3 OS=Rattus norvegicus OX=10116 GN=Mx3 PE=2 SV=1 && -	-	1124	860	594	691	25.1878	19.4068	12.4281	12.7027
ENSRNOG00000032327	41.8521	130.759	145.283	305.476	86.3054	225.38	-1.38593	0.0156073	Pdia5	11	68493035	68578995	+	1738	protein_coding	- && sp|Q5I0H9|PDIA5_RAT Protein disulfide-isomerase A5 OS=Rattus norvegicus OX=10116 GN=Pdia5 PE=2 SV=1 && PF00085:Thioredoxin	-	39	121	145	347	1.47234	4.60006	5.11102	10.7465
ENSRNOG00000016648	43.9983	99.4199	140.274	204.237	71.7091	172.255	-1.26528	0.0156635	Gulo	15	42671203	42693694	-	2299	protein_coding	- && sp|P10867|GGLO_RAT L-gulonolactone oxidase OS=Rattus norvegicus OX=10116 GN=Gulo PE=1 SV=3 && PF01565:FAD binding domain|PF04030:D-arabinono-1,4-lactone oxidase	-	41	92	140	232	1.17014	2.64409	3.7306	5.43173
ENSRNOG00000025216	60.0953	3.24195	6.01172	1.76067	31.6686	3.88619	3.04131	0.0157105	Alkbh6	1	88766872	88772242	+	931	protein_coding	- && sp|Q8K2U2|ALKB6_MOUSE Alpha-ketoglutarate-dependent dioxygenase alkB homolog 6 OS=Mus musculus OX=10090 GN=Alkbh6 PE=2 SV=3 && PF13532:2OG-Fe(II) oxygenase superfamily	-	56	3	6	2	3.94669	0.212911	0.394813	0.11563
ENSRNOG00000031515	82.631	131.839	14.0274	56.3414	107.235	35.1844	1.60093	0.0157187	Klra2	4	165424763	165460075	-	3583	protein_coding	- && sp|Q60660|KLRA2_MOUSE Killer cell lectin-like receptor 2 OS=Mus musculus OX=10090 GN=Klra2 PE=2 SV=1 && PF08391:Ly49-like protein, N-terminal region|PF00059:Lectin C-type domain	-	77	122	14	64	1.41006	2.24978	0.239371	0.961441
ENSRNOG00000017093	361.645	598.681	739.442	1122.43	480.163	930.934	-0.955452	0.0158198	Pxdc1	17	30965942	30994410	+	1787	protein_coding	- && sp|Q4KLK8|PXDC1_RAT PX domain-containing protein 1 OS=Rattus norvegicus OX=10116 GN=Pxdc1 PE=2 SV=1 && -	-	337	554	738	1275	12.3737	20.4839	25.3001	38.4039
ENSRNOG00000001344	3394.31	6177	2441.76	2715.83	4785.66	2578.8	0.891986	0.0158809	Aldh2	12	40466495	40498752	+	1876	protein_coding	- && sp|P11884|ALDH2_RAT Aldehyde dehydrogenase, mitochondrial OS=Rattus norvegicus OX=10116 GN=Aldh2 PE=1 SV=1 && PF00171:Aldehyde dehydrogenase family	-	3163	5716	2437	3085	110.627	201.32	79.5815	88.5139
ENSRNOG00000000525	2276.11	9002.91	2036.97	2826.75	5639.51	2431.86	1.21345	0.0159031	Pi16	20	6923489	6932786	+	2090	protein_coding	- && sp|Q9ET66|PI16_MOUSE Peptidase inhibitor 16 OS=Mus musculus OX=10090 GN=Pi16 PE=1 SV=2 && PF00188:Cysteine-rich secretory protein family	-	2121	8331	2033	3211	66.5869	263.377	59.591	82.6958
ENSRNOG00000052173	2.14626	4.3226	18.0352	27.2903	3.23443	22.6628	-2.811	0.0159336	AABR07008439.1	2	58448917	58458517	+	2076	protein_coding	- && sp|Q6PDH4|RNB3L_MOUSE Ran-binding protein 3-like OS=Mus musculus OX=10090 GN=Ranbp3l PE=1 SV=1 && PF00638:RanBP1 domain	-	2	4	18	31	0.0632116	0.127309	0.531171	0.803755
ENSRNOG00000017072	77.2653	225.856	56.1094	60.743	151.561	58.4262	1.37472	0.0159747	Slc16a14	9	92503597	92530938	-	5313	protein_coding	- && sp|Q8K1C7|MOT14_MOUSE Monocarboxylate transporter 14 OS=Mus musculus OX=10090 GN=Slc16a14 PE=2 SV=1 && -	-	72	209	56	69	0.889174	2.59917	0.64571	0.699034
ENSRNOG00000018076	57.949	108.065	31.0606	29.051	83.0071	30.0558	1.46599	0.0159797	Fmo5	2	199796881	199823927	+	2240	protein_coding	- && sp|Q8K4C0|FMO5_RAT Flavin-containing monooxygenase 5 OS=Rattus norvegicus OX=10116 GN=Fmo5 PE=1 SV=3 && PF00743:Flavin-binding monooxygenase-like	-	54	100	31	33	1.58176	2.94971	0.847819	0.792967
ENSRNOG00000017560	313.354	583.552	504.985	1560.83	448.453	1032.91	-1.20408	0.0160962	Mdk	3	80841005	80842916	-	721	protein_coding	- && sp|Q9R1S9|MK_RAT Midkine OS=Rattus norvegicus OX=10116 GN=Mdk PE=2 SV=1 && PF01091:PTN/MK heparin-binding protein family, C-terminal domain|PF05196:PTN/MK heparin-binding protein family, N-terminal domain	-	292	540	504	1773	26.5731	49.4864	42.8238	132.362
ENSRNOG00000009409	1517.41	646.229	580.131	479.782	1081.82	529.957	1.02971	0.0162226	Fbxo2	5	164972480	164977916	+	1300	protein_coding	- && sp|Q80UW2|FBX2_MOUSE F-box only protein 2 OS=Mus musculus OX=10090 GN=Fbxo2 PE=1 SV=1 && PF04300:F-box associated region|PF00646:F-box domain	-	1414	598	579	545	71.3675	30.3938	27.2851	22.5654
ENSRNOG00000004192	123.41	185.872	73.1426	66.025	154.641	69.5838	1.1526	0.0162476	Arhgap30	13	89774764	89796113	+	3672	protein_coding	- && sp|Q640N3|RHG30_MOUSE Rho GTPase-activating protein 30 OS=Mus musculus OX=10090 GN=Arhgap30 PE=1 SV=3 && PF00620:RhoGAP domain	-	115	172	73	75	2.05489	3.09495	1.21789	1.09938
ENSRNOG00000021129	1236.25	1845.75	2978.81	2520.4	1541	2749.6	-0.835323	0.0163061	RGD1308428	1	90097334	90176105	-	7024	protein_coding	- && sp|O15063|GRRE1_HUMAN Granule associated Rac and RHOG effector protein 1 OS=Homo sapiens OX=9606 GN=GARRE1 PE=1 SV=2 && PF15923:Domain of unknown function (DUF4745)	-	1152	1708	2973	2863	10.7612	16.0669	25.9298	21.9395
ENSRNOG00000011400	251.112	142.646	106.207	69.5464	196.879	87.8767	1.16563	0.0163309	Ralyl	2	89041591	89310946	-	1452	protein_coding	- && sp|Q86SE5|RALYL_HUMAN RNA-binding Raly-like protein OS=Homo sapiens OX=9606 GN=RALYL PE=1 SV=2 && -	-	234	132	106	79	10.5741	6.00668	4.47228	2.92853
ENSRNOG00000022012	9.65817	16.2098	1.00195	0	12.934	0.500977	4.76708	0.0164544	Tnfrsf18	5	173460354	173463140	+	1217	protein_coding	- && sp|O35714|TNR18_MOUSE Tumor necrosis factor receptor superfamily member 18 OS=Mus musculus OX=10090 GN=Tnfrsf18 PE=1 SV=1 && -	-	9	15	1	0	0.485228	0.814382	0.0503384	0
ENSRNOG00000004333	8595.77	4108.64	3525.87	3102.3	6352.2	3314.09	0.938672	0.0164689	Flywch1	10	13087914	13107771	-	3307	protein_coding	- && sp|Q8CI03|FWCH1_MOUSE FLYWCH-type zinc finger-containing protein 1 OS=Mus musculus OX=10090 GN=Flywch1 PE=1 SV=2 && PF04500:FLYWCH zinc finger domain|PF16662:FLYWCH-type zinc finger-containing protein 1|PF15423:FLYWCH-type zinc finger-containing protein	-	8010	3802	3519	3524	158.925	75.9636	65.1891	57.3576
ENSRNOG00000012611	149.165	173.985	80.1563	71.307	161.575	75.7317	1.09387	0.0164953	Lpxn	1	229642412	229674134	+	1732	protein_coding	- && sp|Q99N69|LPXN_MOUSE Leupaxin OS=Mus musculus OX=10090 GN=Lpxn PE=1 SV=2 && PF00412:LIM domain	-	139	161	80	81	5.26576	6.14194	2.82964	2.51725
ENSRNOG00000027645	157.75	57.2745	44.086	33.4527	107.512	38.7693	1.47329	0.0165601	Syndig1l	6	108393628	108415093	-	1763	protein_coding	- && sp|Q3USQ7|SYN1L_MOUSE Synapse differentiation-inducing gene protein 1-like OS=Mus musculus OX=10090 GN=Syndig1l PE=2 SV=1 && PF04505:Interferon-induced transmembrane protein	-	147	53	44	38	5.47091	1.98633	1.52894	1.16017
ENSRNOG00000016957	1.07313	32.4195	49.0957	102.999	16.7463	76.0474	-2.18486	0.0166473	Igfbp2	9	80118029	80144789	+	1280	protein_coding	- && sp|P12843|IBP2_RAT Insulin-like growth factor-binding protein 2 OS=Rattus norvegicus OX=10116 GN=Igfbp2 PE=1 SV=3 && PF00219:Insulin-like growth factor binding protein|PF00086:Thyroglobulin type-1 repeat	-	1	30	49	117	0.0512607	1.5486	2.34518	4.92
ENSRNOG00000006010	55.8027	58.3552	19.0371	18.487	57.079	18.7621	1.60542	0.0166679	Slc6a20	8	132665927	132753292	-	2977	protein_coding	- && sp|Q64093|S6A20_RAT Sodium- and chloride-dependent transporter XTRP3 OS=Rattus norvegicus OX=10116 GN=Slc6a20 PE=2 SV=1 && PF00209:Sodium:neurotransmitter symporter family	-	52	54	19	21	1.14609	1.19851	0.390989	0.379691
ENSRNOG00000050183	0	1.08065	5.00977	24.6493	0.540326	14.8296	-4.78668	0.0166802	RT1-CE1	20	4638663	4943564	-	2066	protein_coding	- && sp|P16391|HA12_RAT RT1 class I histocompatibility antigen, AA alpha chain OS=Rattus norvegicus OX=10116 PE=1 SV=2 && PF00129:Class I Histocompatibility antigen, domains alpha 1 and 2|PF06623:MHC_I C-terminus|PF07654:Immunoglobulin C1-set domain	-	0	1	5	28	0	0.0319814	0.148262	0.729486
ENSRNOG00000012835	34.3402	43.226	93.1817	98.5974	38.7831	95.8895	-1.30624	0.0167154	Espl1	7	143897014	143923868	+	6835	protein_coding	- && sp|P60330|ESPL1_MOUSE Separin OS=Mus musculus OX=10090 GN=Espl1 PE=1 SV=1 && PF03568:Peptidase family C50	-	32	40	93	112	0.307189	0.386678	0.833555	0.882
ENSRNOG00000006319	15.0238	19.4517	3.00586	0	17.2378	1.50293	3.56462	0.0167892	Cxcr6	8	132869712	132870767	+	1056	protein_coding	- && sp|Q9EQ16|CXCR6_MOUSE C-X-C chemokine receptor type 6 OS=Mus musculus OX=10090 GN=Cxcr6 PE=1 SV=1 && PF00001:7 transmembrane receptor (rhodopsin family)	-	14	18	3	0	0.869878	1.12625	0.174039	0
ENSRNOG00000046803	443.203	506.825	288.563	225.365	475.014	256.964	0.887019	0.0168493	Arhgef16	5	171624796	171648563	-	4500	protein_coding	- && sp|Q3U5C8|ARHGG_MOUSE Rho guanine nucleotide exchange factor 16 OS=Mus musculus OX=10090 GN=Arhgef16 PE=1 SV=3 && PF14604:Variant SH3 domain|PF00621:RhoGEF domain|PF00169:PH domain	-	413	469	288	256	6.02188	6.88633	3.92075	3.06208
ENSRNOG00000053272	112.679	173.985	54.1055	71.307	143.332	62.7063	1.19105	0.0169354	Chi3l1	13	51022681	51030802	+	1829	protein_coding	- && sp|Q9WTV1|CH3L1_RAT Chitinase-3-like protein 1 OS=Rattus norvegicus OX=10116 GN=Chi3l1 PE=2 SV=3 && PF00704:Glycosyl hydrolases family 18	-	105	161	54	81	3.76678	5.8162	1.80871	2.38375
ENSRNOG00000003357	55153.5	163685	229526	227447	109419	228486	-1.06224	0.0169361	Col3a1	9	52023295	52059217	+	4765	protein_coding	- && sp|P13941|CO3A1_RAT Collagen alpha-1(III) chain OS=Rattus norvegicus OX=10116 GN=Col3a1 PE=2 SV=3 && PF01410:Fibrillar collagen C-terminal domain|PF00093:von Willebrand factor type C domain|PF01391:Collagen triple helix repeat (20 copies)	-	51395	151469	229078	258364	707.705	2100.33	2945.17	2918.49
ENSRNOG00000011815	510.81	1034.18	1338.61	1654.15	772.496	1496.38	-0.953987	0.0169617	Sgk1	1	24185435	24302298	-	3657	protein_coding	- && sp|Q06226|SGK1_RAT Serine/threonine-protein kinase Sgk1 OS=Rattus norvegicus OX=10116 GN=Sgk1 PE=1 SV=1 && PF00069:Protein kinase domain|PF00433:Protein kinase C terminal domain	-	476	957	1336	1879	8.54036	17.2908	22.3806	27.6561
ENSRNOG00000016636	61.1684	128.597	209.408	210.4	94.8829	209.904	-1.1457	0.0170525	Lpin3	3	156886454	156899436	+	3129	protein_coding	- && sp|Q7TNN8|LPIN3_MUSSP Phosphatidate phosphatase LPIN3 OS=Mus spretus OX=10096 GN=Lpin3 PE=2 SV=1 && PF08235:LNS2 (Lipin/Ned1/Smp2)|PF16876:Lipin/Ned1/Smp2 multi-domain protein middle domain|PF04571:lipin, N-terminal conserved region	-	57	119	209	239	1.19526	2.51286	4.09195	4.11132
ENSRNOG00000027557	5.36565	29.1776	2.00391	0.880334	17.2716	1.44212	3.59916	0.0171191	Klf14	4	58247876	58250798	-	2923	protein_coding	- && sp|Q19A41|KLF14_MOUSE Krueppel-like factor 14 OS=Mus musculus OX=10090 GN=Klf14 PE=2 SV=1 && PF00096:Zinc finger, C2H2 type	zf-C2H2	5	27	2	1	0.112237	0.610327	0.0419171	0.0184145
ENSRNOG00000008554	778.019	688.375	429.838	401.432	733.197	415.635	0.819017	0.0171356	Slc9a9	8	102304095	103022619	+	3476	protein_coding	- && sp|Q8BZ00|SL9A9_MOUSE Sodium/hydrogen exchanger 9 OS=Mus musculus OX=10090 GN=Slc9a9 PE=2 SV=1 && PF00999:Sodium/hydrogen exchanger family	-	725	637	429	456	13.6852	12.1084	7.56079	7.06113
ENSRNOG00000004555	16.0969	78.8875	13.0254	8.80334	47.4922	10.9144	2.12501	0.0172043	Sec14l4	14	84274550	84319449	+	8455	protein_coding	- && sp|Q8R0F9|S14L4_MOUSE SEC14-like protein 4 OS=Mus musculus OX=10090 GN=Sec14l4 PE=1 SV=1 && PF00650:CRAL/TRIO domain	-	15	73	13	10	0.116405	0.570475	0.0941932	0.0636613
ENSRNOG00000054458	2309.38	1065.52	906.768	820.471	1687.45	863.62	0.966454	0.0172067	Kcnmb4	7	59461799	59514939	-	1201	protein_coding	- && sp|Q9ESK8|KCMB4_RAT Calcium-activated potassium channel subunit beta-4 OS=Rattus norvegicus OX=10116 GN=Kcnmb4 PE=2 SV=1 && PF03185:Calcium-activated potassium channel, beta subunit	-	2152	986	905	932	117.569	54.2452	46.1631	41.7698
ENSRNOG00000032297	3980.24	2519	1857.62	1789.72	3249.62	1823.67	0.833446	0.0172351	Msmo1	16	26859397	26875973	+	1849	protein_coding	- && sp|O35532|MSMO1_RAT Methylsterol monooxygenase 1 OS=Rattus norvegicus OX=10116 GN=Msmo1 PE=1 SV=1 && PF04116:Fatty acid hydroxylase superfamily	-	3709	2331	1854	2033	131.618	83.2977	61.4274	59.182
ENSRNOG00000051922	724.363	744.569	431.842	405.834	734.466	418.838	0.810416	0.0173794	AABR07059663.1	4	31229913	31299132	+	4644	protein_coding	- && sp|Q69Z37|SAM9L_MOUSE Sterile alpha motif domain-containing protein 9-like OS=Mus musculus OX=10090 GN=Samd9l PE=1 SV=2 && -	-	675	689	431	461	9.53687	9.8029	5.68558	5.34316
ENSRNOG00000004725	8.58504	7.56456	0	0	8.0748	0	5.54664	0.0173879	Cela1	7	142305338	142318620	-	1105	protein_coding	- && sp|P00773|CELA1_RAT Chymotrypsin-like elastase family member 1 OS=Rattus norvegicus OX=10116 GN=Cela1 PE=1 SV=1 && PF00089:Trypsin	-	8	7	0	0	0.475031	0.418565	0	0
ENSRNOG00000051691	11.8044	33.5002	54.1055	88.9137	22.6523	71.5096	-1.66031	0.0173885	Gjd3	10	86889421	86890257	-	837	protein_coding	- && sp|Q91YD1|CXD3_MOUSE Gap junction delta-3 protein OS=Mus musculus OX=10090 GN=Gjd3 PE=3 SV=1 && PF00029:Connexin	-	11	31	54	101	0.862306	2.44717	3.95237	6.49509
ENSRNOG00000002471	5.36565	6.48391	30.0586	28.1707	5.92478	29.1146	-2.29682	0.0175134	Polq	11	66585881	66695353	-	8527	protein_coding	- && sp|Q8CGS6|DPOLQ_MOUSE DNA polymerase theta OS=Mus musculus OX=10090 GN=Polq PE=1 SV=2 && PF00271:Helicase conserved C-terminal domain|PF00270:DEAD/DEAH box helicase|PF00476:DNA polymerase family A	-	5	6	30	32	0.0384741	0.0464925	0.215533	0.201996
ENSRNOG00000007234	8021.64	4218.86	3507.84	3087.33	6120.25	3297.58	0.89221	0.0177256	Cyp51	4	27175243	27194018	+	3341	protein_coding	- && sp|Q64654|CP51A_RAT Lanosterol 14-alpha demethylase OS=Rattus norvegicus OX=10116 GN=Cyp51a1 PE=1 SV=1 && PF00067:Cytochrome P450	-	7475	3904	3501	3507	146.801	77.2077	64.1956	56.5
ENSRNOG00000007049	9.65817	17.2904	51.0996	43.1364	13.4743	47.118	-1.80581	0.0178026	Bcl11a	14	108826831	108921669	+	3838	protein_coding	- && sp|Q9H165|BC11A_HUMAN B-cell lymphoma/leukemia 11A OS=Homo sapiens OX=9606 GN=BCL11A PE=1 SV=2 && PF00096:Zinc finger, C2H2 type	zf-C2H2	9	16	51	49	0.153862	0.27545	0.814057	0.687196
ENSRNOG00000005574	17.1701	184.791	33.0645	18.487	100.981	25.7757	1.97264	0.017914	Adamts8	8	32018560	32037531	+	3023	protein_coding	- && sp|P57110|ATS8_MOUSE A disintegrin and metalloproteinase with thrombospondin motifs 8 OS=Mus musculus OX=10090 GN=Adamts8 PE=2 SV=1 && PF00090:Thrombospondin type 1 domain|PF05986:ADAM-TS Spacer 1|PF17771:ADAM cysteine-rich domain|PF01421:Reprolysin (M12B) family zinc metalloprotease	-	16	171	33	21	0.347277	3.73754	0.668752	0.373913
ENSRNOG00000001296	393.839	446.309	816.592	673.455	420.074	745.024	-0.826462	0.0179204	P2rx7	12	39353613	39396042	-	3817	protein_coding	- && sp|Q64663|P2RX7_RAT P2X purinoceptor 7 OS=Rattus norvegicus OX=10116 GN=P2rx7 PE=1 SV=1 && PF00864:ATP P2X receptor	-	367	413	815	765	6.30867	7.14917	13.0805	10.7877
ENSRNOG00000061514	0	0	13.0254	4.40167	0	8.71353	-5.45594	0.0179663	AABR07028795.1	17	86655353	86657473	-	225	protein_coding	- && sp|Q5F356|PI42A_CHICK Phosphatidylinositol 5-phosphate 4-kinase type-2 alpha OS=Gallus gallus OX=9031 GN=PIP4K2A PE=2 SV=1 && -	-	0	0	13	5	0	0	3.53957	1.19613
ENSRNOG00000019943	343.402	405.244	599.168	743.002	374.323	671.085	-0.842465	0.0180232	Slc7a6	19	38162515	38179149	+	3652	protein_coding	- && sp|Q8BGK6|YLAT2_MOUSE Y+L amino acid transporter 2 OS=Mus musculus OX=10090 GN=Slc7a6 PE=1 SV=1 && PF13520:Amino acid permease	-	320	375	598	844	5.74928	6.78466	10.0314	12.4394
ENSRNOG00000003498	10.7313	5.40326	0	0	8.06728	0	5.5454	0.0180277	Olr1585	13	92103123	92123629	+	939	protein_coding	- && sp|Q8NGY6|OR6N2_HUMAN Olfactory receptor 6N2 OS=Homo sapiens OX=9606 GN=OR6N2 PE=3 SV=1 && PF13853:Olfactory receptor	-	10	5	0	0	0.698761	0.351829	0	0
ENSRNOG00000011994	490.42	273.405	212.414	169.024	381.913	190.719	1.00244	0.0182234	Perp	1	14224393	14236846	+	1879	protein_coding	- && sp|Q9JK95|PERP_MOUSE p53 apoptosis effector related to PMP-22 OS=Mus musculus OX=10090 GN=Perp PE=1 SV=1 && PF00822:PMP-22/EMP/MP20/Claudin family	-	457	253	212	192	15.9582	8.89654	6.91192	5.50001
ENSRNOG00000001224	143.799	261.518	107.209	78.3497	202.658	92.7794	1.12841	0.0182944	Itgb2	20	11777783	11815647	-	3151	protein_coding	- && sp|P11835|ITB2_MOUSE Integrin beta-2 OS=Mus musculus OX=10090 GN=Itgb2 PE=1 SV=2 && PF08725:Integrin beta cytoplasmic domain|PF17205:Integrin plexin domain|PF07965:Integrin beta tail domain|PF00362:Integrin beta chain VWA domain	-	134	242	107	89	2.7903	5.07451	2.0803	1.52031
ENSRNOG00000013003	4.29252	5.40326	21.041	31.692	4.84789	26.3665	-2.44508	0.0183057	Srms	3	176709743	176716146	-	2213	protein_coding	- && sp|Q62270|SRMS_MOUSE Tyrosine-protein kinase Srms OS=Mus musculus OX=10090 GN=Srms PE=2 SV=2 && PF00017:SH2 domain|PF14604:Variant SH3 domain|PF07714:Protein tyrosine kinase	-	4	5	21	36	0.118597	0.149285	0.581336	0.875609
ENSRNOG00000059793	140.58	74.5649	48.0938	37.8543	107.572	42.9741	1.32542	0.0183366	Rab37	10	103703404	103710527	+	1242	protein_coding	- && sp|Q9JKM7|RAB37_MOUSE Ras-related protein Rab-37 OS=Mus musculus OX=10090 GN=Rab37 PE=1 SV=2 && PF00071:Ras family	-	131	69	48	43	6.9206	3.67075	2.3676	1.86353
ENSRNOG00000011316	371.303	250.711	630.229	524.679	311.007	577.454	-0.892506	0.0184062	Fam167a	15	46613810	46643772	+	4023	protein_coding	- && sp|Q6P1G6|F167A_MOUSE Protein FAM167A OS=Mus musculus OX=10090 GN=Fam167a PE=2 SV=1 && -	-	346	232	629	596	5.64313	3.81036	9.57834	7.97417
ENSRNOG00000003217	4437.39	3256	2154.2	2326.72	3846.7	2240.46	0.779799	0.0185021	Lgals3bp	10	107415326	107424710	-	2198	protein_coding	- && sp|O70513|LG3BP_RAT Galectin-3-binding protein OS=Rattus norvegicus OX=10116 GN=Lgals3bp PE=1 SV=2 && PF00530:Scavenger receptor cysteine-rich domain|PF07707:BTB And C-terminal Kelch	-	4135	3013	2150	2643	123.436	90.573	59.9239	64.723
ENSRNOG00000058321	41.8521	7.56456	5.00977	1.76067	24.7083	3.38522	2.88298	0.0185116	LOC108348143	13	97613991	97628059	-	2334	lincRNA	- && sp|Q5U2T7|TFB2M_RAT Dimethyladenosine transferase 2, mitochondrial OS=Rattus norvegicus OX=10116 GN=Tfb2m PE=2 SV=1 && PF00398:Ribosomal RNA adenine dimethylase	-	39	7	5	2	1.09637	0.198164	0.131238	0.0461231
ENSRNOG00000006787	23213.9	9624.28	9245.03	7412.41	16419.1	8328.72	0.979224	0.0185621	Dhcr24	5	126164674	126191206	+	3865	protein_coding	- && sp|Q5BQE6|DHC24_RAT Delta(24)-sterol reductase OS=Rattus norvegicus OX=10116 GN=Dhcr24 PE=2 SV=2 && PF01565:FAD binding domain	-	21632	8906	9227	8420	367.233	152.251	146.252	117.261
ENSRNOG00000049402	5721.93	5098.51	3194.23	3303.89	5410.22	3249.06	0.735656	0.0185836	Nbl1	5	157524513	157535664	-	1795	protein_coding	- && sp|Q06880|NBL1_RAT Neuroblastoma suppressor of tumorigenicity 1 OS=Rattus norvegicus OX=10116 GN=Nbl1 PE=2 SV=1 && PF03045:DAN domain	-	5332	4718	3188	3753	194.904	173.668	108.804	112.539
ENSRNOG00000021735	127.702	628.939	106.207	180.468	378.321	143.338	1.39921	0.0187325	Akr1c15	17	69835330	69862110	-	1327	protein_coding	- && sp|D3ZF77|AK1CA_RAT Aldo-keto reductase family 1 member C15 OS=Rattus norvegicus OX=10116 GN=Akr1c15 PE=1 SV=1 && PF00248:Aldo/keto reductase family	-	119	582	106	205	5.88397	28.9787	4.89356	8.31519
ENSRNOG00000024230	130.922	115.63	46.0899	62.5037	123.276	54.2968	1.18103	0.0187572	Tnfaip8l3	8	58602127	58647933	-	2127	protein_coding	- && sp|Q3TBL6|TP8L3_MOUSE Tumor necrosis factor alpha-induced protein 8-like protein 3 OS=Mus musculus OX=10090 GN=Tnfaip8l3 PE=1 SV=1 && PF05527:Domain of unknown function (DUF758)	-	122	107	46	71	3.76345	3.32387	1.32489	1.79672
ENSRNOG00000020776	1677.3	1134.68	833.625	751.805	1405.99	792.715	0.826822	0.0188461	Dhcr7	1	217018916	217034904	+	2749	protein_coding	- && sp|Q9Z2Z8|DHCR7_RAT 7-dehydrocholesterol reductase OS=Rattus norvegicus OX=10116 GN=Dhcr7 PE=1 SV=1 && PF01222:Ergosterol biosynthesis ERG4/ERG24 family	-	1563	1050	832	854	37.306	25.2373	18.5412	16.7214
ENSRNOG00000002396	8.58504	31.3389	1.00195	3.52133	19.962	2.26164	3.121	0.0189263	Serpinb8	13	27889345	27914006	+	4161	protein_coding	- && sp|O08800|SPB8_MOUSE Serpin B8 OS=Mus musculus OX=10090 GN=Serpinb8 PE=1 SV=2 && PF00079:Serpin (serine protease inhibitor)	-	8	29	1	4	0.12615	0.460498	0.0147228	0.051743
ENSRNOG00000053037	3.21939	4.3226	55.1074	3.52133	3.771	29.3144	-2.95466	0.018936	AABR07024139.1	KL568432.1	4535	39528	+	4531	protein_coding	- && sp|P28840|NEC1_RAT Neuroendocrine convertase 1 OS=Rattus norvegicus OX=10116 GN=Pcsk1 PE=2 SV=1 && PF00082:Subtilase family|PF12177:Prohormone convertase enzyme|PF01483:Proprotein convertase P-domain	-	3	4	55	4	0.0434432	0.0583302	0.743632	0.0475177
ENSRNOG00000017941	1653.69	1684.74	1017.98	963.085	1669.21	990.535	0.752937	0.0190077	Optn	17	77167740	77218389	+	4807	protein_coding	- && sp|Q8R5M4|OPTN_RAT Optineurin OS=Rattus norvegicus OX=10116 GN=Optn PE=1 SV=3 && PF18414:C2H2 type zinc-finger|PF16516:Leucine zipper of domain CC2 of NEMO, NF-kappa-B essential modulator|PF11577:NF-kappa-B essential modulator NEMO	-	1541	1559	1016	1094	21.034	21.4289	12.9482	12.2499
ENSRNOG00000020781	46.1446	151.291	27.0527	40.4954	98.7179	33.774	1.54487	0.0190092	Tbcb	1	91042635	91048483	+	1083	protein_coding	- && sp|Q9D1E6|TBCB_MOUSE Tubulin-folding cofactor B OS=Mus musculus OX=10090 GN=Tbcb PE=1 SV=2 && PF14560:Ubiquitin-like domain|PF01302:CAP-Gly domain	-	43	140	27	46	2.60516	8.54136	1.5273	2.28622
ENSRNOG00000019057	355.206	459.277	771.504	677.857	407.241	724.681	-0.831359	0.019093	Prkcq	17	70971915	71105286	-	3370	protein_coding	- && sp|Q9WTQ0|KPCT_RAT Protein kinase C theta type OS=Rattus norvegicus OX=10116 GN=Prkcq PE=1 SV=2 && PF00069:Protein kinase domain|PF00433:Protein kinase C terminal domain|PF00130:Phorbol esters/diacylglycerol binding domain (C1 domain)	-	331	425	770	770	6.44455	8.33272	13.9975	12.2984
ENSRNOG00000046520	0	0	15.0293	2.641	0	8.83515	-5.47488	0.0191347	AC141152.1	4	9903065	9903189	+	125	miRNA	- && - && -	-	0	0	15	3	0	0	7.35141	1.29182
ENSRNOG00000048053	22.5357	21.613	1.00195	5.282	22.0744	3.14198	2.78959	0.0192586	AC128859.3	10	70398995	70400317	+	1323	transcribed_processed_pseudogene	- && sp|Q8IYM2|SLN12_HUMAN Schlafen family member 12 OS=Homo sapiens OX=9606 GN=SLFN12 PE=1 SV=2 && PF04326:Putative DNA-binding domain	-	21	20	1	6	1.04149	0.998844	0.0463052	0.244107
ENSRNOG00000029191	225.357	238.824	130.254	106.52	232.091	118.387	0.972045	0.0192733	LOC685067	2	248219428	248239899	+	1878	protein_coding	- && sp|Q61107|GBP4_MOUSE Guanylate-binding protein 4 OS=Mus musculus OX=10090 GN=Gbp4 PE=1 SV=1 && PF02263:Guanylate-binding protein, N-terminal domain|PF02841:Guanylate-binding protein, C-terminal domain	-	210	221	130	121	7.33699	7.77543	4.2407	3.468
ENSRNOG00000003028	87.9966	68.081	31.0606	29.051	78.0388	30.0558	1.37716	0.0194481	Dnah17	10	107029466	107158997	-	13524	protein_coding	- && sp|Q69Z23|DYH17_MOUSE Dynein axonemal heavy chain 17 OS=Mus musculus OX=10090 GN=Dnah17 PE=1 SV=2 && PF12774:Hydrolytic ATP binding site of dynein motor region|PF12780:P-loop containing dynein motor region D4|PF03028:Dynein heavy chain region D6 P-loop domain|PF12781:ATP-binding dynein motor region|PF17857:AAA+ lid domain|PF08393:Dynein heavy chain, N-terminal region 2|PF18198:Dynein heavy c…	-	82	63	31	33	0.397835	0.307796	0.140426	0.13134
ENSRNOG00000009227	283.306	755.375	989.93	1148.84	519.341	1069.38	-1.04214	0.0194876	Aplnr	3	72540538	72544182	+	3645	protein_coding	- && sp|Q9JHG3|APJ_RAT Apelin receptor OS=Rattus norvegicus OX=10116 GN=Aplnr PE=2 SV=1 && PF00001:7 transmembrane receptor (rhodopsin family)	-	264	699	988	1305	4.75226	12.6709	16.6054	19.2709
ENSRNOG00000004252	925.038	615.971	1319.57	1407.65	770.505	1363.61	-0.823571	0.0196901	LOC108348062	6	10151729	10236695	+	1258	protein_coding	- && sp|Q6P9U8|EIF3H_RAT Eukaryotic translation initiation factor 3 subunit H OS=Rattus norvegicus OX=10116 GN=Eif3h PE=1 SV=1 && PF01398:JAB1/Mov34/MPN/PAD-1 ubiquitin protease	-	862	570	1317	1599	44.9594	29.9379	64.1349	68.4159
ENSRNOG00000027799	398.131	237.743	180.352	138.212	317.937	159.282	0.998022	0.0198752	Tmie	8	119142434	119157071	-	2599	protein_coding	- && sp|Q8K467|TMIE_MOUSE Transmembrane inner ear expressed protein OS=Mus musculus OX=10090 GN=Tmie PE=1 SV=1 && PF16038:TMIE protein	-	371	220	180	157	9.36617	5.59299	4.24283	3.25149
ENSRNOG00000030371	51861.1	56702.9	89446.4	88605.6	54282	89026	-0.713754	0.019917	Mt-co2	MT	7006	7689	+	684	protein_coding	- && sp|P00406|COX2_RAT Cytochrome c oxidase subunit 2 OS=Rattus norvegicus OX=10116 GN=Mtco2 PE=1 SV=3 && -	-	48327	52471	89272	100650	4635.83	5068.63	7995.56	7920.4
ENSRNOG00000019584	68.6803	234.501	60.1172	56.3414	151.591	58.2293	1.38053	0.0199299	Dlk1	6	133552821	133583751	+	1608	protein_coding	- && sp|O70534|DLK1_RAT Protein delta homolog 1 OS=Rattus norvegicus OX=10116 GN=Dlk1 PE=1 SV=1 && PF00008:EGF-like domain	-	64	217	60	64	2.61149	8.91664	2.28589	2.14231
ENSRNOG00000011986	9.65817	3.24195	26.0508	36.0937	6.45006	31.0722	-2.26862	0.0199716	Krt12	10	87328549	87335823	-	1836	protein_coding	- && sp|Q64291|K1C12_MOUSE Keratin, type I cytoskeletal 12 OS=Mus musculus OX=10090 GN=Krt12 PE=1 SV=2 && PF00038:Intermediate filament protein	-	9	3	26	41	0.321636	0.107963	0.867541	1.20199
ENSRNOG00000020083	382.034	439.825	229.447	223.605	410.93	226.526	0.859275	0.0199955	Scly	9	98438439	98459080	+	2206	protein_coding	- && sp|Q68FT9|SCLY_RAT Selenocysteine lyase OS=Rattus norvegicus OX=10116 GN=Scly PE=1 SV=1 && PF00266:Aminotransferase class-V	-	356	407	229	254	10.5886	12.1904	6.35945	6.19751
ENSRNOG00000013090	187.798	353.373	376.735	750.925	270.585	563.83	-1.05976	0.0200896	Gadd45g	17	13391467	13393243	-	1090	protein_coding	- && sp|Q9WTQ7|GA45G_RAT Growth arrest and DNA damage-inducible protein GADD45 gamma OS=Rattus norvegicus OX=10116 GN=Gadd45g PE=2 SV=1 && PF01248:Ribosomal protein L7Ae/L30e/S12e/Gadd45 family	-	175	327	376	853	10.5343	19.8221	21.1325	42.1223
ENSRNOG00000038572	17.1701	14.0485	51.0996	48.4184	15.6093	49.759	-1.67222	0.0202172	Ncapg	14	69899128	69927938	-	3350	protein_coding	- && sp|Q9BPX3|CND3_HUMAN Condensin complex subunit 3 OS=Homo sapiens OX=9606 GN=NCAPG PE=1 SV=1 && PF12719:Nuclear condensing complex subunits, C-term domain	-	16	13	51	55	0.313379	0.256405	0.932642	0.883705
ENSRNOG00000024082	291.891	343.647	556.084	568.696	317.769	562.39	-0.823644	0.0203119	Gldn	8	58870516	58914603	+	2383	protein_coding	- && sp|Q80WL1|GLDN_RAT Gliomedin OS=Rattus norvegicus OX=10116 GN=Gldn PE=1 SV=1 && PF02191:Olfactomedin-like domain|PF01391:Collagen triple helix repeat (20 copies)	-	272	318	555	646	7.48926	8.8172	14.2678	14.5914
ENSRNOG00000031816	883.186	527.358	393.768	367.979	705.272	380.874	0.889003	0.0204234	Nckipsd	8	117600749	117611922	+	3676	protein_coding	- && sp|Q9ESJ4|SPN90_MOUSE NCK-interacting protein with SH3 domain OS=Mus musculus OX=10090 GN=Nckipsd PE=1 SV=2 && PF09431:Protein of unknown function (DUF2013)	-	823	488	393	418	14.6899	8.77146	6.54948	6.12054
ENSRNOG00000007455	1297.41	604.084	535.043	438.406	950.749	486.725	0.966196	0.0204792	Tmem132e	10	69737328	69794975	+	4467	protein_coding	- && sp|Q6IEE6|T132E_MOUSE Transmembrane protein 132E OS=Mus musculus OX=10090 GN=Tmem132e PE=1 SV=2 && PF15705:Mature oligodendrocyte transmembrane protein, TMEM132D, N-term|PF16070:Transmembrane protein family 132|PF15706:Mature oligodendrocyte transmembrane protein, TMEM132D, C-term	-	1209	559	534	498	17.7584	8.26844	7.32344	6.00071
ENSRNOG00000028319	230.723	232.34	122.238	117.965	231.531	120.102	0.94711	0.0207387	Cryz	2	260884337	260911792	+	1901	protein_coding	- && sp|Q6AYT0|QOR_RAT Quinone oxidoreductase OS=Rattus norvegicus OX=10116 GN=Cryz PE=2 SV=1 && PF00107:Zinc-binding dehydrogenase|PF08240:Alcohol dehydrogenase GroES-like domain	-	215	215	122	134	7.4208	7.47281	3.93158	3.79413
ENSRNOG00000004294	104.094	73.4843	182.356	183.109	88.7889	182.732	-1.04119	0.0207447	Ascl1	7	28038662	28040510	-	1509	protein_coding	- && sp|P19359|ASCL1_RAT Achaete-scute homolog 1 OS=Rattus norvegicus OX=10116 GN=Ascl1 PE=2 SV=1 && PF00010:Helix-loop-helix DNA-binding domain	bHLH	97	68	182	208	4.21771	2.97747	7.38876	7.41931
ENSRNOG00000045837	3.21939	2.1613	28.0547	12.3247	2.69035	20.1897	-2.90441	0.0207578	AABR07042611.1	19	320906	323636	+	642	protein_coding	- && - && PF04822:Takusan	-	3	2	28	14	0.306606	0.205837	2.67185	1.17377
ENSRNOG00000020093	375.595	521.955	422.824	1625.1	448.775	1023.96	-1.19051	0.0207893	LOC100360573	19	38619764	38620298	+	399	protein_coding	- && sp|Q76I81|RS12_BOVIN 40S ribosomal protein S12 OS=Bos taurus OX=9913 GN=RPS12 PE=2 SV=1 && PF01248:Ribosomal protein L7Ae/L30e/S12e/Gadd45 family	-	350	483	422	1846	57.5558	79.9838	64.7932	249.028
ENSRNOG00000015589	545.15	437.664	292.57	252.656	491.407	272.613	0.85044	0.0207898	Smyd5	4	117215064	117229873	+	2192	protein_coding	- && sp|Q6GMV2|SMYD5_HUMAN SET and MYND domain-containing protein 5 OS=Homo sapiens OX=9606 GN=SMYD5 PE=1 SV=2 && PF00856:SET domain	-	508	405	292	287	15.2061	12.2079	8.16078	7.04743
ENSRNOG00000015794	10.7313	8.64521	37.0723	36.974	9.68825	37.0231	-1.93395	0.0208442	Fam83d	3	155269347	155288533	+	2171	protein_coding	- && sp|Q9D7I8|FA83D_MOUSE Protein FAM83D OS=Mus musculus OX=10090 GN=Fam83d PE=2 SV=1 && PF07894:FAM83 A-H	-	10	8	37	42	0.302228	0.243477	1.04407	1.04131
ENSRNOG00000003170	87.9966	124.275	41.0801	49.2987	106.136	45.1894	1.23054	0.0209314	Nlrp3	10	45893018	45918254	+	4149	protein_coding	- && sp|D4A523|NLRP3_RAT NACHT, LRR and PYD domains-containing protein 3 OS=Rattus norvegicus OX=10116 GN=Nlrp3 PE=3 SV=2 && PF17776:NLRC4 helical domain HD2|PF05729:NACHT domain|PF14484:Fish-specific NACHT associated domain|PF17779:NOD2 winged helix domain|PF02758:PAAD/DAPIN/Pyrin domain	-	82	115	41	56	1.29677	1.83139	0.605383	0.726497
ENSRNOG00000029735	583.783	1283.81	451.881	504.431	933.798	478.156	0.965482	0.0209467	Pid1	9	91665986	91882927	-	2904	protein_coding	- && sp|Q3UBG2|PCLI1_MOUSE PTB-containing, cubilin and LRP1-interacting protein OS=Mus musculus OX=10090 GN=Pid1 PE=1 SV=2 && -	-	544	1188	451	573	12.2913	27.0301	9.51414	10.6206
ENSRNOG00000017060	540.857	363.099	871.7	751.805	451.978	811.752	-0.844626	0.0210649	Ryr2	17	65535403	65955606	-	14817	protein_coding	- && sp|B0LPN4|RYR2_RAT Ryanodine receptor 2 OS=Rattus norvegicus OX=10116 GN=Ryr2 PE=1 SV=2 && PF06459:Ryanodine Receptor TM 4-6|PF08454:RyR and IP3R Homology associated|PF13833:EF-hand domain pair|PF02026:RyR domain|PF01365:RIH domain|PF00520:Ion transport protein|PF00622:SPRY domain	-	504	336	870	854	2.23185	1.49833	3.59707	3.10232
ENSRNOG00000002014	16.0969	25.9356	3.00586	3.52133	21.0163	3.2636	2.6841	0.0210965	Stap1	14	23576085	23604834	-	1328	protein_coding	- && sp|Q9JM90|STAP1_MOUSE Signal-transducing adaptor protein 1 OS=Mus musculus OX=10090 GN=Stap1 PE=1 SV=1 && PF00169:PH domain	-	15	24	3	4	0.741118	1.1941	0.138393	0.162125
ENSRNOG00000042468	10.7313	19.4517	1.00195	1.76067	15.0915	1.38131	3.43693	0.02123	LOC680920	9	14851132	14864680	+	696	protein_coding	- && sp|Q9JKE2|TREM1_MOUSE Triggering receptor expressed on myeloid cells 1 OS=Mus musculus OX=10090 GN=Trem1 PE=1 SV=1 && PF07686:Immunoglobulin V-set domain	-	10	18	1	2	0.942725	1.7088	0.0880198	0.154671
ENSRNOG00000017878	0	19.4517	0	0	9.72586	0	5.81474	0.0213039	Aldh1a7	1	240562423	240601744	-	1500	protein_coding	- && sp|P13601|AL1A7_RAT Aldehyde dehydrogenase, cytosolic 1 OS=Rattus norvegicus OX=10116 GN=Aldh1a7 PE=1 SV=2 && PF00171:Aldehyde dehydrogenase family	-	0	18	0	0	0	0.792882	0	0
ENSRNOG00000037563	142.726	256.114	102.199	86.2727	199.42	94.236	1.08211	0.0214014	Cd68	10	56268720	56270640	-	1241	protein_coding	- && sp|P31996|CD68_MOUSE Macrosialin OS=Mus musculus OX=10090 GN=Cd68 PE=1 SV=1 && PF01299:Lysosome-associated membrane glycoprotein (Lamp)	-	133	237	102	98	7.03192	12.6184	5.03521	4.25054
ENSRNOG00000004361	654.609	808.327	434.848	404.073	731.468	419.461	0.802376	0.0214133	Parp10	7	117291877	117300662	-	2868	protein_coding	- && sp|Q8CIE4|PAR10_MOUSE Protein mono-ADP-ribosyltransferase PARP10 OS=Mus musculus OX=10090 GN=Parp10 PE=2 SV=1 && PF00644:Poly(ADP-ribose) polymerase catalytic domain	-	610	748	434	459	13.9555	17.2326	9.27044	8.61436
ENSRNOG00000060509	2.14626	1.08065	47.0918	0	1.61346	23.5459	-3.86299	0.0215158	LOC102556339	X	72705039	72713249	+	6113	lincRNA	- && sp|P11369|LORF2_MOUSE LINE-1 retrotransposable element ORF2 protein OS=Mus musculus OX=10090 GN=Pol PE=1 SV=2 && PF02994:L1 transposable element RBD-like domain|PF17490:L1 transposable element dsRBD-like domain	-	2	1	47	0	0.0214669	0.0108087	0.471013	0
ENSRNOG00000054286	6.43878	12.9678	40.0781	35.2133	9.7033	37.6457	-1.95593	0.0215456	Rrm2	6	43884678	43889515	+	1173	protein_coding	- && sp|Q4KLN6|RIR2_RAT Ribonucleoside-diphosphate reductase subunit M2 OS=Rattus norvegicus OX=10116 GN=Rrm2 PE=2 SV=1 && PF00268:Ribonucleotide reductase, small chain	-	6	12	40	40	0.33562	0.675944	2.08906	1.83549
ENSRNOG00000000158	1211.56	4311.8	1068.08	1465.76	2761.68	1266.92	1.12412	0.0216677	Cdo1	18	40701984	40716686	-	1516	protein_coding	- && sp|P60334|CDO1_MOUSE Cysteine dioxygenase type 1 OS=Mus musculus OX=10090 GN=Cdo1 PE=1 SV=1 && PF05995:Cysteine dioxygenase type I	-	1129	3990	1066	1665	48.864	173.901	43.0772	59.1159
ENSRNOG00000003562	1849	917.473	800.561	665.532	1383.24	733.047	0.916232	0.0217881	Susd4	13	101181994	101307908	+	2955	protein_coding	- && sp|Q8BH32|SUSD4_MOUSE Sushi domain-containing protein 4 OS=Mus musculus OX=10090 GN=Susd4 PE=2 SV=1 && PF00084:Sushi repeat (SCR repeat)	-	1723	849	799	756	38.258	18.9836	16.5645	13.7706
ENSRNOG00000022337	32.1939	136.162	196.383	228.006	84.178	212.195	-1.33431	0.02183	Slitrk6	15	95507640	95514259	-	4248	protein_coding	- && sp|Q8C110|SLIK6_MOUSE SLIT and NTRK-like protein 6 OS=Mus musculus OX=10090 GN=Slitrk6 PE=1 SV=1 && PF13855:Leucine rich repeat	-	30	126	196	259	0.463373	1.95981	2.82658	3.28174
ENSRNOG00000019288	652.463	304.744	275.537	198.075	478.603	236.806	1.0158	0.0222814	Ogfod1	19	11425105	11451278	-	2027	protein_coding	- && sp|Q3U0K8|OGFD1_MOUSE Prolyl 3-hydroxylase OGFOD1 OS=Mus musculus OX=10090 GN=Ogfod1 PE=1 SV=1 && PF10637:Oxoglutarate and iron-dependent oxygenase degradation C-term|PF13661:2OG-Fe(II) oxygenase superfamily	-	608	282	275	225	19.6809	9.19227	8.31129	5.97473
ENSRNOG00000004196	2482.15	3493.75	2688.24	10548.2	2987.95	6618.2	-1.14735	0.0223049	LOC108352650	6	91455333	91456696	-	305	protein_coding	- && sp|P62276|RS29_BOVIN 40S ribosomal protein S29 OS=Bos taurus OX=9913 GN=RPS29 PE=3 SV=2 && -	-	2313	3233	2683	11982	497.588	700.379	538.903	2114.55
ENSRNOG00000050697	1215.86	1210.33	638.244	789.659	1213.09	713.952	0.764549	0.0223058	Ctsz	3	172527107	172537877	-	1355	protein_coding	- && sp|Q9R1T3|CATZ_RAT Cathepsin Z OS=Rattus norvegicus OX=10116 GN=Ctsz PE=1 SV=2 && PF00112:Papain family cysteine protease	-	1133	1120	637	897	54.8637	54.6143	28.7998	35.6322
ENSRNOG00000023257	179.213	530.6	797.555	696.344	354.906	746.95	-1.07357	0.0223538	Adamts9	4	124660262	124858250	-	7965	protein_coding	- && sp|Q9P2N4|ATS9_HUMAN A disintegrin and metalloproteinase with thrombospondin motifs 9 OS=Homo sapiens OX=9606 GN=ADAMTS9 PE=1 SV=4 && PF08685:GON domain|PF05986:ADAM-TS Spacer 1|PF01562:Reprolysin family propeptide|PF00090:Thrombospondin type 1 domain|PF01421:Reprolysin (M12B) family zinc metalloprotease	-	167	491	796	791	1.3757	4.07308	6.12233	5.3454
ENSRNOG00000004756	2007.83	752.133	735.434	632.08	1379.98	683.757	1.01321	0.022414	Syt2	13	51534025	51578052	+	3091	protein_coding	- && sp|P29101|SYT2_RAT Synaptotagmin-2 OS=Rattus norvegicus OX=10116 GN=Syt2 PE=1 SV=1 && PF00168:C2 domain	-	1871	696	734	718	39.7163	14.8778	14.5474	12.503
ENSRNOG00000060038	2.14626	3.24195	21.041	17.6067	2.69411	19.3238	-2.84224	0.0224407	AABR07045483.1	20	48814197	48816205	-	680	lincRNA	- && - && -	-	2	3	21	20	0.192981	0.291501	1.89191	1.58311
ENSRNOG00000012616	1435.85	1455.64	879.715	855.684	1445.74	867.7	0.736569	0.022511	Ppt1	5	140538260	140558162	+	1278	protein_coding	- && sp|P45479|PPT1_RAT Palmitoyl-protein thioesterase 1 OS=Rattus norvegicus OX=10116 GN=Ppt1 PE=1 SV=1 && PF02089:Palmitoyl protein thioesterase	-	1338	1347	878	972	68.6941	69.6409	42.0875	40.9378
ENSRNOG00000000777	1813.59	2310.43	916.788	1418.22	2062.01	1167.5	0.820361	0.022512	RT1-S3	20	3176107	3179818	+	1767	protein_coding	- && sp|P06339|HA15_MOUSE H-2 class I histocompatibility antigen, D-37 alpha chain OS=Mus musculus OX=10090 GN=H2-T23 PE=1 SV=1 && PF00129:Class I Histocompatibility antigen, domains alpha 1 and 2|PF07654:Immunoglobulin C1-set domain	-	1690	2138	915	1611	62.7544	79.9464	31.723	49.0736
ENSRNOG00000043192	55.8027	92.936	143.279	176.947	74.3694	160.113	-1.107	0.0225559	Hacd1	17	81173713	81187739	-	721	protein_coding	- && sp|Q9QY80|HACD1_MOUSE Very-long-chain (3R)-3-hydroxyacyl-CoA dehydratase 1 OS=Mus musculus OX=10090 GN=Hacd1 PE=2 SV=1 && PF04387:Protein tyrosine phosphatase-like protein, PTPLA	-	52	86	143	201	4.73219	7.88117	12.1504	15.0055
ENSRNOG00000009154	3495.18	1504.27	1387.71	1212.22	2499.72	1299.96	0.943364	0.0226055	Hmx1	14	80541075	80544342	-	1002	protein_coding	- && sp|O70218|HMX1_MOUSE Homeobox protein HMX1 OS=Mus musculus OX=10090 GN=Hmx1 PE=2 SV=1 && PF00046:Homeodomain	Homeobox	3257	1392	1385	1377	213.277	91.7908	84.6782	73.97
ENSRNOG00000018865	371.303	1260.04	1856.62	1618.05	815.671	1737.34	-1.09082	0.0226938	Adamts12	2	61039053	61340697	+	8600	protein_coding	- && sp|Q811B3|ATS12_MOUSE A disintegrin and metalloproteinase with thrombospondin motifs 12 OS=Mus musculus OX=10090 GN=Adamts12 PE=2 SV=2 && PF01562:Reprolysin family propeptide|PF00090:Thrombospondin type 1 domain|PF17771:ADAM cysteine-rich domain|PF01421:Reprolysin (M12B) family zinc metalloprotease|PF05986:ADAM-TS Spacer 1	-	346	1166	1853	1838	2.6398	8.95834	13.1998	11.5037
ENSRNOG00000009912	90.1429	140.485	65.127	26.41	115.314	45.7685	1.33782	0.0227866	Fgr	5	151172206	151199745	+	2628	protein_coding	- && sp|Q6P6U0|FGR_RAT Tyrosine-protein kinase Fgr OS=Rattus norvegicus OX=10116 GN=Fgr PE=1 SV=1 && PF00017:SH2 domain|PF07714:Protein tyrosine kinase|PF00018:SH3 domain	-	84	130	65	30	2.09724	3.26848	1.51523	0.614448
ENSRNOG00000011723	5.36565	31.3389	3.00586	0.880334	18.3523	1.9431	3.26021	0.0229424	Slc44a3	2	225038582	225107283	-	1815	protein_coding	- && sp|Q6AY92|CTL3_RAT Choline transporter-like protein 3 OS=Rattus norvegicus OX=10116 GN=Slc44a3 PE=2 SV=1 && PF04515:Plasma-membrane choline transporter	-	5	29	3	1	0.180754	1.05572	0.101259	0.029656
ENSRNOG00000012865	380.961	666.762	308.602	243.852	523.861	276.227	0.923759	0.0229813	Parp3	8	115173453	115179191	-	2092	protein_coding	- && sp|Q3ULW8|PARP3_MOUSE Protein mono-ADP-ribosyltransferase PARP3 OS=Mus musculus OX=10090 GN=Parp3 PE=2 SV=1 && PF02877:Poly(ADP-ribose) polymerase, regulatory domain|PF05406:WGR domain|PF00644:Poly(ADP-ribose) polymerase catalytic domain	-	355	617	308	277	11.1342	19.4873	9.01942	7.12701
ENSRNOG00000037853	1609.69	1153.05	847.653	754.446	1381.37	801.049	0.786263	0.0230749	Rarres1	2	164650722	164684985	-	1335	protein_coding	- && sp|P49788|TIG1_HUMAN Retinoic acid receptor responder protein 1 OS=Homo sapiens OX=9606 GN=RARRES1 PE=1 SV=2 && PF06907:Latexin	-	1500	1067	846	857	73.7232	52.8093	38.8221	34.5532
ENSRNOG00000002461	5028.69	8484.19	12810	10920.5	6756.44	11865.3	-0.812403	0.0230815	Nid1	17	90553394	90627101	-	5699	protein_coding	- && sp|P10493|NID1_MOUSE Nidogen-1 OS=Mus musculus OX=10090 GN=Nid1 PE=1 SV=2 && PF07474:G2F domain|PF12947:EGF domain|PF00086:Thyroglobulin type-1 repeat|PF12662:Complement Clr-like EGF-like|PF06119:Nidogen-like|PF00058:Low-density lipoprotein receptor repeat class B|PF07645:Calcium-binding EGF domain|PF14670:Coagulation Factor Xa inhibitory site	-	4686	7851	12785	12405	53.9508	91.0236	137.433	117.162
ENSRNOG00000047935	0	0	17.0332	0.880334	0	8.95677	-5.494	0.0230915	AABR07032202.1	18	54206651	54207523	+	873	protein_coding	- && sp|Q5DTK1|CHSS3_MOUSE Chondroitin sulfate synthase 3 OS=Mus musculus OX=10090 GN=Chsy3 PE=2 SV=3 && -	-	0	0	17	1	0	0	1.19296	0.061656
ENSRNOG00000014258	268.282	405.244	173.338	183.109	336.763	178.224	0.917833	0.0230927	Rab32	1	4637491	4653210	-	3231	protein_coding	- && sp|Q9CZE3|RAB32_MOUSE Ras-related protein Rab-32 OS=Mus musculus OX=10090 GN=Rab32 PE=1 SV=3 && PF00071:Ras family	-	250	375	173	208	5.07688	7.6687	3.28019	3.4651
ENSRNOG00000020985	77.2653	31.3389	23.0449	7.923	54.3021	15.484	1.81887	0.023102	Atp4a	1	89162639	89175811	+	3470	protein_coding	- && sp|P09626|ATP4A_RAT Potassium-transporting ATPase alpha chain 1 OS=Rattus norvegicus OX=10116 GN=Atp4a PE=1 SV=3 && PF00690:Cation transporter/ATPase, N-terminus|PF13246:Cation transport ATPase (P-type)|PF09040:Gastric H+/K+-ATPase, N terminal domain|PF00689:Cation transporting ATPase, C-terminus|PF00122:E1-E2 ATPase	-	72	29	23	9	1.36144	0.5522	0.406058	0.139605
ENSRNOG00000008130	7.51191	32.4195	49.0957	82.7514	19.9657	65.9235	-1.72516	0.0231749	Rergl	4	173631052	173640684	-	1204	protein_coding	- && sp|A6QP66|RERGL_BOVIN Ras-related and estrogen-regulated growth inhibitor-like protein OS=Bos taurus OX=9913 GN=RERGL PE=2 SV=1 && PF00071:Ras family	-	7	30	49	94	0.381475	1.64635	2.49321	4.20234
ENSRNOG00000047505	14856.4	6905.36	6378.44	5281.12	10880.9	5829.78	0.900303	0.0232204	Tubb4a	9	9961021	9968486	+	2146	protein_coding	- && sp|Q3ZBU7|TBB4A_BOVIN Tubulin beta-4A chain OS=Bos taurus OX=9913 GN=TUBB4A PE=2 SV=1 && PF03953:Tubulin C-terminal domain|PF00091:Tubulin/FtsZ family, GTPase domain	-	13844	6390	6366	5999	423.278	196.743	181.73	150.466
ENSRNOG00000032618	297.257	217.211	145.283	121.486	257.234	133.385	0.948215	0.0232234	Mst1r	8	116686601	116700132	+	4119	protein_coding	- && sp|Q62190|RON_MOUSE Macrophage-stimulating protein receptor OS=Mus musculus OX=10090 GN=Mst1r PE=1 SV=3 && PF01403:Sema domain|PF07714:Protein tyrosine kinase|PF01833:IPT/TIG domain	-	277	201	145	138	4.41247	3.22427	2.15658	1.80334
ENSRNOG00000005592	2571.22	1203.85	1059.06	946.359	1887.53	1002.71	0.91267	0.023231	Brinp2	13	75948679	76049363	-	4129	protein_coding	- && sp|Q8K1M8|BRNP2_RAT BMP/retinoic acid-inducible neural-specific protein 2 OS=Rattus norvegicus OX=10116 GN=Brinp2 PE=2 SV=1 && -	-	2396	1114	1057	1075	38.0747	17.8266	15.6827	14.0137
ENSRNOG00000026203	4.29252	10.8065	0	0	7.54952	0	5.4494	0.0232564	Pax8	3	1527279	1584946	-	2555	protein_coding	- && sp|P51974|PAX8_RAT Paired box protein Pax-8 OS=Rattus norvegicus OX=10116 GN=Pax8 PE=1 SV=2 && PF00292:'Paired box' domain|PF12403:Paired-box protein 2 C terminal	PAX	4	10	0	0	0.102722	0.258605	0	0
ENSRNOG00000016326	245.747	525.196	200.391	183.109	385.472	191.75	1.00756	0.0233062	Cx3cl1	19	10644244	10653800	-	3127	protein_coding	- && sp|O55145|X3CL1_RAT Fractalkine OS=Rattus norvegicus OX=10116 GN=Cx3cl1 PE=2 SV=3 && PF00048:Small cytokines (intecrine/chemokine), interleukin-8 like	-	229	486	200	208	4.80509	10.2692	3.91825	3.58034
ENSRNOG00000019161	2485.37	1190.88	1047.04	915.547	1838.12	981.294	0.905566	0.0233394	Cpeb1	1	143171264	143278485	-	3228	protein_coding	- && sp|P0C279|CPEB1_RAT Cytoplasmic polyadenylation element-binding protein 1 OS=Rattus norvegicus OX=10116 GN=Cpeb1 PE=1 SV=1 && PF16367:RNA recognition motif|PF16368:Cytoplasmic polyadenylation element-binding protein 1 N-terminus|PF16366:Cytoplasmic polyadenylation element-binding protein ZZ domain	-	2316	1102	1045	1040	47.076	22.5567	19.8323	17.3416
ENSRNOG00000000442	373.449	741.327	1063.07	1017.67	557.388	1040.37	-0.90036	0.0234157	Notch4	20	4329811	4353785	+	6466	protein_coding	- && sp|P31695|NOTC4_MOUSE Neurogenic locus notch homolog protein 4 OS=Mus musculus OX=10090 GN=Notch4 PE=1 SV=3 && PF00066:LNR domain|PF07645:Calcium-binding EGF domain|PF00008:EGF-like domain|PF12796:Ankyrin repeats (3 copies)	-	348	686	1061	1156	3.53133	7.00997	10.0524	9.62302
ENSRNOG00000000768	10.7313	4.3226	0	0	7.52695	0	5.44542	0.0234487	Ubd	20	1876173	1897814	-	1193	protein_coding	- && sp|Q921A3|UBD_RAT Ubiquitin D OS=Rattus norvegicus OX=10116 GN=Ubd PE=1 SV=1 && PF01847:VHL beta domain	-	10	4	0	0	0.549989	0.221537	0	0
ENSRNOG00000042990	7.51191	25.9356	3.00586	0	16.7238	1.50293	3.51791	0.023465	AABR07021804.1	13	91980114	91981432	-	402	protein_coding	- && sp|Q3V3Q4|PYDC3_MOUSE Pyrin domain-containing protein 3 OS=Mus musculus OX=10090 GN=Pydc3 PE=2 SV=1 && PF02758:PAAD/DAPIN/Pyrin domain	-	7	24	3	0	1.14253	3.94469	0.457177	0
ENSRNOG00000010529	346.621	984.473	1340.61	1360.12	665.547	1350.36	-1.02078	0.0235651	Thbs2	1	56653938	56683731	-	5879	protein_coding	- && sp|Q03350|TSP2_MOUSE Thrombospondin-2 OS=Mus musculus OX=10090 GN=Thbs2 PE=1 SV=2 && PF02412:Thrombospondin type 3 repeat|PF00093:von Willebrand factor type C domain|PF07645:Calcium-binding EGF domain|PF00090:Thrombospondin type 1 domain|PF12947:EGF domain|PF05735:Thrombospondin C-terminal region	-	323	911	1338	1545	3.6049	10.2386	13.9426	14.1454
ENSRNOG00000001338	7.51191	84.2908	3.00586	14.0853	45.9014	8.5456	2.41394	0.023707	Hpd	12	38828444	38839969	+	1535	protein_coding	- && sp|P32755|HPPD_RAT 4-hydroxyphenylpyruvate dioxygenase OS=Rattus norvegicus OX=10116 GN=Hpd PE=1 SV=3 && PF00903:Glyoxalase/Bleomycin resistance protein/Dioxygenase superfamily	-	7	78	3	16	0.299215	3.35748	0.11973	0.561049
ENSRNOG00000002061	768.361	1042.83	1625.17	1463.99	905.595	1544.58	-0.770242	0.0237403	Ptpn13	14	7688551	7863664	-	8390	protein_coding	- && sp|Q64512|PTN13_MOUSE Tyrosine-protein phosphatase non-receptor type 13 OS=Mus musculus OX=10090 GN=Ptpn13 PE=1 SV=2 && PF16599:Unstructured linker region on PTN13 protein between PDZ|PF09379:FERM N-terminal domain|PF09380:FERM C-terminal PH-like domain|PF00595:PDZ domain|PF00373:FERM central domain|PF00102:Protein-tyrosine phosphatase	-	716	965	1622	1663	5.59945	7.59964	11.8435	10.6689
ENSRNOG00000037113	467.885	1039.59	269.526	470.979	753.736	370.252	1.02487	0.0237638	Slfn2	10	70370300	70376331	+	1772	protein_coding	- && sp|Q6IEE8|SN12L_HUMAN Schlafen family member 12-like OS=Homo sapiens OX=9606 GN=SLFN12L PE=2 SV=4 && PF04326:Putative DNA-binding domain	-	436	962	269	535	16.1442	35.8706	9.2999	16.251
ENSRNOG00000015695	279.014	373.905	462.903	748.284	326.46	605.593	-0.891938	0.0238014	Sult5a1	19	55952853	55967836	-	1190	protein_coding	- && sp|O00204|ST2B1_HUMAN Sulfotransferase 2B1 OS=Homo sapiens OX=9606 GN=SULT2B1 PE=1 SV=2 && PF00685:Sulfotransferase domain	-	260	346	462	850	14.3358	19.2113	23.784	38.4469
ENSRNOG00000018018	25.7551	1.08065	1.00195	0	13.4179	0.500977	4.81602	0.0238629	Kcnip2	1	262892545	262916361	+	2786	protein_coding	- && sp|Q9JJ69|KCIP2_MOUSE Kv channel-interacting protein 2 OS=Mus musculus OX=10090 GN=Kcnip2 PE=1 SV=2 && -	-	24	1	1	0	0.565229	0.0237163	0.0219892	0
ENSRNOG00000028449	47.2177	62.6778	58.1133	235.929	54.9477	147.021	-1.42192	0.0238973	Rpl9	1	77829711	77830399	-	689	protein_coding	- && sp|P17077|RL9_RAT 60S ribosomal protein L9 OS=Rattus norvegicus OX=10116 GN=Rpl9 PE=1 SV=1 && PF00347:Ribosomal protein L6	-	44	58	58	268	4.19013	5.56207	5.15701	20.9365
ENSRNOG00000021892	27.9014	6.48391	2.00391	1.76067	17.1926	1.88229	3.19405	0.0239072	Ccdc38	7	34402738	34477932	+	2262	protein_coding	- && sp|Q8CDN8|CCD38_MOUSE Coiled-coil domain-containing protein 38 OS=Mus musculus OX=10090 GN=Ccdc38 PE=2 SV=1 && PF13863:Domain of unknown function (DUF4200)	-	26	6	2	2	0.75418	0.175261	0.054166	0.0475912
ENSRNOG00000003809	1609.69	2109.43	2201.29	4847.12	1859.56	3524.2	-0.922457	0.0239102	Sat1	X	43625169	43629765	+	1254	protein_coding	- && sp|P49431|SAT1_MUSSA Diamine acetyltransferase 1 OS=Mus saxicola OX=10094 GN=Sat1 PE=3 SV=1 && PF00583:Acetyltransferase (GNAT) family	-	1500	1952	2197	5506	78.4852	102.851	107.33	236.335
ENSRNOG00000051253	5.36565	63.7584	5.00977	7.04267	34.562	6.02622	2.5159	0.0239336	LOC102553828	1	133713281	133717580	-	628	unprocessed_pseudogene	- && sp|Q5DU57|SPT13_MOUSE Spermatogenesis-associated protein 13 OS=Mus musculus OX=10090 GN=Spata13 PE=1 SV=2 && -	-	5	59	5	8	0.522402	6.20755	0.487753	0.685677
ENSRNOG00000015084	63.3147	98.3393	146.285	193.673	80.827	169.979	-1.07327	0.0239397	Necab2	19	52086325	52112629	+	1571	protein_coding	- && sp|F1LQY6|NECA2_RAT N-terminal EF-hand calcium-binding protein 2 OS=Rattus norvegicus OX=10116 GN=Necab2 PE=1 SV=3 && PF03992:Antibiotic biosynthesis monooxygenase	-	59	91	146	220	2.46417	3.8273	5.69333	7.53765
ENSRNOG00000012988	1419.75	1150.89	2004.91	2295.03	1285.32	2149.97	-0.742232	0.0240367	Lix1	1	59156251	59214452	+	2866	protein_coding	- && sp|Q6P566|LIX1_MOUSE Protein limb expression 1 homolog OS=Mus musculus OX=10090 GN=Lix1 PE=2 SV=1 && PF14954:Limb expression 1	-	1323	1065	2001	2607	30.2885	24.5528	42.7721	48.9614
ENSRNOG00000024181	66.534	131.839	177.346	243.852	99.1867	210.599	-1.08704	0.0240779	Tpsab1	10	14701253	14703668	-	1224	protein_coding	- && sp|P27435|TRYB1_RAT Tryptase OS=Rattus norvegicus OX=10116 GN=Tpsab1 PE=1 SV=2 && PF00089:Trypsin	-	62	122	177	277	3.32357	6.58576	8.85893	12.1811
ENSRNOG00000008933	145.946	331.76	93.1817	127.648	238.853	110.415	1.11206	0.0240953	Plbd1	4	170564367	170620703	-	1975	protein_coding	- && sp|Q5U2V4|PLBL1_RAT Phospholipase B-like 1 OS=Rattus norvegicus OX=10116 GN=Plbd1 PE=2 SV=1 && PF04916:Phospholipase B	-	136	307	93	145	4.51821	10.2707	2.88473	3.95176
ENSRNOG00000036865	18.2432	44.3067	5.00977	8.80334	31.275	6.90655	2.17183	0.024355	Krt77	7	143461423	143473783	-	2964	protein_coding	- && sp|Q6IG01|K2C1B_RAT Keratin, type II cytoskeletal 1b OS=Rattus norvegicus OX=10116 GN=Krt77 PE=3 SV=1 && PF16208:Keratin type II head|PF00038:Intermediate filament protein	-	17	41	5	10	0.376327	0.913973	0.103343	0.181598
ENSRNOG00000000840	1835.05	805.085	755.473	614.473	1320.07	684.973	0.946666	0.0243601	Atp6v1g2	20	4821285	4823494	-	2014	protein_coding	- && sp|Q5WR09|VATG1_CANLF V-type proton ATPase subunit G 1 OS=Canis lupus familiaris OX=9615 GN=ATP6V1G1 PE=3 SV=3 && PF03179:Vacuolar (H+)-ATPase G subunit	-	1710	745	754	698	55.7097	24.4413	22.9351	18.6546
ENSRNOG00000013128	4398.76	2493.06	1974.85	1921.77	3445.91	1948.31	0.822678	0.024363	Tmem179	6	137073685	137084739	-	2396	protein_coding	- && sp|Q8BHH9|T179A_MOUSE Transmembrane protein 179 OS=Mus musculus OX=10090 GN=Tmem179 PE=2 SV=1 && -	-	4099	2307	1971	2183	112.25	63.6192	50.3952	49.0407
ENSRNOG00000018659	538.711	892.618	414.809	374.142	715.665	394.475	0.859483	0.024489	Csf1	2	210522375	210550560	-	4048	protein_coding	- && sp|Q8JZQ0|CSF1_RAT Macrophage colony-stimulating factor 1 OS=Rattus norvegicus OX=10116 GN=Csf1 PE=1 SV=1 && -	-	502	826	414	425	8.13687	13.4824	6.26541	5.65116
ENSRNOG00000012428	316.573	716.472	291.568	224.485	516.523	258.027	1.00173	0.0245915	Maf	19	48194804	48196748	-	1945	protein_coding	- && sp|P54843|MAF_MOUSE Transcription factor Maf OS=Mus musculus OX=10090 GN=Maf PE=1 SV=2 && PF03131:bZIP Maf transcription factor|PF08383:Maf N-terminal region	TF_bZIP	295	663	291	255	9.95168	22.5228	9.16564	7.05683
ENSRNOG00000003544	33.267	30.2582	76.1485	80.9907	31.7626	78.5696	-1.30682	0.0246029	Tbx4	10	73333119	73362783	+	3254	protein_coding	- && sp|P70325|TBX4_MOUSE T-box transcription factor TBX4 OS=Mus musculus OX=10090 GN=Tbx4 PE=1 SV=3 && PF00907:T-box	T-box	31	28	76	92	0.625084	0.568549	1.43082	1.52181
ENSRNOG00000005269	12.8776	64.8391	102.199	118.845	38.8583	110.522	-1.50874	0.0246201	Srl	10	11240138	11284332	+	5067	protein_coding	- && sp|Q7TQ48|SRCA_MOUSE Sarcalumenin OS=Mus musculus OX=10090 GN=Srl PE=1 SV=2 && PF00350:Dynamin family|PF16880:N-terminal EH-domain containing protein	-	12	60	102	135	0.155391	0.782398	1.23322	1.43408
ENSRNOG00000028566	495.786	806.166	334.652	382.065	650.976	358.359	0.860943	0.024786	Pld4	6	137323713	137331231	+	1989	protein_coding	- && sp|Q8BG07|PLD4_MOUSE 5'-3' exonuclease PLD4 OS=Mus musculus OX=10090 GN=Pld4 PE=1 SV=1 && PF00614:Phospholipase D Active site motif|PF13918:PLD-like domain	-	462	746	334	434	15.2406	24.7817	10.2873	11.7448
ENSRNOG00000045747	153.458	208.566	110.215	59.8627	181.012	85.0388	1.09248	0.0248488	Capns1	1	91058529	91063928	-	729	protein_coding	- && sp|Q64537|CPNS1_RAT Calpain small subunit 1 OS=Rattus norvegicus OX=10116 GN=Capns1 PE=1 SV=3 && PF13833:EF-hand domain pair	-	143	193	110	68	12.8707	17.4927	9.24389	5.02077
ENSRNOG00000016058	103.02	290.695	298.582	573.978	196.858	436.28	-1.14871	0.024923	Kazald1	1	264827739	264831151	+	1622	protein_coding	- && sp|Q8BJ66|KAZD1_MOUSE Kazal-type serine protease inhibitor domain-containing protein 1 OS=Mus musculus OX=10090 GN=Kazald1 PE=1 SV=2 && PF07679:Immunoglobulin I-set domain|PF00219:Insulin-like growth factor binding protein	-	96	269	298	652	3.88342	10.9579	11.2552	21.6365
ENSRNOG00000017659	197.456	132.92	339.662	285.228	165.188	312.445	-0.919107	0.0249235	Hs3st2	1	191344979	191474142	+	2279	protein_coding	- && sp|Q673U1|HS3S2_MOUSE Heparan sulfate glucosamine 3-O-sulfotransferase 2 OS=Mus musculus OX=10090 GN=Hs3st2 PE=2 SV=2 && PF00685:Sulfotransferase domain	-	184	123	339	324	5.29746	3.56606	9.11266	7.65226
ENSRNOG00000060523	34.3402	1.08065	1.00195	1.76067	17.7104	1.38131	3.66998	0.0251488	AABR07044362.6	20	3134704	3135301	-	598	processed_pseudogene	- && sp|P15880|RS2_HUMAN 40S ribosomal protein S2 OS=Homo sapiens OX=9606 GN=RPS2 PE=1 SV=2 && PF00333:Ribosomal protein S5, N-terminal domain	-	32	1	1	2	3.5111	0.110491	0.102444	0.180019
ENSRNOG00000021161	127.702	213.969	90.1758	72.1874	170.836	81.1816	1.07437	0.0251754	Fermt3	1	222254184	222272285	-	2455	protein_coding	- && sp|Q8K1B8|URP2_MOUSE Fermitin family homolog 3 OS=Mus musculus OX=10090 GN=Fermt3 PE=1 SV=1 && PF00169:PH domain|PF00373:FERM central domain|PF18124:Kindlin-2 N-terminal domain	-	119	198	90	82	3.18046	5.32894	2.24585	1.79784
ENSRNOG00000013441	6.43878	9.72586	26.0508	39.615	8.08232	32.8329	-2.02422	0.025224	Gnrh1	15	44441856	44446064	+	467	protein_coding	- && sp|P07490|GON1_RAT Progonadoliberin-1 OS=Rattus norvegicus OX=10116 GN=Gnrh1 PE=2 SV=1 && -	-	6	9	26	45	0.843002	1.27337	3.41072	5.18663
ENSRNOG00000022392	4253.89	2062.96	1825.56	1613.65	3158.42	1719.61	0.877177	0.0253258	Hspb8	12	45905371	45920013	+	1773	protein_coding	- && sp|Q9EPX0|HSPB8_RAT Heat shock protein beta-8 OS=Rattus norvegicus OX=10116 GN=Hspb8 PE=1 SV=1 && PF00011:Hsp20/alpha crystallin family	-	3964	1909	1822	1833	146.696	71.1418	62.9549	55.6472
ENSRNOG00000053735	781.238	373.905	310.606	289.63	577.572	300.118	0.944628	0.0254181	Hebp2	1	13714440	13719829	-	1144	protein_coding	- && sp|Q9WU63|HEBP2_MOUSE Heme-binding protein 2 OS=Mus musculus OX=10090 GN=Hebp2 PE=1 SV=1 && PF04832:SOUL heme-binding protein	-	728	346	310	329	41.7541	19.9838	16.6007	15.4796
ENSRNOG00000007743	578.417	2520.08	402.785	901.462	1549.25	652.124	1.24799	0.0254742	Mgst1	4	172119331	172134607	+	950	protein_coding	- && sp|P08011|MGST1_RAT Microsomal glutathione S-transferase 1 OS=Rattus norvegicus OX=10116 GN=Mgst1 PE=1 SV=3 && PF01124:MAPEG family	-	539	2332	402	1024	37.2271	162.193	25.9234	58.0184
ENSRNOG00000048878	20.3895	25.9356	2.00391	6.16234	23.1625	4.08312	2.48832	0.0254806	Smim24	7	11183570	11186130	-	357	protein_coding	- && sp|Q0VG18|SIM24_MOUSE Small integral membrane protein 24 OS=Mus musculus OX=10090 GN=Smim24 PE=1 SV=1 && PF15807:Membrane-associated protein 117 kDa, PDZK1-interacting protein 1	-	19	24	2	7	3.49204	4.44192	0.343203	1.0554
ENSRNOG00000056248	215.699	79.9682	78.1524	41.3757	147.834	59.764	1.3094	0.0254913	Marf1	10	908806	953474	+	7619	protein_coding	- && sp|Q8VIG2|MARF1_RAT Meiosis regulator and mRNA stability factor 1 OS=Rattus norvegicus OX=10116 GN=Marf1 PE=1 SV=2 && PF12872:OST-HTH/LOTUS domain|PF01936:NYN domain|PF11608:Limkain b1	-	201	74	78	47	1.73098	0.641743	0.627171	0.332039
ENSRNOG00000028114	1.07313	0	8.01563	16.7263	0.536565	12.371	-4.52516	0.0254948	Hbq1b	10	15600220	15600858	-	432	protein_coding	- && sp|P09105|HBAT_HUMAN Hemoglobin subunit theta-1 OS=Homo sapiens OX=9606 GN=HBQ1 PE=1 SV=2 && PF00042:Globin	-	1	0	8	19	0.151883	0	1.13448	2.36733
ENSRNOG00000022537	2.14626	1.08065	11.0215	20.2477	1.61346	15.6346	-3.27793	0.0256379	E2f8	1	104187100	104202591	-	2631	protein_coding	- && sp|F1LMN3|E2F8_RAT Transcription factor E2F8 OS=Rattus norvegicus OX=10116 GN=E2f8 PE=1 SV=2 && PF02319:E2F/DP family winged-helix DNA-binding domain	E2F	2	1	11	23	0.0498773	0.0251135	0.256131	0.47054
ENSRNOG00000008615	504.371	111.307	130.254	122.366	307.839	126.31	1.28541	0.0257731	Mal2	7	94130852	94163645	+	2776	protein_coding	- && sp|Q8BI08|MAL2_MOUSE Protein MAL2 OS=Mus musculus OX=10090 GN=Mal2 PE=1 SV=1 && PF01284:Membrane-associating domain	-	470	103	130	139	11.1089	2.45158	2.86889	2.69516
ENSRNOG00000049822	1.07313	2.1613	15.0293	15.846	1.61722	15.4377	-3.25592	0.0258052	LOC103690064	18	35850132	35876585	+	1434	protein_coding	- && sp|Q9CYC6|DCP2_MOUSE m7GpppN-mRNA hydrolase OS=Mus musculus OX=10090 GN=Dcp2 PE=1 SV=2 && PF00293:NUDIX domain	-	1	2	15	18	0.0457557	0.0921528	0.640814	0.675636
ENSRNOG00000007023	252.185	411.728	175.342	175.186	331.957	175.264	0.921418	0.0258404	Galm	6	2808841	2860744	+	2314	protein_coding	- && sp|Q66HG4|GALM_RAT Galactose mutarotase OS=Rattus norvegicus OX=10116 GN=Galm PE=1 SV=1 && PF01263:Aldose 1-epimerase	-	235	381	175	199	6.66344	10.879	4.63302	4.62891
ENSRNOG00000061857	39.7058	35.6615	49.0957	152.298	37.6836	100.697	-1.42037	0.0259206	Mgst2	2	140708397	140727281	+	384	protein_coding	- && sp|A2RST1|MGST2_MOUSE Microsomal glutathione S-transferase 2 OS=Mus musculus OX=10090 GN=Mgst2 PE=2 SV=1 && PF01124:MAPEG family	-	37	33	49	173	6.32215	5.67819	7.81726	24.2496
ENSRNOG00000012954	694.315	525.196	379.74	314.279	609.756	347.01	0.813643	0.0259363	Eefsec	4	120194335	120390187	-	2665	protein_coding	- && sp|Q9JHW4|SELB_MOUSE Selenocysteine-specific elongation factor OS=Mus musculus OX=10090 GN=Eefsec PE=1 SV=2 && PF00009:Elongation factor Tu GTP binding domain|PF03144:Elongation factor Tu domain 2	-	647	486	379	357	15.9295	12.0494	8.71228	7.21042
ENSRNOG00000025094	72.9728	129.678	48.0938	36.974	101.325	42.5339	1.25392	0.026013	Gpr183	15	108364701	108376221	-	1536	protein_coding	- && sp|D4A7K7|GP183_RAT G-protein coupled receptor 183 OS=Rattus norvegicus OX=10116 GN=Gpr183 PE=3 SV=1 && PF00001:7 transmembrane receptor (rhodopsin family)	-	68	120	48	42	2.90477	5.16199	1.91443	1.4718
ENSRNOG00000012058	583.783	925.037	1365.66	1265.04	754.41	1315.35	-0.802013	0.0261893	Egflam	2	56502807	56679955	-	4397	protein_coding	- && sp|B4F785|EGFLA_RAT Pikachurin OS=Rattus norvegicus OX=10116 GN=Egflam PE=2 SV=1 && PF02210:Laminin G domain|PF00041:Fibronectin type III domain|PF00054:Laminin G domain	-	544	856	1363	1437	8.11777	12.8631	18.9902	17.591
ENSRNOG00000016552	17967.4	9618.88	8325.23	7225.78	13793.1	7775.51	0.826956	0.026212	Hmgcs1	2	52431601	52445055	+	3220	protein_coding	- && sp|P17425|HMCS1_RAT Hydroxymethylglutaryl-CoA synthase, cytoplasmic OS=Rattus norvegicus OX=10116 GN=Hmgcs1 PE=1 SV=1 && PF01154:Hydroxymethylglutaryl-coenzyme A synthase N terminal|PF08540:Hydroxymethylglutaryl-coenzyme A synthase C terminal	-	16743	8901	8309	8208	341.171	182.646	158.082	137.205
ENSRNOG00000048176	63.3147	71.323	122.238	159.34	67.3188	140.789	-1.06527	0.0263236	AABR07024593.2	16	7817548	7817674	-	127	miRNA	- && - && -	-	59	66	122	181	30.4819	34.3374	58.8499	76.7122
ENSRNOG00000023269	65.4609	75.6456	32.0625	22.8887	70.5532	27.4756	1.36333	0.0263537	AABR07021759.1	13	90058840	90059785	-	945	pseudogene	- && sp|Q68FR6|EF1G_RAT Elongation factor 1-gamma OS=Rattus norvegicus OX=10116 GN=Eef1g PE=2 SV=3 && PF00647:Elongation factor 1 gamma, conserved domain|PF00043:Glutathione S-transferase, C-terminal domain	-	61	70	32	26	4.23538	4.89434	2.07447	1.48092
ENSRNOG00000025121	554.808	253.953	244.477	150.537	404.381	197.507	1.03486	0.0264463	Pla2g3	14	83724933	83730614	+	2526	protein_coding	- && sp|Q8BZT7|PA2G3_MOUSE Group 3 secretory phospholipase A2 OS=Mus musculus OX=10090 GN=Pla2g3 PE=1 SV=1 && PF05826:Phospholipase A2	-	517	235	244	171	13.4292	6.14698	5.91761	3.64378
ENSRNOG00000060949	6.43878	20.5324	46.0899	46.6577	13.4856	46.3738	-1.78255	0.0264487	Anxa8	16	10417185	10432393	+	1929	protein_coding	- && sp|Q4FZU6|ANXA8_RAT Annexin A8 OS=Rattus norvegicus OX=10116 GN=Anxa8 PE=1 SV=1 && PF00191:Annexin	-	6	19	46	53	0.204086	0.650802	1.46088	1.47888
ENSRNOG00000008720	11.8044	197.759	32.0625	22.8887	104.782	27.4756	1.93245	0.0264509	LOC103692173	4	113951870	113954297	-	1308	protein_coding	- && sp|P97764|WBP1_MOUSE WW domain-binding protein 1 OS=Mus musculus OX=10090 GN=Wbp1 PE=1 SV=2 && PF11669:WW domain-binding protein 1	-	11	183	32	26	0.551797	9.24423	1.49876	1.06993
ENSRNOG00000029778	687.876	729.44	442.863	392.629	708.658	417.746	0.762679	0.0265377	Maob	X	6430594	6533534	+	2503	protein_coding	- && sp|P19643|AOFB_RAT Amine oxidase [flavin-containing] B OS=Rattus norvegicus OX=10116 GN=Maob PE=1 SV=3 && PF01593:Flavin containing amine oxidoreductase	-	641	675	442	446	16.8032	17.8185	10.8181	9.59099
ENSRNOG00000014798	2329.76	1562.62	1203.35	1074.01	1946.19	1138.68	0.77338	0.0265582	RGD1309540	3	80095042	80349145	-	1570	protein_coding	- && sp|Q5M9F0|CK049_RAT UPF0705 protein C11orf49 homolog OS=Rattus norvegicus OX=10116 PE=1 SV=1 && -	-	2171	1446	1201	1220	90.7307	60.855	46.8633	41.8263
ENSRNOG00000001167	33.267	28.0969	11.0215	2.641	30.682	6.83125	2.18267	0.0265656	Ubash3a	20	9948908	9985133	+	2123	protein_coding	- && sp|Q3V3E1|UBS3A_MOUSE Ubiquitin-associated and SH3 domain-containing protein A OS=Mus musculus OX=10090 GN=Ubash3a PE=1 SV=1 && PF14604:Variant SH3 domain|PF00300:Histidine phosphatase superfamily (branch 1)	-	31	26	11	3	0.958089	0.809191	0.317419	0.0760607
ENSRNOG00000002997	1441.21	2501.71	3098.04	3853.22	1971.46	3475.63	-0.818064	0.0266415	Slc9a3r2	10	14003320	14013870	-	2146	protein_coding	- && sp|Q920G2|NHRF2_RAT Na(+)/H(+) exchange regulatory cofactor NHE-RF2 OS=Rattus norvegicus OX=10116 GN=Slc9a3r2 PE=1 SV=1 && PF09007:EBP50, C-terminal|PF00595:PDZ domain	-	1343	2315	3092	4377	41.062	71.2769	88.2672	109.783
ENSRNOG00000014125	66.534	77.8069	33.0645	23.769	72.1705	28.4167	1.34734	0.0267008	Evi2b	10	66856980	66858598	-	1619	protein_coding	- && sp|Q8VD58|EVI2B_MOUSE Protein EVI2B OS=Mus musculus OX=10090 GN=Evi2b PE=1 SV=1 && -	-	62	72	33	27	2.51269	2.93842	1.2487	0.897648
ENSRNOG00000008652	177.066	205.324	359.701	327.484	191.195	343.593	-0.845509	0.0267424	Phip	8	90392143	90483077	-	5277	protein_coding	- && sp|Q8VDD9|PHIP_MOUSE PH-interacting protein OS=Mus musculus OX=10090 GN=Phip PE=1 SV=2 && PF00439:Bromodomain	-	165	190	359	372	2.05159	2.379	4.1677	3.79442
ENSRNOG00000007690	1106.4	545.729	455.889	428.723	826.063	442.306	0.901311	0.0267892	Cmpk2	6	45683234	45694822	+	3840	protein_coding	- && sp|Q3U5Q7|CMPK2_MOUSE UMP-CMP kinase 2, mitochondrial OS=Mus musculus OX=10090 GN=Cmpk2 PE=1 SV=2 && -	-	1031	505	455	487	17.6166	8.68936	7.25888	6.82633
ENSRNOG00000009945	196.383	155.614	99.1934	76.589	175.998	87.8912	1.00308	0.02682	Pls1	8	103557364	103608913	-	3564	protein_coding	- && sp|Q3V0K9|PLSI_MOUSE Plastin-1 OS=Mus musculus OX=10090 GN=Pls1 PE=1 SV=1 && PF00307:Calponin homology (CH) domain|PF13499:EF-hand domain pair	-	183	144	99	87	3.36905	2.66964	1.70172	1.31393
ENSRNOG00000046308	11.8044	87.5327	11.0215	13.205	49.6686	12.1132	2.03402	0.0269593	LOC100910308	14	33968759	33977277	-	1083	protein_coding	- && sp|P51583|PUR6_RAT Multifunctional protein ADE2 OS=Rattus norvegicus OX=10116 GN=Paics PE=1 SV=3 && PF00731:AIR carboxylase|PF01259:SAICAR synthetase	-	11	81	11	15	0.666436	4.94179	0.622234	0.745508
ENSRNOG00000006689	474.323	478.728	815.59	782.617	476.526	799.103	-0.745787	0.0269671	Chd7	5	21830882	21950696	+	9883	protein_coding	- && sp|A2AJK6|CHD7_MOUSE Chromodomain-helicase-DNA-binding protein 7 OS=Mus musculus OX=10090 GN=Chd7 PE=1 SV=1 && PF00271:Helicase conserved C-terminal domain|PF00385:Chromo (CHRromatin Organisation MOdifier) domain|PF07533:BRK domain|PF00176:SNF2 family N-terminal domain	-	442	443	814	889	2.93446	2.96171	5.04574	4.84175
ENSRNOG00000026974	529.053	282.05	214.418	211.28	405.551	212.849	0.930137	0.0270685	Dbndd1	19	56302705	56311991	-	1682	protein_coding	- && sp|Q5M831|DBND1_RAT Dysbindin domain-containing protein 1 OS=Rattus norvegicus OX=10116 GN=Dbndd1 PE=1 SV=1 && PF04440:Dysbindin (Dystrobrevin binding protein 1)	-	493	261	214	240	19.2316	10.2528	7.7943	7.68024
ENSRNOG00000006698	306.915	183.711	128.25	122.366	245.313	125.308	0.969377	0.0270739	Rab33a	X	135348436	135360203	+	1357	protein_coding	- && sp|Q14088|RB33A_HUMAN Ras-related protein Rab-33A OS=Homo sapiens OX=9606 GN=RAB33A PE=1 SV=2 && -	-	286	170	128	139	13.8287	8.27745	5.77856	5.51346
ENSRNOG00000036703	41.8521	63.7584	13.0254	22.0083	52.8052	17.5169	1.58701	0.027201	Itgax	1	199555722	199576932	+	4673	protein_coding	- && sp|Q9QXH4|ITAX_MOUSE Integrin alpha-X OS=Mus musculus OX=10090 GN=Itgax PE=1 SV=1 && PF01839:FG-GAP repeat|PF00092:von Willebrand factor type A domain|PF08441:Integrin alpha	-	39	59	13	25	0.547599	0.834226	0.170427	0.287961
ENSRNOG00000031979	89673.9	107498	158339	159345	98585.9	158842	-0.688139	0.0272546	Mt-atp6	MT	7919	8599	+	681	protein_coding	- && sp|P05504|ATP6_RAT ATP synthase subunit a OS=Rattus norvegicus OX=10116 GN=Mt-atp6 PE=1 SV=3 && -	-	83563	99475	158030	181005	8051.21	9651.49	14216.2	14306.5
ENSRNOG00000054884	0	0	8.01563	7.04267	0	7.52915	-5.24786	0.0272764	ENSRNOG00000054884	4	129529492	129529622	-	131	snoRNA	- && - && -	-	0	0	8	8	0	0	3.74118	3.28706
ENSRNOG00000045877	39.7058	157.775	244.477	223.605	98.7404	234.041	-1.24515	0.0272857	AC098547.1	20	3910555	3917426	-	3379	processed_transcript	- && sp|Q6MGA9|BRD2_RAT Bromodomain-containing protein 2 OS=Rattus norvegicus OX=10116 GN=Brd2 PE=1 SV=1 && PF00439:Bromodomain|PF17035:Bromodomain extra-terminal - transcription regulation	-	37	146	244	254	0.718468	2.85491	4.42376	4.04608
ENSRNOG00000007061	35.4133	38.9034	78.1524	96.8367	37.1584	87.4945	-1.2363	0.0273264	Arhgef33	6	3012804	3095500	+	2559	protein_coding	- && sp|Q8BW86|ARG33_MOUSE Rho guanine nucleotide exchange factor 33 OS=Mus musculus OX=10090 GN=Arhgef33 PE=1 SV=3 && PF00621:RhoGEF domain	-	33	36	78	110	0.846131	0.929522	1.8673	2.31372
ENSRNOG00000020622	4.29252	20.5324	45.0879	45.7774	12.4124	45.4326	-1.87274	0.0273301	Cilp2	16	21288876	21295869	+	4081	protein_coding	- && sp|D3Z7H8|CILP2_MOUSE Cartilage intermediate layer protein 2 OS=Mus musculus OX=10090 GN=Cilp2 PE=1 SV=1 && PF13330:Mucin-2 protein WxxW repeating region|PF13927:Immunoglobulin domain|PF13620:Carboxypeptidase regulatory-like domain|PF00090:Thrombospondin type 1 domain	-	4	19	45	52	0.0643113	0.30762	0.675516	0.685845
ENSRNOG00000002142	153.458	87.5327	58.1133	49.2987	120.495	53.706	1.16688	0.0273646	Cds1	14	9396512	9456990	-	1972	protein_coding	- && sp|O35052|CDS1_RAT Phosphatidate cytidylyltransferase 1 OS=Rattus norvegicus OX=10116 GN=Cds1 PE=1 SV=2 && PF01148:Cytidylyltransferase family	-	143	81	58	56	4.75799	2.71397	1.80182	1.52852
ENSRNOG00000027463	227.503	79.9682	376.735	282.587	153.736	329.661	-1.10007	0.0274375	Adamts3	14	19866408	20070994	+	4195	protein_coding	- && sp|O15072|ATS3_HUMAN A disintegrin and metalloproteinase with thrombospondin motifs 3 OS=Homo sapiens OX=9606 GN=ADAMTS3 PE=1 SV=4 && PF05986:ADAM-TS Spacer 1|PF00090:Thrombospondin type 1 domain|PF01421:Reprolysin (M12B) family zinc metalloprotease|PF17771:ADAM cysteine-rich domain|PF01562:Reprolysin family propeptide	-	212	74	376	321	3.31587	1.16554	5.49092	4.11872
ENSRNOG00000049442	100.874	118.872	100.195	433.124	109.873	266.66	-1.28048	0.0274692	AABR07026317.1	16	71592986	71593195	+	210	processed_pseudogene	- && sp|Q56JX6|RS28_BOVIN 40S ribosomal protein S28 OS=Bos taurus OX=9913 GN=RPS28 PE=3 SV=1 && -	-	94	110	100	492	29.3699	34.6099	29.1723	126.106
ENSRNOG00000024931	150.238	240.985	100.195	95.076	195.612	97.6357	1.00268	0.0274842	Ccdc88b	1	222102437	222118459	-	5173	protein_coding	- && sp|Q4QRL3|CC88B_MOUSE Coiled-coil domain-containing protein 88B OS=Mus musculus OX=10090 GN=Ccdc88b PE=1 SV=2 && PF05622:HOOK protein	-	140	223	100	108	1.77574	2.84833	1.18426	1.12375
ENSRNOG00000015077	1000.16	766.182	505.987	533.482	883.169	519.734	0.764852	0.027512	Acsf3	19	55594831	55635122	+	2075	protein_coding	- && sp|Q3URE1|ACSF3_MOUSE Malonate--CoA ligase ACSF3, mitochondrial OS=Mus musculus OX=10090 GN=Acsf3 PE=1 SV=2 && PF13193:AMP-binding enzyme C-terminal domain|PF00501:AMP-binding enzyme	-	932	709	505	606	29.4708	22.5765	14.9095	15.7197
ENSRNOG00000017619	864.943	682.972	437.854	470.979	773.957	454.416	0.768133	0.0275648	Aldh1a1	1	238222521	238264330	+	2205	protein_coding	- && sp|P51647|AL1A1_RAT Retinal dehydrogenase 1 OS=Rattus norvegicus OX=10116 GN=Aldh1a1 PE=1 SV=3 && PF00171:Aldehyde dehydrogenase family	-	806	632	437	535	23.9839	18.9381	12.1412	13.0597
ENSRNOG00000008257	229.65	712.149	914.784	1018.55	470.899	966.665	-1.0377	0.0277195	Mfap2	5	159534202	159539750	+	1034	protein_coding	- && sp|P55002|MFAP2_MOUSE Microfibrillar-associated protein 2 OS=Mus musculus OX=10090 GN=Mfap2 PE=2 SV=1 && PF05507:Microfibril-associated glycoprotein (MAGP)	-	214	659	913	1157	13.5796	42.1107	54.0928	60.2285
ENSRNOG00000009181	130.922	102.662	60.1172	47.538	116.792	53.8276	1.11905	0.0279352	Dleu7	15	45360503	45376476	-	1702	protein_coding	- && sp|Q8CHZ8|LEU7_MOUSE Leukemia-associated protein 7 homolog OS=Mus musculus OX=10090 GN=Dleu7 PE=2 SV=1 && PF15760:Leukemia-associated protein 7	-	122	95	60	54	4.70321	3.68801	2.15964	1.70775
ENSRNOG00000050735	1603.26	2383.92	2007.91	6105.11	1993.59	4056.51	-1.02499	0.0279684	Cd99	20	56192390	56197025	-	699	protein_coding	- && - && PF12301:CD99 antigen like protein 2	-	1494	2206	2004	6935	140.239	208.524	175.635	534.021
ENSRNOG00000002273	303.696	519.793	192.375	245.613	411.744	218.994	0.91023	0.0279716	Naaa	14	17283124	17302366	+	1953	protein_coding	- && sp|Q5KTC7|NAAA_RAT N-acylethanolamine-hydrolyzing acid amidase OS=Rattus norvegicus OX=10116 GN=Naaa PE=1 SV=1 && PF15508:beta subunit of N-acylethanolamine-hydrolyzing acid amidase	-	283	481	192	279	9.50776	16.2731	6.02266	7.68938
ENSRNOG00000012393	432.471	354.454	506.989	944.598	393.462	725.793	-0.883789	0.0279747	S100a13	2	189906022	189912516	+	484	protein_coding	- && sp|P79342|S10AD_BOVIN Protein S100-A13 OS=Bos taurus OX=9913 GN=S100A13 PE=3 SV=2 && -	-	403	328	506	1073	54.6329	44.7771	64.0464	119.328
ENSRNOG00000008001	6167.28	2833.47	2642.15	2251.01	4500.37	2446.58	0.879318	0.0279795	Rab3b	5	128501847	128568188	+	1149	protein_coding	- && sp|Q63941|RAB3B_RAT Ras-related protein Rab-3B OS=Rattus norvegicus OX=10116 GN=Rab3b PE=1 SV=2 && PF00071:Ras family	-	5747	2622	2637	2557	328.182	150.779	140.598	119.784
ENSRNOG00000001713	10.7313	12.9678	49.0957	31.692	11.8496	40.3939	-1.76774	0.0280277	LOC100360218	11	74862804	74866451	-	3648	protein_coding	- && sp|O09030|I13R1_MOUSE Interleukin-13 receptor subunit alpha-1 OS=Mus musculus OX=10090 GN=Il13ra1 PE=2 SV=1 && PF18001:Interleukin-13 receptor subunit alpha Ig-like domain|PF09240:Interleukin-6 receptor alpha chain, binding	-	10	12	49	36	0.179862	0.217347	0.822869	0.531174
ENSRNOG00000003781	227.503	238.824	441.862	377.663	233.164	409.762	-0.813194	0.0280743	Atp10b	10	28449335	28864255	+	7189	protein_coding	- && sp|B1AWN4|AT10B_MOUSE Phospholipid-transporting ATPase VB OS=Mus musculus OX=10090 GN=Atp10b PE=1 SV=1 && PF16209:Phospholipid-translocating ATPase N-terminal|PF13246:Cation transport ATPase (P-type)|PF16212:Phospholipid-translocating P-type ATPase C-terminal	-	212	221	441	429	1.93491	2.03119	3.75803	3.21202
ENSRNOG00000010254	9.65817	4.3226	22.043	38.7347	6.99039	30.3888	-2.12156	0.0281193	Htr1a	2	36246628	36247896	+	1269	protein_coding	- && sp|P19327|5HT1A_RAT 5-hydroxytryptamine receptor 1A OS=Rattus norvegicus OX=10116 GN=Htr1a PE=1 SV=1 && PF00001:7 transmembrane receptor (rhodopsin family)	-	9	4	22	44	0.465345	0.20827	1.06206	1.8663
ENSRNOG00000046834	178.14	365.26	133.26	137.332	271.7	135.296	1.00573	0.0281659	C3	9	9721105	9747167	+	5188	protein_coding	- && sp|P01026|CO3_RAT Complement C3 OS=Rattus norvegicus OX=10116 GN=C3 PE=1 SV=3 && PF17789:Macroglobulin domain MG4|PF01759:UNC-6/NTR/C345C module|PF07677:A-macroglobulin receptor binding domain|PF00207:Alpha-2-macroglobulin family|PF01821:Anaphylotoxin-like domain|PF07703:Alpha-2-macroglobulin bait region domain|PF07678:A-macroglobulin TED domain|PF17791:Macroglobulin domain MG3	-	166	338	133	156	2.09943	4.30471	1.57051	1.6185
ENSRNOG00000024272	68.6803	49.71	147.287	108.281	59.1951	127.784	-1.10915	0.0281734	Ino80d	9	69830424	69878706	-	3485	protein_coding	- && sp|Q66JY2|IN80D_MOUSE INO80 complex subunit D OS=Mus musculus OX=10090 GN=Ino80d PE=2 SV=4 && PF13891:Potential DNA-binding domain	-	64	46	147	123	1.20496	0.872133	2.58407	1.89973
ENSRNOG00000008360	12.8776	209.646	25.0488	35.2133	111.262	30.1311	1.88316	0.0281736	Pcgf1	4	113910685	113913687	+	1253	protein_coding	- && sp|Q8R023|PCGF1_MOUSE Polycomb group RING finger protein 1 OS=Mus musculus OX=10090 GN=Pcgf1 PE=2 SV=2 && PF16207:RAWUL domain RING finger- and WD40-associated ubiquitin-like|PF13923:Zinc finger, C3HC4 type (RING finger)	-	12	194	25	40	0.628383	10.2301	1.2223	1.7183
ENSRNOG00000026143	6.43878	8.64521	37.0723	24.6493	7.54199	30.8608	-2.03137	0.0282437	Ckap2l	3	121796238	121822436	-	2449	protein_coding	- && sp|Q7TS74|CKP2L_MOUSE Cytoskeleton-associated protein 2-like OS=Mus musculus OX=10090 GN=Ckap2l PE=1 SV=1 && PF15297:Cytoskeleton-associated protein 2 C-terminus	-	6	8	37	28	0.160752	0.215838	0.925556	0.615402
ENSRNOG00000021663	99.8011	79.9682	46.0899	29.9313	89.8846	38.0106	1.24477	0.0282669	Vxn	5	9355507	9381214	-	3288	protein_coding	- && sp|Q8BG31|VEXIN_MOUSE Vexin OS=Mus musculus OX=10090 GN=Vxn PE=2 SV=1 && PF15505:Domain of unknown function (DUF4648)	-	93	74	46	34	1.85586	1.48706	0.857069	0.556591
ENSRNOG00000016308	47.2177	78.8875	26.0508	20.2477	63.0526	23.1492	1.44763	0.0282767	Il10ra	8	49560035	49573742	-	1992	protein_coding	- && sp|Q61727|I10R1_MOUSE Interleukin-10 receptor subunit alpha OS=Mus musculus OX=10090 GN=Il10ra PE=1 SV=1 && PF01108:Tissue factor	-	44	73	26	23	1.4493	2.42137	0.799601	0.621481
ENSRNOG00000005934	344.475	559.777	796.553	799.343	452.126	797.948	-0.819616	0.0283612	Mlip	8	84434784	84632817	-	2602	protein_coding	- && sp|A0A096MK47|MLIP_RAT Muscular LMNA-interacting protein OS=Rattus norvegicus OX=10116 GN=Mlip PE=1 SV=1 && PF15274:Muscular LMNA-interacting protein	-	321	518	795	908	8.09454	13.1538	18.7176	18.7831
ENSRNOG00000018247	202.822	204.243	93.1817	118.845	203.532	106.013	0.9399	0.0283828	Dhx58	10	88599680	88611105	-	2631	protein_coding	- && sp|Q99J87|DHX58_MOUSE Probable ATP-dependent RNA helicase DHX58 OS=Mus musculus OX=10090 GN=Dhx58 PE=1 SV=2 && PF00271:Helicase conserved C-terminal domain|PF11648:C-terminal domain of RIG-I|PF04851:Type III restriction enzyme, res subunit|PF18119:RIG-I receptor C-terminal domain	-	189	189	93	135	4.71341	4.74645	2.16547	2.76186
ENSRNOG00000059750	62.2415	179.388	150.293	432.244	120.815	291.268	-1.2706	0.0283859	AC141102.1	2	197996981	198002625	-	709	protein_coding	- && sp|Q8R2K8|CA054_MOUSE Uncharacterized protein C1orf54 homolog OS=Mus musculus OX=10090 PE=2 SV=2 && PF15465:Domain of unknown function (DUF4634)	-	58	166	150	491	5.36755	15.47	12.9609	37.2756
ENSRNOG00000009617	331.597	184.791	25.0488	166.383	258.194	95.716	1.42839	0.0283968	Exoc7	10	105242152	105259795	-	2085	protein_coding	- && sp|O54922|EXOC7_RAT Exocyst complex component 7 OS=Rattus norvegicus OX=10116 GN=Exoc7 PE=1 SV=1 && PF03081:Exo70 exocyst complex subunit	-	309	171	25	189	9.72404	5.41898	0.734554	4.87916
ENSRNOG00000002403	3226.9	3685.02	2328.54	1897.12	3455.96	2112.83	0.709992	0.028419	Niban1	13	68949665	69101588	+	3622	protein_coding	- && sp|Q9ESN0|NIBA1_RAT Protein Niban 1 OS=Rattus norvegicus OX=10116 GN=Niban1 PE=1 SV=2 && -	-	3007	3410	2324	2155	54.4727	62.2062	39.3077	32.0249
ENSRNOG00000008034	470.031	336.083	239.467	208.639	403.057	224.053	0.847544	0.0284398	Tmeff1	5	64326733	64412523	+	2481	protein_coding	- && sp|Q9QYV1|TEFF1_RAT Tomoregulin-1 OS=Rattus norvegicus OX=10116 GN=Tmeff1 PE=2 SV=1 && PF07648:Kazal-type serine protease inhibitor domain	-	438	311	239	237	11.5835	8.28249	5.90148	5.14175
ENSRNOG00000018938	7.51191	6.48391	0	0	6.99791	0	5.34014	0.0284446	Mkx	17	60537935	60549750	+	1330	protein_coding	- && sp|Q8BIA3|MKX_MOUSE Homeobox protein Mohawk OS=Mus musculus OX=10090 GN=Mkx PE=2 SV=1 && PF05920:Homeobox KN domain	Homeobox	7	6	0	0	0.345335	0.298076	0	0
ENSRNOG00000008157	17530.6	7596.98	7421.47	6108.64	12563.8	6765.05	0.893118	0.0285811	Syn2	4	147037179	147195096	+	2641	protein_coding	- && sp|Q63537|SYN2_RAT Synapsin-2 OS=Rattus norvegicus OX=10116 GN=Syn2 PE=1 SV=1 && PF02078:Synapsin, N-terminal domain|PF10581:Synapsin N-terminal|PF02750:Synapsin, ATP binding domain	-	16336	7030	7407	6939	405.856	175.879	171.816	141.422
ENSRNOG00000013820	20.3895	16.2098	3.00586	2.641	18.2996	2.82343	2.69866	0.0286104	Tnfrsf14	5	172328262	172335892	-	2056	protein_coding	- && sp|Q80WM9|TNR14_MOUSE Tumor necrosis factor receptor superfamily member 14 OS=Mus musculus OX=10090 GN=Tnfrsf14 PE=1 SV=1 && PF00020:TNFR/NGFR cysteine-rich region	-	19	15	3	3	0.606352	0.482054	0.0893898	0.0785394
ENSRNOG00000012964	5.36565	8.64521	0	0	7.00543	0	5.34157	0.0286962	Ccr6	1	53065025	53087474	-	1424	protein_coding	- && sp|O54689|CCR6_MOUSE C-C chemokine receptor type 6 OS=Mus musculus OX=10090 GN=Ccr6 PE=1 SV=1 && PF00001:7 transmembrane receptor (rhodopsin family)	-	5	8	0	0	0.230385	0.3712	0	0
ENSRNOG00000007200	5.36565	8.64521	0	0	7.00543	0	5.34157	0.0286962	Ikzf3	10	86421582	86509454	-	2333	protein_coding	- && sp|O08900|IKZF3_MOUSE Zinc finger protein Aiolos OS=Mus musculus OX=10090 GN=Ikzf3 PE=1 SV=2 && -	zf-C2H2	5	8	0	0	0.140621	0.22657	0	0
ENSRNOG00000037171	1.07313	1.08065	9.01758	17.6067	1.07689	13.3121	-3.63027	0.0287281	Tdgf1	8	119215495	119219232	-	501	protein_coding	- && sp|P51865|TDGF1_MOUSE Teratocarcinoma-derived growth factor OS=Mus musculus OX=10090 GN=Tdgf1 PE=1 SV=1 && PF09443:Cripto_Frl-1_Cryptic (CFC)	-	1	1	9	20	0.130965	0.131883	1.10051	2.14873
ENSRNOG00000046349	388.473	454.954	390.762	1412.06	421.714	901.409	-1.09639	0.028827	AABR07067829.1	9	66626525	66627007	-	483	protein_coding	- && sp|P46778|RL21_HUMAN 60S ribosomal protein L21 OS=Homo sapiens OX=9606 GN=RPL21 PE=1 SV=2 && PF01157:Ribosomal protein L21e	-	362	421	390	1604	49.1763	57.592	49.466	178.75
ENSRNOG00000029740	23.6089	37.8228	78.1524	74.8284	30.7158	76.4904	-1.31636	0.0288402	Slc35g1	1	257076221	257082655	+	1104	protein_coding	- && sp|Q8BY79|S35G1_MOUSE Solute carrier family 35 member G1 OS=Mus musculus OX=10090 GN=Slc35g1 PE=2 SV=1 && PF00892:EamA-like transporter family	-	22	35	78	85	1.30752	2.09472	4.32828	4.14419
ENSRNOG00000046947	222.138	105.904	86.168	64.2644	164.021	75.2162	1.12616	0.0288416	Ak5	2	257671772	257864385	-	3017	protein_coding	- && sp|Q920P5|KAD5_MOUSE Adenylate kinase isoenzyme 5 OS=Mus musculus OX=10090 GN=Ak5 PE=1 SV=2 && PF00406:Adenylate kinase	-	207	98	86	73	4.50183	2.14624	1.74628	1.30238
ENSRNOG00000019100	1124.64	572.745	493.963	427.842	848.693	460.903	0.88098	0.0288894	Kif2c	5	136027934	136053210	-	2901	protein_coding	- && sp|Q922S8|KIF2C_MOUSE Kinesin-like protein KIF2C OS=Mus musculus OX=10090 GN=Kif2c PE=1 SV=1 && PF00225:Kinesin motor domain	-	1048	530	493	486	23.7032	12.0713	10.4109	9.01733
ENSRNOG00000060157	4.29252	2.1613	14.0274	26.41	3.22691	20.2187	-2.64916	0.0289295	SNORA66	14	2861480	2861611	-	132	snoRNA	- && - && -	-	4	2	14	30	1.98829	1.00111	6.49746	12.2331
ENSRNOG00000046744	894.99	539.245	446.871	350.373	717.118	398.622	0.847579	0.0290494	Ankrd29	18	3673915	3676188	-	2274	protein_coding	- && - && -	-	834	499	446	398	24.0641	14.499	12.0153	9.42067
ENSRNOG00000010868	97.6548	74.5649	179.35	161.981	86.1099	170.666	-0.986563	0.029141	Rims4	3	160241619	160301552	-	981	protein_coding	- && sp|P60191|RIMS4_MOUSE Regulating synaptic membrane exocytosis protein 4 OS=Mus musculus OX=10090 GN=Rims4 PE=1 SV=1 && PF00168:C2 domain	-	91	69	179	184	6.08649	4.64737	11.1782	10.0957
ENSRNOG00000039504	41.8521	37.8228	15.0293	8.80334	39.8374	11.9163	1.74699	0.029193	LOC360919	14	19028810	19072677	-	2347	protein_coding	- && sp|Q8MJU5|FETA_CANLF Alpha-fetoprotein OS=Canis lupus familiaris OX=9615 GN=AFP PE=2 SV=1 && PF00273:Serum albumin family	-	39	35	15	10	1.0903	0.985332	0.391532	0.229338
ENSRNOG00000014357	222.138	649.471	804.569	955.162	435.805	879.865	-1.01374	0.0292931	Gja4	5	145374690	145377221	-	1588	protein_coding	- && sp|Q03190|CXA4_RAT Gap junction alpha-4 protein OS=Rattus norvegicus OX=10116 GN=Gja4 PE=2 SV=2 && PF00029:Connexin	-	207	601	803	1085	8.55291	25.0064	30.9781	36.7763
ENSRNOG00000035633	4.29252	9.72586	0	0	7.00919	0	5.34228	0.0293888	Mir142	10	75050832	75050942	+	111	miRNA	- && - && -	-	4	9	0	0	2.36446	5.35731	0	0
ENSRNOG00000009156	665.34	745.649	999.95	1384.76	705.495	1192.36	-0.757323	0.0294384	Tra2a	4	78905380	78924181	-	1857	protein_coding	- && sp|Q6PFR5|TRA2A_MOUSE Transformer-2 protein homolog alpha OS=Mus musculus OX=10090 GN=Tra2a PE=1 SV=1 && PF00076:RNA recognition motif. (a.k.a. RRM, RBD, or RNP domain)	-	620	690	998	1573	21.9065	24.5507	32.9237	45.5938
ENSRNOG00000030963	5457.94	3236.55	2661.19	2398.91	4347.24	2530.05	0.780969	0.0294601	LOC108351137	5	115649046	115650340	+	1295	protein_coding	- && sp|P04797|G3P_RAT Glyceraldehyde-3-phosphate dehydrogenase OS=Rattus norvegicus OX=10116 GN=Gapdh PE=1 SV=3 && PF02800:Glyceraldehyde 3-phosphate dehydrogenase, C-terminal domain|PF00044:Glyceraldehyde 3-phosphate dehydrogenase, NAD binding domain	-	5086	2995	2656	2725	257.692	152.811	125.646	113.262
ENSRNOG00000010633	1879.05	6456.89	1930.76	2140.97	4167.97	2035.87	1.03367	0.0294736	Acsl1	16	48937456	49003246	-	4016	protein_coding	- && sp|P18163|ACSL1_RAT Long-chain-fatty-acid--CoA ligase 1 OS=Rattus norvegicus OX=10116 GN=Acsl1 PE=1 SV=1 && PF00501:AMP-binding enzyme	-	1751	5975	1927	2432	28.6079	98.3041	29.3953	32.5956
ENSRNOG00000010999	227.503	255.034	433.846	405.834	241.269	419.84	-0.799109	0.0294792	Cep295	8	13871213	13909188	-	7679	protein_coding	- && sp|A4L9P8|CE295_RAT Centrosomal protein of 295 kDa OS=Rattus norvegicus OX=10116 GN=Cep295 PE=2 SV=2 && -	-	212	236	433	461	1.81145	2.03065	3.4544	3.23136
ENSRNOG00000047656	4743.23	3486.18	2690.25	2280.94	4114.71	2485.6	0.727256	0.0294883	Gaa	10	108395860	108413059	+	3555	protein_coding	- && sp|Q6P7A9|LYAG_RAT Lysosomal alpha-glucosidase OS=Rattus norvegicus OX=10116 GN=Gaa PE=2 SV=1 && PF16863:N-terminal barrel of NtMGAM and CtMGAM, maltase-glucoamylase|PF01055:Glycosyl hydrolases family 31|PF00088:Trefoil (P-type) domain|PF13802:Galactose mutarotase-like	-	4420	3226	2685	2591	81.5787	59.9587	46.2694	39.2299
ENSRNOG00000036631	12.8776	8.64521	1.00195	0	10.7614	0.500977	4.49962	0.0295184	Ptgdr2	1	226993250	226994849	+	1600	protein_coding	- && sp|Q6XKD3|PD2R2_RAT Prostaglandin D2 receptor 2 OS=Rattus norvegicus OX=10116 GN=Ptgdr2 PE=1 SV=1 && PF00001:7 transmembrane receptor (rhodopsin family)	-	12	8	1	0	0.492102	0.330368	0.0382886	0
ENSRNOG00000053086	3411.48	5713.4	2846.55	2467.58	4562.44	2657.06	0.780006	0.0297192	Selenop	2	53109684	53114858	+	609	protein_coding	- && sp|P25236|SEPP1_RAT Selenoprotein P OS=Rattus norvegicus OX=10116 GN=Selenop PE=1 SV=2 && PF04592:Selenoprotein P, N terminal region	-	3179	5287	2841	2803	342.505	573.614	285.788	247.739
ENSRNOG00000045621	41.8521	1.08065	2.00391	2.641	21.4664	2.32245	3.2044	0.0297378	Gatc	12	47031595	47036956	+	459	protein_coding	- && sp|D3ZY68|GATC_RAT Glutamyl-tRNA(Gln) amidotransferase subunit C, mitochondrial OS=Rattus norvegicus OX=10116 GN=Gatc PE=3 SV=1 && PF02686:Glu-tRNAGln amidotransferase C subunit	-	39	1	2	3	5.57502	0.143951	0.266936	0.351802
ENSRNOG00000019542	85.8504	78.8875	24.0469	43.1364	82.369	33.5916	1.28983	0.0297412	MGC108823	18	55576239	55584957	+	1594	protein_coding	- && sp|Q9QZ85|IIGP1_MOUSE Interferon-inducible GTPase 1 OS=Mus musculus OX=10090 GN=Iigp1 PE=1 SV=2 && PF05049:Interferon-inducible GTPase (IIGP)	-	80	73	24	49	3.29303	3.02595	0.922386	1.65462
ENSRNOG00000019027	1211.56	767.262	594.158	545.807	989.413	569.983	0.795774	0.0298663	Habp4	17	1679627	1701623	+	1506	protein_coding	- && sp|A1L1K8|HABP4_RAT Intracellular hyaluronan-binding protein 4 OS=Rattus norvegicus OX=10116 GN=Habp4 PE=1 SV=1 && PF16174:Intracellular hyaluronan-binding protein 4 N-terminal|PF04774:Hyaluronan / mRNA binding family	-	1129	710	593	620	49.1885	31.1502	24.1223	22.1593
ENSRNOG00000038001	9379.15	4278.3	4038.87	3445.63	6828.73	3742.25	0.867737	0.0299184	Slc25a1	11	87204175	87207264	+	1715	protein_coding	- && sp|P32089|TXTP_RAT Tricarboxylate transport protein, mitochondrial OS=Rattus norvegicus OX=10116 GN=Slc25a1 PE=1 SV=1 && PF00153:Mitochondrial carrier protein	-	8740	3959	4031	3914	334.381	152.528	143.992	122.842
ENSRNOG00000008194	1781.4	1445.91	1016.98	947.239	1613.65	982.111	0.716439	0.029959	Znfx1	3	163787101	163847671	-	7231	protein_coding	- && sp|Q8R151|ZNFX1_MOUSE NFX1-type zinc finger-containing protein 1 OS=Mus musculus OX=10090 GN=Znfx1 PE=1 SV=3 && PF13086:AAA domain|PF13087:AAA domain	-	1660	1338	1015	1076	15.0627	12.226	8.59918	8.00946
ENSRNOG00000008674	74.0459	79.9682	157.307	148.776	77.0071	153.042	-0.990722	0.0302599	Prdm11	3	81867438	81911197	-	6119	protein_coding	- && sp|A2AGX3|PRD11_MOUSE PR domain-containing protein 11 OS=Mus musculus OX=10090 GN=Prdm11 PE=1 SV=1 && -	-	69	74	157	169	0.739883	0.799059	1.57184	1.4866
ENSRNOG00000001443	1392.92	770.504	689.344	507.953	1081.71	598.648	0.853852	0.0303281	Rhbdd2	12	24092004	24102084	-	1322	protein_coding	- && sp|Q8VEK2|RHBD2_MOUSE Rhomboid domain-containing protein 2 OS=Mus musculus OX=10090 GN=Rhbdd2 PE=1 SV=1 && PF01694:Rhomboid family	-	1298	713	688	577	64.4225	35.6357	31.8821	23.4927
ENSRNOG00000001746	46.1446	28.0969	22.043	220.964	37.1208	121.503	-1.71262	0.0303866	Ncbp2	11	72071839	72080928	-	1839	protein_coding	- && sp|Q9CQ49|NCBP2_MOUSE Nuclear cap-binding protein subunit 2 OS=Mus musculus OX=10090 GN=Ncbp2 PE=1 SV=1 && PF00076:RNA recognition motif. (a.k.a. RRM, RBD, or RNP domain)	-	43	26	22	251	1.5342	0.934155	0.732876	7.34651
ENSRNOG00000015618	121.264	380.389	101.197	124.127	250.826	112.662	1.15403	0.0304112	Wnt5a	16	4469468	4489860	+	4994	protein_coding	- && sp|P22725|WNT5A_MOUSE Protein Wnt-5a OS=Mus musculus OX=10090 GN=Wnt5a PE=1 SV=2 && PF00110:wnt family	-	113	352	101	141	1.48465	4.65717	1.23897	1.51971
ENSRNOG00000039470	55.8027	57.2745	115.225	122.366	56.5386	118.796	-1.07138	0.0304476	AC131360.1	18	30566661	30568551	+	1848	pseudogene	- && sp|Q91Y02|PCDBI_MOUSE Protocadherin beta-18 OS=Mus musculus OX=10090 GN=Pcdhb18 PE=2 SV=1 && PF00028:Cadherin domain|PF08266:Cadherin-like	-	52	53	115	139	1.84627	1.89497	3.81229	4.04857
ENSRNOG00000037911	131.995	312.308	0	14.0853	222.152	7.04267	4.97447	0.0305107	LOC680227	X	74304292	74345507	+	1811	protein_coding	- && - && -	-	123	289	0	16	4.45637	10.544	0	0.475544
ENSRNOG00000016356	3427.58	1725.8	1512.95	1372.44	2576.69	1442.7	0.836801	0.0305928	Got1	1	263246248	263269762	-	1998	protein_coding	- && sp|P13221|AATC_RAT Aspartate aminotransferase, cytoplasmic OS=Rattus norvegicus OX=10116 GN=Got1 PE=1 SV=3 && PF00155:Aminotransferase class I and II	-	3194	1597	1510	1559	104.89	52.8125	46.2989	41.9991
ENSRNOG00000016372	1726.67	1874.93	1231.4	957.803	1800.8	1094.6	0.718415	0.0306158	Slc12a7	1	32086755	32141036	-	5917	protein_coding	- && sp|Q5RK27|S12A7_RAT Solute carrier family 12 member 7 OS=Rattus norvegicus OX=10116 GN=Slc12a7 PE=2 SV=2 && PF03522:Solute carrier family 12|PF00324:Amino acid permease	-	1609	1735	1229	1088	17.8422	19.3743	12.7245	9.8973
ENSRNOG00000061782	1652.62	1126.04	904.764	722.754	1389.33	813.759	0.771922	0.0306767	Tspyl2	X	22408118	22413741	-	2832	protein_coding	- && sp|Q7TQI8|TSYL2_MOUSE Testis-specific Y-encoded-like protein 2 OS=Mus musculus OX=10090 GN=Tspyl2 PE=1 SV=1 && PF00956:Nucleosome assembly protein (NAP)	-	1540	1042	903	821	35.6797	24.311	19.5337	15.6041
ENSRNOG00000011323	2063.63	795.359	848.655	618.875	1429.49	733.765	0.962328	0.0306773	Lgi3	15	52220578	52227706	+	3319	protein_coding	- && sp|Q8K406|LGI3_MOUSE Leucine-rich repeat LGI family member 3 OS=Mus musculus OX=10090 GN=Lgi3 PE=1 SV=1 && PF13855:Leucine rich repeat|PF03736:EPTP domain	-	1923	736	847	703	38.016	14.652	15.6338	11.4009
ENSRNOG00000001506	7015.05	3112.28	3013.88	2500.15	5063.66	2757.01	0.877117	0.0308396	Tmem35a	X	105134498	105145345	+	1944	protein_coding	- && sp|Q6JAM9|NACHO_RAT Novel acetylcholine receptor chaperone OS=Rattus norvegicus OX=10116 GN=Tmem35a PE=1 SV=1 && PF13564:DoxX-like family	-	6537	2880	3008	2840	220.636	97.8867	94.7919	78.6342
ENSRNOG00000010421	685.73	733.762	375.733	465.697	709.746	420.715	0.754078	0.0308487	Wdr91	4	62398797	62438958	-	2583	protein_coding	- && sp|B2RYI0|WDR91_RAT WD repeat-containing protein 91 OS=Rattus norvegicus OX=10116 GN=Wdr91 PE=2 SV=1 && -	-	639	679	375	529	16.2319	17.3689	8.89399	11.0235
ENSRNOG00000000963	854.211	441.986	409.799	279.946	648.099	344.873	0.910737	0.0309025	Tmem132c	12	32808022	33016885	-	3219	protein_coding	- && sp|Q8CEF9|T132C_MOUSE Transmembrane protein 132C OS=Mus musculus OX=10090 GN=Tmem132c PE=2 SV=3 && PF15706:Mature oligodendrocyte transmembrane protein, TMEM132D, C-term|PF15705:Mature oligodendrocyte transmembrane protein, TMEM132D, N-term|PF16070:Transmembrane protein family 132	-	796	409	409	318	16.2251	8.39518	7.7838	5.31735
ENSRNOG00000006384	207.114	238.824	136.266	99.4777	222.969	117.872	0.920908	0.0310679	Ddx58	5	56500734	56536772	-	1794	protein_coding	- && sp|Q6Q899|DDX58_MOUSE Antiviral innate immune response receptor RIG-I OS=Mus musculus OX=10090 GN=Ddx58 PE=1 SV=2 && PF04851:Type III restriction enzyme, res subunit|PF18119:RIG-I receptor C-terminal domain|PF16739:Caspase recruitment domain	-	193	221	136	113	7.05877	8.13949	4.64415	3.39036
ENSRNOG00000006731	5.36565	12.9678	26.0508	44.0167	9.16673	35.0337	-1.9367	0.0312586	Spc25	3	55438536	55451798	-	1253	protein_coding	- && sp|Q5M856|SPC25_RAT Kinetochore protein Spc25 OS=Rattus norvegicus OX=10116 GN=Spc25 PE=2 SV=1 && PF08234:Chromosome segregation protein Spc25	-	5	12	26	50	0.261826	0.632787	1.27119	2.14787
ENSRNOG00000052219	2412.4	4238.31	2091.08	1741.3	3325.35	1916.19	0.795325	0.0313006	Gm2a	10	40438356	40450930	+	2044	protein_coding	- && sp|Q60648|SAP3_MOUSE Ganglioside GM2 activator OS=Mus musculus OX=10090 GN=Gm2a PE=1 SV=2 && PF02221:ML domain	-	2248	3922	2087	1978	72.1622	126.781	62.5506	52.0876
ENSRNOG00000013867	10758.1	5128.77	4765.29	4087.39	7943.45	4426.34	0.843674	0.0313308	Fgf1	18	32273770	32359824	+	4493	protein_coding	- && sp|P61148|FGF1_MOUSE Fibroblast growth factor 1 OS=Mus musculus OX=10090 GN=Fgf1 PE=1 SV=1 && PF00167:Fibroblast growth factor	-	10025	4746	4756	4643	146.4	69.7941	64.8478	55.6226
ENSRNOG00000017057	569.832	406.325	302.59	251.775	488.078	277.183	0.816718	0.0313566	Tbc1d22a	7	127081978	127223231	+	1116	protein_coding	- && sp|Q8R5A6|TB22A_MOUSE TBC1 domain family member 22A OS=Mus musculus OX=10090 GN=Tbc1d22a PE=1 SV=3 && PF00566:Rab-GTPase-TBC domain	-	531	376	302	286	31.2194	22.2613	16.578	13.794
ENSRNOG00000049215	113.752	100.501	198.387	205.118	107.126	201.752	-0.913326	0.0314304	Cbx2	10	108132105	108140935	+	3750	protein_coding	- && sp|P30658|CBX2_MOUSE Chromobox protein homolog 2 OS=Mus musculus OX=10090 GN=Cbx2 PE=1 SV=2 && PF00385:Chromo (CHRromatin Organisation MOdifier) domain|PF17218:CBX family C-terminal motif	-	106	93	198	233	1.85468	1.63862	3.23462	3.34437
ENSRNOG00000036871	0	0	2.00391	13.205	0	7.60446	-5.26699	0.0315006	Krt81	7	143107901	143112960	-	1794	protein_coding	- && sp|Q9ERE2|KRT81_MOUSE Keratin, type II cuticular Hb1 OS=Mus musculus OX=10090 GN=Krt81 PE=2 SV=2 && PF00038:Intermediate filament protein|PF16208:Keratin type II head	-	0	0	2	15	0	0	0.0682963	0.450047
ENSRNOG00000045665	3319.19	1856.56	1565.05	1414.7	2587.87	1489.87	0.79663	0.0316375	Amigo1	2	210977938	210982579	+	4642	protein_coding	- && sp|Q80ZD7|AMGO1_RAT Amphoterin-induced protein 1 OS=Rattus norvegicus OX=10116 GN=Amigo1 PE=1 SV=1 && PF13855:Leucine rich repeat|PF07679:Immunoglobulin I-set domain	-	3093	1718	1562	1607	43.7189	24.4538	20.6142	18.6337
ENSRNOG00000045655	32.1939	15.1291	16.0313	889.137	23.6615	452.584	-4.25762	0.0318201	LOC103690005	1	88680856	88686615	-	994	protein_coding	- && sp|Q9D1E6|TBCB_MOUSE Tubulin-folding cofactor B OS=Mus musculus OX=10090 GN=Tbcb PE=1 SV=2 && PF14560:Ubiquitin-like domain|PF01302:CAP-Gly domain	-	30	14	16	1010	1.98029	0.930613	0.986105	54.6921
ENSRNOG00000013526	2439.22	2803.21	3788.39	4698.34	2621.22	4243.36	-0.695019	0.0318599	Rassf4	4	148769096	148803988	-	2412	protein_coding	- && sp|Q566C5|RASF4_RAT Ras association domain-containing protein 4 OS=Rattus norvegicus OX=10116 GN=Rassf4 PE=2 SV=1 && PF00788:Ras association (RalGDS/AF-6) domain|PF16517:Novel Ras effector 1 C-terminal SARAH (Sav/Rassf/Hpo) domain	-	2273	2594	3781	5337	61.8324	71.0592	96.0327	119.099
ENSRNOG00000058288	55.8027	104.823	140.274	196.314	80.313	168.294	-1.0682	0.0318653	Tcf19	20	3744395	3746964	+	838	protein_coding	- && sp|Q99KJ5|TCF19_MOUSE Transcription factor 19-like protein OS=Mus musculus OX=10090 GN=Tcf19 PE=2 SV=1 && -	-	52	97	140	223	4.07149	7.64813	10.2347	14.3235
ENSRNOG00000001124	1669.79	678.649	631.231	606.55	1174.22	618.89	0.923999	0.0318658	Rnft2	12	43940929	44008685	+	4194	protein_coding	- && sp|Q3UF64|RNFT2_MOUSE RING finger and transmembrane domain-containing protein 2 OS=Mus musculus OX=10090 GN=Rnft2 PE=2 SV=2 && PF13923:Zinc finger, C3HC4 type (RING finger)	-	1556	628	630	689	24.3431	9.8937	9.20241	8.8426
ENSRNOG00000004282	283.306	393.357	402.785	897.06	338.332	649.923	-0.942417	0.0318725	Arl4a	6	59948577	59950586	-	1034	protein_coding	- && sp|Q3T0M9|ARL4A_BOVIN ADP-ribosylation factor-like protein 4A OS=Bos taurus OX=9913 GN=ARL4A PE=2 SV=1 && PF00025:ADP-ribosylation factor family	-	264	364	402	1019	16.7524	23.2599	23.8174	53.0448
ENSRNOG00000004207	1524.92	942.328	2257.4	1954.34	1233.62	2105.87	-0.771452	0.0318902	Eml5	6	122770055	122897997	-	6540	protein_coding	- && sp|Q6ED65|EMAL5_RAT Echinoderm microtubule-associated protein-like 5 OS=Rattus norvegicus OX=10116 GN=Eml5 PE=1 SV=2 && PF12894:Anaphase-promoting complex subunit 4 WD40 domain|PF03451:HELP motif	-	1421	872	2253	2220	14.2564	8.8098	21.1044	18.2711
ENSRNOG00000030910	287.599	124.275	108.211	87.153	205.937	97.682	1.07691	0.0320064	Grik4	8	46806147	47094352	-	3298	protein_coding	- && sp|Q01812|GRIK4_RAT Glutamate receptor ionotropic, kainate 4 OS=Rattus norvegicus OX=10116 GN=Grik4 PE=1 SV=1 && PF01094:Receptor family ligand binding region|PF00060:Ligand-gated ion channel|PF10613:Ligated ion channel L-glutamate- and glycine-binding site	-	268	115	108	99	5.33186	2.30396	2.00615	1.61575
ENSRNOG00000061571	1002.3	48.6293	52.1016	40.4954	525.466	46.2985	3.50473	0.0320164	Tlx2	4	114766714	114768029	-	855	protein_coding	- && sp|Q61663|TLX2_MOUSE T-cell leukemia homeobox protein 2 OS=Mus musculus OX=10090 GN=Tlx2 PE=2 SV=1 && PF00046:Homeodomain	Homeobox	934	45	52	46	71.6762	3.47755	3.72586	2.89588
ENSRNOG00000018553	2642.05	1803.61	1411.75	1250.07	2222.83	1330.91	0.740056	0.0320683	Pitpnm1	1	219348721	219362094	+	4165	protein_coding	- && sp|Q5U2N3|PITM1_RAT Membrane-associated phosphatidylinositol transfer protein 1 OS=Rattus norvegicus OX=10116 GN=Pitpnm1 PE=1 SV=1 && PF02121:Phosphatidylinositol transfer protein|PF02862:DDHD domain	-	2462	1669	1409	1420	38.7853	26.477	20.7246	18.3511
ENSRNOG00000014275	72.9728	67.0004	130.254	151.417	69.9866	140.836	-1.00929	0.0321801	AABR07026291.1	16	70778913	70831164	+	2130	protein_coding	- && sp|Q8BUK6|HOOK3_MOUSE Protein Hook homolog 3 OS=Mus musculus OX=10090 GN=Hook3 PE=1 SV=2 && PF05622:HOOK protein	-	68	62	130	172	2.09471	1.92327	3.73898	4.34648
ENSRNOG00000006119	18.2432	87.5327	5.00977	22.0083	52.888	13.5091	1.95935	0.0322426	Slc7a15	6	33728107	33738825	-	2425	protein_coding	- && sp|P82251|BAT1_HUMAN b(0,+)-type amino acid transporter 1 OS=Homo sapiens OX=9606 GN=SLC7A9 PE=1 SV=1 && PF13520:Amino acid permease	-	17	81	5	25	0.459972	2.20699	0.126313	0.554904
ENSRNOG00000031849	2110.85	945.57	932.819	711.31	1528.21	822.064	0.894704	0.0323192	Armh4	15	26587179	26678420	-	2307	protein_coding	- && sp|Q8BT18|ARMD4_MOUSE Armadillo-like helical domain-containing protein 4 OS=Mus musculus OX=10090 GN=Armh4 PE=2 SV=2 && PF15767:Domain of unknown function (DUF4696)	-	1967	875	931	808	55.9437	25.0604	24.7225	18.8518
ENSRNOG00000055640	9.65817	14.0485	19.0371	66.9054	11.8533	42.9712	-1.86174	0.0323495	ENSRNOG00000055640	10	48929166	48929237	+	72	snoRNA	- && - && -	-	9	13	19	76	8.20171	11.9299	16.1663	56.816
ENSRNOG00000003221	3295.58	3268.97	1969.84	2150.66	3282.28	2060.25	0.671839	0.0324499	Myoc	13	80517536	80527928	+	2047	protein_coding	- && sp|Q9R1J4|MYOC_RAT Myocilin OS=Rattus norvegicus OX=10116 GN=Myoc PE=2 SV=1 && PF02191:Olfactomedin-like domain	-	3071	3025	1966	2443	98.4365	97.6416	58.8376	64.2384
ENSRNOG00000012811	37.5595	56.1939	20.0391	10.564	46.8767	15.3015	1.62114	0.0325766	Spint1	3	111049118	111062011	+	2427	protein_coding	- && sp|Q9R097|SPIT1_MOUSE Kunitz-type protease inhibitor 1 OS=Mus musculus OX=10090 GN=Spint1 PE=1 SV=2 && PF00014:Kunitz/Bovine pancreatic trypsin inhibitor domain|PF07502:MANEC domain|PF00057:Low-density lipoprotein receptor domain class A	-	35	52	20	12	0.946221	1.41567	0.504835	0.266134
ENSRNOG00000011285	326.231	164.259	127.248	120.606	245.245	123.927	0.98499	0.0326128	Zdhhc22	6	111007674	111015598	-	1776	protein_coding	- && sp|Q2TGI8|ZDH22_RAT Palmitoyltransferase ZDHHC22 OS=Rattus norvegicus OX=10116 GN=Zdhhc22 PE=2 SV=1 && PF01529:DHHC palmitoyltransferase	-	304	152	127	137	11.2312	5.65494	4.38077	4.15209
ENSRNOG00000007939	373.449	543.568	253.494	267.621	458.508	260.558	0.815183	0.0327254	Naprt	7	116922944	116926555	-	2005	protein_coding	- && sp|Q6XQN1|PNCB_RAT Nicotinate phosphoribosyltransferase OS=Rattus norvegicus OX=10116 GN=Naprt PE=2 SV=1 && PF17767:Nicotinate phosphoribosyltransferase (NAPRTase) N-terminal domain|PF17956:Nicotinate phosphoribosyltransferase C-terminal domain	-	348	503	253	304	11.3883	16.5761	7.73029	8.1611
ENSRNOG00000035467	30.0476	27.0163	10.0195	3.52133	28.532	6.77044	2.08761	0.0327944	Mir23b	17	823222	823318	+	97	miRNA	- && - && -	-	28	25	10	4	18.94	17.0293	6.31565	2.21961
ENSRNOG00000015835	296.184	330.679	576.123	489.466	313.432	532.794	-0.765225	0.0328453	Cacna2d2	8	116154736	116284985	+	4741	protein_coding	- && sp|Q8CFG6|CA2D2_RAT Voltage-dependent calcium channel subunit alpha-2/delta-2 OS=Rattus norvegicus OX=10116 GN=Cacna2d2 PE=2 SV=1 && PF08473:Neuronal voltage-dependent calcium channel alpha 2acd|PF00092:von Willebrand factor type A domain|PF08399:VWA N-terminal	-	276	306	575	556	3.81974	4.26461	7.42998	6.31239
ENSRNOG00000006867	1307.07	1168.18	1926.76	2052.06	1237.63	1989.41	-0.684785	0.0329098	Etv1	6	58467254	58558631	+	6906	protein_coding	- && sp|P41164|ETV1_MOUSE ETS translocation variant 1 OS=Mus musculus OX=10090 GN=Etv1 PE=1 SV=1 && PF00178:Ets-domain|PF04621:PEA3 subfamily ETS-domain transcription factor N terminal domain	ETS	1218	1081	1923	2331	11.5722	10.3425	17.0586	18.1679
ENSRNOG00000010181	2.14626	0	10.0195	16.7263	1.07313	13.3729	-3.63847	0.0330164	Clec4d	4	156253079	156264769	+	3352	protein_coding	- && sp|Q69FH1|CLC4D_RAT C-type lectin domain family 4 member D OS=Rattus norvegicus OX=10116 GN=Clec4d PE=1 SV=1 && PF00059:Lectin C-type domain	-	2	0	10	19	0.039149	0	0.182762	0.305098
ENSRNOG00000011586	363.791	678.649	750.463	1163.8	521.22	957.132	-0.877109	0.0331259	LOC100909712	2	157747542	157759838	-	2190	protein_coding	- && sp|Q52KE7|CCNL1_MOUSE Cyclin-L1 OS=Mus musculus OX=10090 GN=Ccnl1 PE=1 SV=1 && -	-	339	628	749	1322	10.1566	18.9471	20.9521	32.492
ENSRNOG00000018630	21272.7	11525.1	10195.9	8799.82	16398.9	9497.85	0.787937	0.0332446	LOC108351137	4	157676595	157679962	-	1002	protein_coding	- && sp|P04797|G3P_RAT Glyceraldehyde-3-phosphate dehydrogenase OS=Rattus norvegicus OX=10116 GN=Gapdh PE=1 SV=3 && PF02800:Glyceraldehyde 3-phosphate dehydrogenase, C-terminal domain|PF00044:Glyceraldehyde 3-phosphate dehydrogenase, NAD binding domain	-	19823	10665	10176	9996	1298.06	703.268	622.156	536.967
ENSRNOG00000015113	230.723	206.404	123.24	113.563	218.564	118.402	0.884739	0.0332797	Mocos	18	16590197	16636084	+	3639	protein_coding	- && sp|Q14CH1|MOCOS_MOUSE Molybdenum cofactor sulfurase OS=Mus musculus OX=10090 GN=Mocos PE=1 SV=1 && PF00266:Aminotransferase class-V	-	215	191	123	129	3.8766	3.468	2.07068	1.90808
ENSRNOG00000000454	43.9983	48.6293	19.0371	12.3247	46.3138	15.6809	1.56671	0.0334911	RT1-DOb	20	4020317	4026346	+	1834	protein_coding	- && sp|P13765|DOB_HUMAN HLA class II histocompatibility antigen, DO beta chain OS=Homo sapiens OX=9606 GN=HLA-DOB PE=1 SV=1 && PF07654:Immunoglobulin C1-set domain|PF00969:Class II histocompatibility antigen, beta domain	-	41	45	19	14	1.46683	1.62122	0.634664	0.410883
ENSRNOG00000046109	359.498	481.97	610.19	841.599	420.734	725.894	-0.787173	0.0336694	LOC689574	4	62780596	62790422	+	759	protein_coding	- && sp|P0DP99|STMP1_MOUSE Short transmembrane mitochondrial protein 1 OS=Mus musculus OX=10090 GN=Stmp1 PE=1 SV=2 && -	-	335	446	609	956	28.9599	38.8258	49.1547	67.7962
ENSRNOG00000008986	11.8044	8.64521	32.0625	38.7347	10.2248	35.3986	-1.79217	0.0337821	Diaph3	15	70039424	70399924	-	3276	protein_coding	- && sp|F1LVW7|DIAP3_RAT Protein diaphanous homolog 3 OS=Rattus norvegicus OX=10116 GN=Diaph3 PE=1 SV=4 && PF06371:Diaphanous GTPase-binding Domain|PF06345:DRF Autoregulatory Domain|PF06367:Diaphanous FH3 Domain|PF02181:Formin Homology 2 Domain	-	11	8	32	44	0.220314	0.161352	0.598406	0.722933
ENSRNOG00000002408	23.6089	65.9197	13.0254	14.0853	44.7643	13.5554	1.72254	0.0337899	Rbm47	14	43810119	43837662	+	2344	protein_coding	- && sp|Q66H68|RBM47_RAT RNA-binding protein 47 OS=Rattus norvegicus OX=10116 GN=Rbm47 PE=2 SV=1 && PF00076:RNA recognition motif. (a.k.a. RRM, RBD, or RNP domain)	-	22	61	13	16	0.615828	1.71949	0.339762	0.367411
ENSRNOG00000018101	370.23	182.63	144.281	139.093	276.43	141.687	0.964386	0.0338989	Klc3	1	80306102	80315533	-	1741	protein_coding	- && sp|Q68G30|KLC3_RAT Kinesin light chain 3 OS=Rattus norvegicus OX=10116 GN=Klc3 PE=1 SV=1 && PF13424:Tetratricopeptide repeat	-	345	169	144	158	13.0021	6.4138	5.06703	4.88481
ENSRNOG00000010906	9.65817	42.1454	5.00977	5.282	25.9018	5.14589	2.3306	0.0339144	Ccl5	10	70739800	70744315	-	545	protein_coding	- && sp|P50231|CCL5_RAT C-C motif chemokine 5 OS=Rattus norvegicus OX=10116 GN=Ccl5 PE=3 SV=1 && PF00048:Small cytokines (intecrine/chemokine), interleukin-8 like	-	9	39	5	6	1.08353	4.7282	0.562035	0.592576
ENSRNOG00000013954	355.206	997.441	357.697	324.843	676.324	341.27	0.986879	0.0339413	Alpl	5	156086497	156141537	-	2436	protein_coding	- && sp|P08289|PPBT_RAT Alkaline phosphatase, tissue-nonspecific isozyme OS=Rattus norvegicus OX=10116 GN=Alpl PE=1 SV=2 && -	-	331	923	357	369	8.91548	25.0353	8.97802	8.15339
ENSRNOG00000021018	13.9507	15.1291	3.00586	0	14.5399	1.50293	3.31581	0.034104	Batf2	1	221538104	221545782	+	768	protein_coding	- && sp|Q8R1H8|BATF2_MOUSE Basic leucine zipper transcriptional factor ATF-like 2 OS=Mus musculus OX=10090 GN=Batf2 PE=2 SV=1 && PF00170:bZIP transcription factor	TF_bZIP	13	14	3	0	1.11065	1.20447	0.239304	0
ENSRNOG00000027024	166.335	211.808	83.1621	112.683	189.071	97.9224	0.947808	0.0341184	Rgs16	13	71179910	71185216	+	2462	protein_coding	- && sp|P56700|RGS16_RAT Regulator of G-protein signaling 16 OS=Rattus norvegicus OX=10116 GN=Rgs16 PE=2 SV=1 && PF00615:Regulator of G protein signaling domain	-	155	196	83	128	4.13084	5.26012	2.06528	2.79841
ENSRNOG00000007805	8.58504	15.1291	43.084	35.2133	11.8571	39.1487	-1.72278	0.0342217	Mybl2	3	159421671	159450086	+	3710	protein_coding	- && sp|P48972|MYBB_MOUSE Myb-related protein B OS=Mus musculus OX=10090 GN=Mybl2 PE=1 SV=1 && PF09316:C-myb, C-terminal|PF00249:Myb-like DNA-binding domain|PF13921:Myb-like DNA-binding domain	MYB	8	14	43	40	0.141485	0.249334	0.710042	0.580331
ENSRNOG00000000961	294.038	138.323	105.205	108.281	216.18	106.743	1.01807	0.0342524	Glt1d1	12	32666635	32740732	-	3022	protein_coding	- && sp|A4FUP9|GL1D1_MOUSE Glycosyltransferase 1 domain-containing protein 1 OS=Mus musculus OX=10090 GN=Glt1d1 PE=2 SV=2 && PF00534:Glycosyl transferases group 1	-	274	128	105	123	5.94909	2.79861	2.12855	2.19079
ENSRNOG00000019751	152.384	172.904	80.1563	88.0334	162.644	84.0948	0.951116	0.0342814	Cyb5r2	1	171971701	171979933	-	1350	protein_coding	- && sp|Q6AY12|NB5R2_RAT NADH-cytochrome b5 reductase 2 OS=Rattus norvegicus OX=10116 GN=Cyb5r2 PE=2 SV=1 && PF00970:Oxidoreductase FAD-binding domain|PF00175:Oxidoreductase NAD-binding domain	-	142	160	80	100	6.90158	7.83094	3.63033	3.98709
ENSRNOG00000030245	2151.63	1036.34	996.944	760.608	1593.98	878.776	0.859253	0.0343485	Tango2	11	86797557	86840573	+	1593	protein_coding	- && sp|P54797|TNG2_MOUSE Transport and Golgi organization 2 homolog OS=Mus musculus OX=10090 GN=Tango2 PE=1 SV=1 && -	-	2005	959	995	864	82.5834	39.7768	38.2646	29.1936
ENSRNOG00000054218	49.364	89.6941	123.24	169.904	69.529	146.572	-1.0769	0.0343528	Il18rap	9	47225585	47258503	+	5305	protein_coding	- && sp|Q9Z2B1|I18RA_MOUSE Interleukin-18 receptor accessory protein OS=Mus musculus OX=10090 GN=Il18rap PE=2 SV=1 && PF01582:TIR domain|PF18452:Immunoglobulin domain	-	46	83	123	193	0.56894	1.03376	1.4204	1.95822
ENSRNOG00000001342	36.4864	68.081	107.209	122.366	52.2837	114.788	-1.13513	0.0345581	Wdr66	12	38709595	38782010	-	3888	protein_coding	- && sp|E9Q743|CF251_MOUSE Cilia- and flagella-associated protein 251 OS=Mus musculus OX=10090 GN=Cfap251 PE=1 SV=1 && -	-	34	63	107	139	0.573782	1.07064	1.68596	1.92432
ENSRNOG00000027393	1.07313	2.1613	12.0234	16.7263	1.61722	14.3749	-3.15408	0.0345751	AC129824.1	3	3699826	3700200	-	375	protein_coding	- && - && -	-	1	2	12	19	0.17497	0.352392	1.96038	2.72717
ENSRNOG00000006281	5.36565	33.5002	2.00391	3.52133	19.4329	2.76262	2.80536	0.0346228	LOC108348320	4	82138683	82141385	-	1335	protein_coding	- && sp|P02831|HXA3_MOUSE Homeobox protein Hox-A3 OS=Mus musculus OX=10090 GN=Hoxa3 PE=1 SV=2 && PF13293:Domain of unknown function (DUF4074)|PF00046:Homeodomain	Homeobox	5	31	2	4	0.245744	1.53429	0.0917779	0.161275
ENSRNOG00000023209	55.8027	57.2745	19.0371	23.769	56.5386	21.4031	1.39939	0.0347375	Slamf7	13	90058127	90075144	-	1492	protein_coding	- && sp|Q8BHK6|SLAF7_MOUSE SLAM family member 7 OS=Mus musculus OX=10090 GN=Slamf7 PE=1 SV=2 && -	-	52	53	19	27	2.2868	2.34712	0.780143	0.974057
ENSRNOG00000026702	39.7058	77.8069	20.0391	22.8887	58.7563	21.4639	1.45156	0.0348046	Jaml	8	49378644	49410088	+	2682	protein_coding	- && sp|Q80UL9|JAML_MOUSE Junctional adhesion molecule-like OS=Mus musculus OX=10090 GN=Jaml PE=1 SV=2 && PF07686:Immunoglobulin V-set domain	-	37	72	20	26	0.905185	1.77379	0.456837	0.5218
ENSRNOG00000022141	243.6	357.696	525.024	516.756	300.648	520.89	-0.792933	0.0348631	Ctdspl2	3	113918629	113960101	+	4326	protein_coding	- && sp|Q5XIK8|CTSL2_RAT CTD small phosphatase-like protein 2 OS=Rattus norvegicus OX=10116 GN=Ctdspl2 PE=1 SV=1 && PF03031:NLI interacting factor-like phosphatase	-	227	331	524	587	3.44297	5.05556	7.42052	7.30367
ENSRNOG00000005023	2.14626	4.3226	10.0195	29.9313	3.23443	19.9754	-2.63088	0.0348988	Agr2	6	55465782	55487714	+	1560	protein_coding	- && sp|O88312|AGR2_MOUSE Anterior gradient protein 2 homolog OS=Mus musculus OX=10090 GN=Agr2 PE=1 SV=1 && PF13899:Thioredoxin-like	-	2	4	10	34	0.0841201	0.169419	0.392704	1.17312
ENSRNOG00000016924	27620.2	14261.4	12975.3	11151.2	20940.8	12063.2	0.795706	0.0349872	Acly	10	88392248	88442845	-	4327	protein_coding	- && sp|P16638|ACLY_RAT ATP-citrate synthase OS=Rattus norvegicus OX=10116 GN=Acly PE=1 SV=1 && PF00549:CoA-ligase|PF02629:CoA binding domain|PF00285:Citrate synthase, C-terminal domain|PF16114:ATP citrate lyase citrate-binding	-	25738	13197	12950	12667	390.285	201.519	183.346	157.571
ENSRNOG00000051824	153.458	99.4199	73.1426	44.0167	126.439	58.5796	1.11275	0.0349995	AABR07062766.1	6	7035966	7036226	+	258	pseudogene	- && - && -	-	143	92	73	50	36.3673	23.5611	17.3338	10.4313
ENSRNOG00000014426	460.373	2295.3	2933.72	3090.85	1377.84	3012.29	-1.12848	0.0350096	Lox	18	47500330	47577819	-	4807	protein_coding	- && sp|P16636|LYOX_RAT Protein-lysine 6-oxidase OS=Rattus norvegicus OX=10116 GN=Lox PE=1 SV=2 && PF01186:Lysyl oxidase	-	429	2124	2928	3511	5.85568	29.195	37.3153	39.3139
ENSRNOG00000008471	43.9983	92.936	32.0625	19.3673	68.4672	25.7149	1.41638	0.0350899	Kif21b	13	52976507	53023103	+	5550	protein_coding	- && sp|F1M5N7|KI21B_RAT Kinesin-like protein KIF21B OS=Rattus norvegicus OX=10116 GN=Kif21b PE=1 SV=2 && PF00225:Kinesin motor domain	-	41	86	32	22	0.484713	1.02384	0.353221	0.213363
ENSRNOG00000015411	68.6803	119.952	42.0821	40.4954	94.3163	41.2887	1.19191	0.035107	Apobec1	4	155386711	155401480	-	1272	protein_coding	- && sp|P38483|ABEC1_RAT C->U-editing enzyme APOBEC-1 OS=Rattus norvegicus OX=10116 GN=Apobec1 PE=1 SV=1 && PF18774:APOBEC4-like -AID/APOBEC-deaminase	-	64	111	42	46	3.30132	5.76585	2.02279	1.94653
ENSRNOG00000030426	64.3878	86.4521	76.1485	280.826	75.4199	178.487	-1.24459	0.0352749	LOC100364116	20	8484311	8484676	+	366	protein_coding	- && sp|Q3ZBH8|RS20_BOVIN 40S ribosomal protein S20 OS=Bos taurus OX=9913 GN=RPS20 PE=3 SV=1 && PF00338:Ribosomal protein S10p/S20e	-	60	80	76	319	10.7563	14.4423	12.721	46.9136
ENSRNOG00000052803	5.36565	15.1291	0	0.880334	10.2474	0.440167	4.46212	0.0352798	Klri1	4	163495003	163528220	-	1140	protein_coding	- && sp|Q5DT39|KLRI1_RAT Killer cell lectin-like receptor subfamily I member 1 OS=Rattus norvegicus OX=10116 GN=Klri1 PE=1 SV=1 && PF00059:Lectin C-type domain	-	5	14	0	1	0.287779	0.811429	0	0.0472155
ENSRNOG00000010068	329.451	238.824	157.307	157.58	284.137	157.443	0.851789	0.0353802	Plpp7	3	11114551	11130425	+	1965	protein_coding	- && sp|Q5FVJ3|PLPP7_RAT Inactive phospholipid phosphatase 7 OS=Rattus norvegicus OX=10116 GN=Plpp7 PE=2 SV=1 && PF01569:PAP2 superfamily	-	307	221	157	179	10.2511	7.43117	4.89471	4.9032
ENSRNOG00000032258	162.043	249.63	346.676	390.868	205.837	368.772	-0.841491	0.0354509	Swt1	13	68728266	68785771	-	3679	protein_coding	- && sp|Q9DBQ9|SWT1_MOUSE Transcriptional protein SWT1 OS=Mus musculus OX=10090 GN=Swt1 PE=2 SV=3 && PF13638:PIN domain	-	151	231	346	444	2.69303	4.14868	5.7615	6.49595
ENSRNOG00000025612	139.507	49.71	39.0762	36.974	94.6084	38.0251	1.31549	0.0356166	Sez6l	12	50090464	50241995	+	4789	protein_coding	- && sp|Q6P1D5|SE6L1_MOUSE Seizure 6-like protein OS=Mus musculus OX=10090 GN=Sez6l PE=1 SV=1 && PF00084:Sushi repeat (SCR repeat)|PF00431:CUB domain	-	130	46	39	42	1.78112	0.634659	0.498895	0.472056
ENSRNOG00000006519	103.02	101.581	154.301	239.451	102.301	196.876	-0.945484	0.0356793	Tmem107	10	55653946	55656270	+	1038	protein_coding	- && sp|D3ZFW5|TM107_RAT Transmembrane protein 107 OS=Rattus norvegicus OX=10116 GN=Tmem107 PE=3 SV=1 && PF14995:Transmembrane protein	-	96	94	154	272	6.06831	5.98354	9.08893	14.1046
ENSRNOG00000018911	1139.66	1324.88	779.52	744.762	1232.27	762.141	0.693233	0.035756	Pfkfb3	17	70684134	70713726	+	4717	protein_coding	- && sp|O35552|F263_RAT 6-phosphofructo-2-kinase/fructose-2,6-bisphosphatase 3 OS=Rattus norvegicus OX=10116 GN=Pfkfb3 PE=2 SV=1 && PF00300:Histidine phosphatase superfamily (branch 1)|PF01591:6-phosphofructo-2-kinase	-	1062	1226	778	846	14.7725	17.1732	10.1042	9.6537
ENSRNOG00000033280	12905.5	12978.6	8574.72	7967.9	12942	8271.31	0.645885	0.0358393	Pam	9	111028575	111177602	+	5038	protein_coding	- && sp|P14925|AMD_RAT Peptidylglycine alpha-amidating monooxygenase OS=Rattus norvegicus OX=10116 GN=Pam PE=1 SV=1 && PF01082:Copper type II ascorbate-dependent monooxygenase, N-terminal domain|PF03712:Copper type II ascorbate-dependent monooxygenase, C-terminal domain	-	12026	12010	8558	9051	156.624	157.512	104.065	96.7003
ENSRNOG00000010580	9483.25	4145.38	3935.67	3632.26	6814.31	3783.97	0.848684	0.0359423	Acot7	5	169357517	169450219	+	1730	protein_coding	- && sp|Q64559|BACH_RAT Cytosolic acyl coenzyme A thioester hydrolase OS=Rattus norvegicus OX=10116 GN=Acot7 PE=1 SV=4 && PF03061:Thioesterase superfamily	-	8837	3836	3928	4126	335.161	146.508	139.096	128.373
ENSRNOG00000014486	24.682	43.226	94.1836	68.666	33.954	81.4248	-1.26109	0.0360931	Rfx3	1	245859633	246110218	-	3599	protein_coding	- && sp|P48380|RFX3_HUMAN Transcription factor RFX3 OS=Homo sapiens OX=9606 GN=RFX3 PE=1 SV=2 && PF02257:RFX DNA-binding domain|PF04589:RFX1 transcription activation region	RFX	23	40	94	78	0.419315	0.734354	1.60006	1.16655
ENSRNOG00000029055	8.58504	14.0485	32.0625	43.1364	11.3168	37.5994	-1.73374	0.0361736	Ttk	8	91368111	91405993	+	3382	protein_coding	- && sp|P35761|TTK_MOUSE Dual specificity protein kinase TTK OS=Mus musculus OX=10090 GN=Ttk PE=1 SV=1 && PF00069:Protein kinase domain	-	8	13	32	49	0.155207	0.253979	0.57965	0.779851
ENSRNOG00000011718	94.4354	181.549	67.1309	63.384	137.992	65.2575	1.08057	0.0362497	C1rl	4	157107469	157123446	+	2327	protein_coding	- && sp|Q6IE64|C1RL_RAT Complement C1r subcomponent-like protein OS=Rattus norvegicus OX=10116 GN=C1rl PE=2 SV=1 && PF00431:CUB domain|PF00089:Trypsin	-	88	168	67	72	2.48131	4.77024	1.76388	1.66543
ENSRNOG00000019987	1251.27	1394.04	1387.71	3539.82	1322.65	2463.76	-0.897607	0.036257	Scand1	3	152381665	152382529	-	766	protein_coding	- && sp|Q32PG5|SCND1_BOVIN SCAN domain-containing protein 1 OS=Bos taurus OX=9913 GN=SCAND1 PE=2 SV=1 && PF02023:SCAN domain	-	1166	1290	1385	4021	99.8767	111.273	110.767	282.55
ENSRNOG00000013808	10.7313	86.4521	10.0195	14.9657	48.5917	12.4926	1.9563	0.0362861	Ces2g	19	37025375	37034285	+	3801	protein_coding	- && sp|Q91WG0|EST2C_MOUSE Acylcarnitine hydrolase OS=Mus musculus OX=10090 GN=Ces2c PE=1 SV=1 && PF00135:Carboxylesterase family	-	10	80	10	17	0.172622	1.39066	0.161173	0.240736
ENSRNOG00000024429	16.0969	16.2098	46.0899	46.6577	16.1534	46.3738	-1.52153	0.0363292	Peg12	1	123097861	123100464	-	2604	protein_coding	- && sp|P70339|FRAT1_MOUSE Proto-oncogene FRAT1 OS=Mus musculus OX=10090 GN=Frat1 PE=1 SV=2 && -	-	15	15	46	53	0.377959	0.380608	1.0822	1.09553
ENSRNOG00000011196	15.0238	5.40326	1.00195	0	10.2135	0.500977	4.42294	0.0365246	Krt25	10	87225343	87232723	-	1636	protein_coding	- && sp|Q6IFX0|K1C25_RAT Keratin, type I cytoskeletal 25 OS=Rattus norvegicus OX=10116 GN=Krt25 PE=3 SV=1 && PF00038:Intermediate filament protein	-	14	5	1	0	0.561486	0.201936	0.0374461	0
ENSRNOG00000029799	818.798	639.746	493.963	367.099	729.272	430.531	0.760822	0.0366425	Tomm34	3	160448298	160465143	-	1783	protein_coding	- && sp|Q3KRD5|TOM34_RAT Mitochondrial import receptor subunit TOM34 OS=Rattus norvegicus OX=10116 GN=Tomm34 PE=1 SV=1 && PF00515:Tetratricopeptide repeat	-	763	592	493	417	28.0781	21.938	16.9389	12.5885
ENSRNOG00000022946	175.993	674.326	189.369	204.237	425.16	196.803	1.11107	0.0368419	Slc22a3	1	48433079	48521256	+	3486	protein_coding	- && sp|O88446|S22A3_RAT Solute carrier family 22 member 3 OS=Rattus norvegicus OX=10116 GN=Slc22a3 PE=2 SV=1 && PF00083:Sugar (and other) transporter	-	164	624	189	232	3.08682	11.8273	3.32142	3.5822
ENSRNOG00000000967	3690.49	2058.64	1823.56	1530.02	2874.57	1676.79	0.77772	0.0370442	Aacs	12	36512393	36555694	-	3191	protein_coding	- && sp|Q9JMI1|AACS_RAT Acetoacetyl-CoA synthetase OS=Rattus norvegicus OX=10116 GN=Aacs PE=1 SV=1 && PF16177:Acetyl-coenzyme A synthetase N-terminus|PF00501:AMP-binding enzyme	-	3439	1905	1820	1738	70.7131	39.4453	34.9409	29.3165
ENSRNOG00000032328	183.505	153.452	334.652	264.98	168.479	299.816	-0.831021	0.0371065	Diras2	17	12762752	12763952	+	1201	protein_coding	- && sp|Q5PR73|DIRA2_MOUSE GTP-binding protein Di-Ras2 OS=Mus musculus OX=10090 GN=Diras2 PE=1 SV=1 && PF00071:Ras family	-	171	142	334	301	9.34216	7.81219	17.037	13.49
ENSRNOG00000015994	4.29252	8.64521	0	0	6.46886	0	5.22657	0.0374011	Cd3d	8	49282460	49287110	+	721	protein_coding	- && sp|P19377|CD3D_RAT T-cell surface glycoprotein CD3 delta chain OS=Rattus norvegicus OX=10116 GN=Cd3d PE=2 SV=1 && PF02189:Immunoreceptor tyrosine-based activation motif|PF16680:T-cell surface glycoprotein CD3 delta chain	-	4	8	0	0	0.364015	0.733132	0	0
ENSRNOG00000058940	104.094	176.146	72.1407	64.2644	140.12	68.2025	1.03928	0.0374171	Rab11fip1	16	69046514	69079332	+	8362	protein_coding	- && sp|Q6WKZ4|RFIP1_HUMAN Rab11 family-interacting protein 1 OS=Homo sapiens OX=9606 GN=RAB11FIP1 PE=1 SV=3 && -	-	97	163	72	73	0.761125	1.28797	0.527487	0.469896
ENSRNOG00000018784	3341.73	1504.27	1473.87	1214.86	2423	1344.37	0.849953	0.0374704	Jph3	19	54553419	54613477	+	3606	protein_coding	- && sp|Q9ET77|JPH3_MOUSE Junctophilin-3 OS=Mus musculus OX=10090 GN=Jph3 PE=1 SV=1 && PF02493:MORN repeat	-	3114	1392	1471	1380	56.6614	25.5059	24.9906	20.5988
ENSRNOG00000009694	267.209	879.65	285.557	275.544	573.43	280.551	1.03136	0.0375059	Bmp4	15	20776054	20822740	-	2159	protein_coding	- && sp|P21275|BMP4_MOUSE Bone morphogenetic protein 4 OS=Mus musculus OX=10090 GN=Bmp4 PE=1 SV=2 && PF00688:TGF-beta propeptide|PF00019:Transforming growth factor beta like domain	-	249	814	285	313	7.5673	24.9115	8.08689	7.80335
ENSRNOG00000021318	8022.72	15973.1	20667.3	20767.1	11997.9	20717.2	-0.788048	0.0375697	Epas1	6	10306405	10387265	+	4898	protein_coding	- && sp|Q9JHS1|EPAS1_RAT Endothelial PAS domain-containing protein 1 OS=Rattus norvegicus OX=10116 GN=Epas1 PE=2 SV=1 && PF08447:PAS fold|PF11413:Hypoxia-inducible factor-1|PF08778:HIF-1 alpha C terminal transactivation domain	-	7476	14781	20627	23590	100.149	199.394	257.992	259.238
ENSRNOG00000011826	856.358	420.373	370.723	331.005	638.365	350.864	0.863674	0.0376834	Lzts1	16	22250470	22306662	+	5016	protein_coding	- && sp|Q8CFC9|LZTS1_RAT Leucine zipper putative tumor suppressor 1 OS=Rattus norvegicus OX=10116 GN=Lzts1 PE=1 SV=3 && PF06818:Fez1	-	798	389	370	376	10.4385	5.12412	4.51891	4.03478
ENSRNOG00000050441	3.21939	33.5002	3.00586	1.76067	18.3598	2.38326	2.95373	0.0376911	AABR07028989.1	10	1622573	1674701	+	2020	protein_coding	- && sp|Q99K01|PDXD1_MOUSE Pyridoxal-dependent decarboxylase domain-containing protein 1 OS=Mus musculus OX=10090 GN=Pdxdc1 PE=1 SV=2 && PF00282:Pyridoxal-dependent decarboxylase conserved domain	-	3	31	3	2	0.097446	1.014	0.0909828	0.0532927
ENSRNOG00000047280	574.124	960.699	142.277	568.696	767.412	355.486	1.10912	0.0377862	Cttn	1	217602698	217638152	-	3483	protein_coding	- && sp|Q66HL2|SRC8_RAT Src substrate cortactin OS=Rattus norvegicus OX=10116 GN=Cttn PE=1 SV=1 && -	-	535	889	142	646	10.0785	16.8646	2.49761	9.98317
ENSRNOG00000021718	373.449	421.454	672.311	636.481	397.452	654.396	-0.719335	0.0377903	Cspp1	5	8761293	8864578	-	4232	protein_coding	- && sp|B2RX88|CSPP1_MOUSE Centrosome and spindle pole associated protein 1 OS=Mus musculus OX=10090 GN=Cspp1 PE=1 SV=2 && -	-	348	390	671	723	5.39545	6.08901	9.71329	9.19564
ENSRNOG00000016315	1161.13	1220.06	763.489	723.634	1190.59	743.561	0.679212	0.0378212	Cnpy3	9	16543688	16558456	+	1813	protein_coding	- && sp|Q9DAU1|CNPY3_MOUSE Protein canopy homolog 3 OS=Mus musculus OX=10090 GN=Cnpy3 PE=1 SV=1 && -	-	1082	1129	762	822	39.1583	41.1456	25.7482	24.4041
ENSRNOG00000014162	12009.4	6288.31	5864.43	4735.32	9148.85	5299.87	0.78766	0.0378337	Plekhb2	9	41348449	41381101	+	3273	protein_coding	- && sp|Q9QZC7|PKHB2_MOUSE Pleckstrin homology domain-containing family B member 2 OS=Mus musculus OX=10090 GN=Plekhb2 PE=1 SV=1 && PF00169:PH domain	-	11191	5819	5853	5379	224.345	117.471	109.552	88.4596
ENSRNOG00000046377	28.9745	134.001	165.322	223.605	81.4876	194.464	-1.25548	0.037888	Btnl9	10	34425069	34439470	-	1590	protein_coding	- && sp|Q8BJE2|BTNL9_MOUSE Butyrophilin-like protein 9 OS=Mus musculus OX=10090 GN=Btnl9 PE=1 SV=1 && PF13765:SPRY-associated domain|PF00622:SPRY domain|PF07686:Immunoglobulin V-set domain	-	27	124	165	254	1.11419	5.1529	6.35735	8.59856
ENSRNOG00000016541	853.138	691.617	1223.39	1272.96	772.377	1248.17	-0.692454	0.0380103	Enc1	2	28049217	28061029	+	4509	protein_coding	- && sp|O35709|ENC1_MOUSE Ectoderm-neural cortex protein 1 OS=Mus musculus OX=10090 GN=Enc1 PE=2 SV=2 && PF07707:BTB And C-terminal Kelch|PF00651:BTB/POZ domain|PF01344:Kelch motif	ZBTB	795	640	1221	1446	11.5686	9.37837	16.5892	17.2615
ENSRNOG00000013269	314.427	856.956	309.604	291.39	585.692	300.497	0.962833	0.0380341	Tnfsf10	2	113007549	113026899	+	3845	protein_coding	- && sp|P50592|TNF10_MOUSE Tumor necrosis factor ligand superfamily member 10 OS=Mus musculus OX=10090 GN=Tnfsf10 PE=2 SV=1 && PF00229:TNF(Tumour Necrosis Factor) family	-	293	793	309	331	4.99995	13.6271	4.92325	4.63363
ENSRNOG00000001120	849.919	1240.59	1710.33	1722.81	1045.25	1716.57	-0.7157	0.0381323	Med13l	12	43421308	43576804	-	9329	protein_coding	- && sp|Q6JPI3|MD13L_MOUSE Mediator of RNA polymerase II transcription subunit 13-like OS=Mus musculus OX=10090 GN=Med13l PE=1 SV=2 && PF06333:Mediator complex subunit 13 C-terminal domain|PF18296:MID domain of medPIWI	-	792	1148	1707	1957	5.57037	8.13082	11.2095	11.2913
ENSRNOG00000015448	208.187	161.017	125.244	50.179	184.602	87.7116	1.07686	0.0381908	Dipk1c	18	81569910	81590887	+	1230	protein_coding	- && sp|Q8BQT2|DIK1C_MOUSE Divergent protein kinase domain 1C OS=Mus musculus OX=10090 GN=Dipk1c PE=2 SV=2 && PF12260:Protein-kinase domain of FAM69|PF14875:N-term cysteine-rich ER, FAM69	-	194	149	125	57	10.3488	8.00403	6.22579	2.49436
ENSRNOG00000008310	24.682	251.792	26.0508	62.5037	138.237	44.2772	1.63975	0.0384158	Mpo	10	75087892	75098260	+	2946	protein_coding	- && sp|P11247|PERM_MOUSE Myeloperoxidase OS=Mus musculus OX=10090 GN=Mpo PE=1 SV=2 && PF03098:Animal haem peroxidase	-	23	233	26	71	0.512259	5.22578	0.540667	1.29722
ENSRNOG00000014832	265.063	398.76	178.348	193.673	331.912	186.011	0.835126	0.0384615	Mapkapk3	8	116012121	116045954	-	2641	protein_coding	- && sp|Q66H84|MAPK3_RAT MAP kinase-activated protein kinase 3 OS=Rattus norvegicus OX=10116 GN=Mapkapk3 PE=2 SV=1 && PF00069:Protein kinase domain	-	247	369	178	220	6.13653	9.23178	4.12896	4.48377
ENSRNOG00000051039	227.503	434.422	420.821	848.642	330.963	634.731	-0.940003	0.0384644	LOC108349594	1	134873400	134887841	-	2277	lincRNA	- && - && -	-	212	402	420	964	6.10896	11.6652	11.2999	22.7878
ENSRNOG00000049604	1135.37	717.552	573.117	519.397	926.462	546.257	0.762291	0.0384678	Mvk	12	47904719	47919400	-	1188	protein_coding	- && sp|P17256|KIME_RAT Mevalonate kinase OS=Rattus norvegicus OX=10116 GN=Mvk PE=1 SV=1 && PF08544:GHMP kinases C terminal|PF00288:GHMP kinases N terminal domain	-	1058	664	572	590	58.4337	36.93	29.4964	26.7316
ENSRNOG00000015428	75.1191	150.211	586.143	52.82	112.665	319.481	-1.50284	0.0384845	Mff	9	90880614	90908852	+	2185	protein_coding	- && sp|Q9GZY8|MFF_HUMAN Mitochondrial fission factor OS=Homo sapiens OX=9606 GN=MFF PE=1 SV=1 && PF05644:Mitochondrial and peroxisomal fission factor Mff	-	70	139	585	60	2.10204	4.2033	16.4019	1.47805
ENSRNOG00000051303	56.8759	46.468	97.1895	119.725	51.6719	108.457	-1.07028	0.0385009	AC127084.5	13	78976154	78999355	+	4271	lincRNA	- && sp|Q810N6|ANR45_MOUSE Ankyrin repeat domain-containing protein 45 OS=Mus musculus OX=10090 GN=Ankrd45 PE=1 SV=1 && -	-	53	43	97	136	0.814218	0.665222	1.39134	1.71395
ENSRNOG00000008676	1718.08	3935.73	5075.9	5029.35	2826.91	5052.62	-0.837817	0.038538	Emp1	4	169147243	169181966	+	2805	protein_coding	- && sp|P54848|EMP1_RAT Epithelial membrane protein 1 OS=Rattus norvegicus OX=10116 GN=Emp1 PE=2 SV=1 && PF00822:PMP-22/EMP/MP20/Claudin family	-	1601	3642	5066	5713	37.4501	85.7896	110.642	109.628
ENSRNOG00000005715	860.65	1005.01	1681.28	1338.99	932.828	1510.13	-0.694879	0.0386163	Lgr4	3	101051955	101152119	+	3499	protein_coding	- && sp|Q9Z2H4|LGR4_RAT Leucine-rich repeat-containing G-protein coupled receptor 4 OS=Rattus norvegicus OX=10116 GN=Lgr4 PE=2 SV=2 && PF01462:Leucine rich repeat N-terminal domain|PF13855:Leucine rich repeat|PF00001:7 transmembrane receptor (rhodopsin family)	-	802	930	1678	1521	15.0392	17.5617	29.379	23.3978
ENSRNOG00000009298	1619.35	935.844	819.598	665.532	1277.6	742.565	0.783038	0.0386658	Fbxo44	5	164963433	164971903	-	1317	protein_coding	- && sp|Q8BK26|FBX44_MOUSE F-box only protein 44 OS=Mus musculus OX=10090 GN=Fbxo44 PE=1 SV=1 && PF04300:F-box associated region|PF12937:F-box-like	-	1509	866	818	756	75.1792	43.447	38.0502	30.8976
ENSRNOG00000019719	92.2892	144.807	244.477	201.596	118.548	223.037	-0.911497	0.0387477	Kcna5	4	159077195	159079003	-	1809	protein_coding	- && sp|P19024|KCNA5_RAT Potassium voltage-gated channel subfamily A member 5 OS=Rattus norvegicus OX=10116 GN=Kcna5 PE=1 SV=1 && PF00520:Ion transport protein|PF02214:BTB/POZ domain	-	86	134	244	229	3.11928	4.89434	8.26306	6.81375
ENSRNOG00000062154	11.8044	75.6456	16.0313	6.16234	43.725	11.0968	1.98557	0.0387749	AABR07067810.2	9	65089965	65146672	+	2835	processed_transcript	- && sp|Q5QE79|AOXD_RAT Aldehyde oxidase 4 OS=Rattus norvegicus OX=10116 GN=Aox4 PE=2 SV=1 && PF01315:Aldehyde oxidase and xanthine dehydrogenase, a/b hammerhead domain|PF01799:[2Fe-2S] binding domain|PF03450:CO dehydrogenase flavoprotein C-terminal domain|PF00941:FAD binding domain in molybdopterin dehydrogenase	-	11	70	16	7	0.254586	1.63145	0.345745	0.132903
ENSRNOG00000050490	107.313	148.049	229.447	236.81	127.681	233.129	-0.868731	0.038828	Mir3064	10	94982051	94982117	-	67	miRNA	- && - && -	-	100	137	229	269	97.9308	135.106	209.387	216.106
ENSRNOG00000008816	525.834	733.762	346.676	398.791	629.798	372.734	0.756468	0.0388662	Gpnmb	4	78694447	78715683	+	2306	protein_coding	- && sp|Q6P7C7|GPNMB_RAT Transmembrane glycoprotein NMB OS=Rattus norvegicus OX=10116 GN=Gpnmb PE=2 SV=1 && PF00801:PKD domain	-	490	679	346	453	13.9422	19.4553	9.19192	10.5737
ENSRNOG00000054889	2.14626	5.40326	22.043	18.487	3.77476	20.265	-2.42463	0.0389089	Wdr72	8	80965255	81039246	+	3445	protein_coding	- && sp|D3YYM4|WDR72_MOUSE WD repeat-containing protein 72 OS=Mus musculus OX=10090 GN=Wdr72 PE=1 SV=1 && -	-	2	5	22	21	0.0380921	0.0958977	0.391222	0.32811
ENSRNOG00000014296	9.65817	3.24195	0	0	6.45006	0	5.22269	0.0389847	Syt10	7	130768841	130827152	-	1892	protein_coding	- && sp|O08625|SYT10_RAT Synaptotagmin-10 OS=Rattus norvegicus OX=10116 GN=Syt10 PE=2 SV=2 && PF00168:C2 domain	-	9	3	0	0	0.312116	0.104768	0	0
ENSRNOG00000018159	1363.95	1785.24	839.637	1081.05	1574.59	960.343	0.713147	0.03899	Anxa4	4	118538777	118595580	-	2019	protein_coding	- && sp|P55260|ANXA4_RAT Annexin A4 OS=Rattus norvegicus OX=10116 GN=Anxa4 PE=1 SV=3 && PF00191:Annexin	-	1271	1652	838	1228	41.3051	54.0631	25.4271	32.7379
ENSRNOG00000007637	255.405	351.212	524.022	505.312	303.308	514.667	-0.762849	0.038993	Acer2	5	105230580	105279731	+	5157	protein_coding	- && sp|Q8VD53|ACER2_MOUSE Alkaline ceramidase 2 OS=Mus musculus OX=10090 GN=Acer2 PE=1 SV=1 && PF05875:Ceramidase	-	238	325	523	574	3.02813	4.16403	6.2129	5.99107
ENSRNOG00000050819	12.8776	18.3711	36.0703	55.461	15.6243	45.7657	-1.55231	0.0391361	Birc5	10	106856097	106864413	+	873	protein_coding	- && sp|Q9JHY7|BIRC5_RAT Baculoviral IAP repeat-containing protein 5 OS=Rattus norvegicus OX=10116 GN=Birc5 PE=2 SV=1 && PF00653:Inhibitor of Apoptosis domain	-	12	17	36	63	0.901906	1.28666	2.52626	3.88433
ENSRNOG00000046449	196.383	81.0488	70.1368	56.3414	138.716	63.2391	1.13437	0.0391674	Npy	4	79573998	79581208	+	575	protein_coding	- && sp|P07808|NPY_RAT Pro-neuropeptide Y OS=Rattus norvegicus OX=10116 GN=Npy PE=1 SV=1 && PF00159:Pancreatic hormone peptide	-	183	75	70	64	20.8823	8.61829	7.45796	5.99103
ENSRNOG00000038881	151.311	270.163	80.1563	131.17	210.737	105.663	0.994148	0.0394054	Hcls1	11	66736966	66759402	-	1950	protein_coding	- && sp|P49710|HCLS1_MOUSE Hematopoietic lineage cell-specific protein OS=Mus musculus OX=10090 GN=Hcls1 PE=1 SV=2 && PF00018:SH3 domain|PF02218:Repeat in HS1/Cortactin	-	141	250	80	149	4.74437	8.47097	2.5133	4.11283
ENSRNOG00000045691	10.7313	11.8872	22.043	54.5807	11.3092	38.3118	-1.76341	0.0394096	AABR07058795.1	7	137798198	137798287	+	90	miRNA	- && - && -	-	10	11	22	62	7.29041	8.07565	14.9751	37.0799
ENSRNOG00000015773	42.9252	59.4358	21.041	16.7263	51.1805	18.8837	1.44051	0.0394835	Il21r	1	196996581	197024166	+	2401	protein_coding	- && sp|Q9JHX3|IL21R_MOUSE Interleukin-21 receptor OS=Mus musculus OX=10090 GN=Il21r PE=2 SV=1 && -	-	40	55	21	19	1.09311	1.51355	0.535817	0.425942
ENSRNOG00000005830	17.1701	8.64521	1.00195	1.76067	12.9076	1.38131	3.21252	0.0395309	Tafa4	4	129196659	129430251	-	2116	protein_coding	- && sp|Q96LR4|TAFA4_HUMAN Chemokine-like protein TAFA-4 OS=Homo sapiens OX=9606 GN=TAFA4 PE=1 SV=1 && -	-	16	8	1	2	0.496133	0.249805	0.0289517	0.0508749
ENSRNOG00000007918	71.8997	88.6134	33.0645	37.8543	80.2565	35.4594	1.17738	0.0396328	Tbxas1	4	66670618	66846805	+	1961	protein_coding	- && sp|P49430|THAS_RAT Thromboxane-A synthase OS=Rattus norvegicus OX=10116 GN=Tbxas1 PE=2 SV=1 && PF00067:Cytochrome P450	-	67	82	33	43	2.24177	2.76289	1.03092	1.18027
ENSRNOG00000017912	791.97	1748.49	2323.53	2194.67	1270.23	2259.1	-0.830664	0.0397089	Atp2a3	10	59529785	59560433	+	4828	protein_coding	- && sp|P18596|AT2A3_RAT Sarcoplasmic/endoplasmic reticulum calcium ATPase 3 OS=Rattus norvegicus OX=10116 GN=Atp2a3 PE=1 SV=3 && PF00122:E1-E2 ATPase|PF00689:Cation transporting ATPase, C-terminus|PF00690:Cation transporter/ATPase, N-terminus|PF08282:haloacid dehalogenase-like hydrolase|PF13246:Cation transport ATPase (P-type)	-	738	1618	2319	2493	10.0296	22.1431	29.4254	27.7936
ENSRNOG00000023807	295.111	382.551	577.125	555.491	338.831	566.308	-0.741008	0.0397109	Ccnyl1	9	71398710	71434493	+	3097	protein_coding	- && sp|Q8N7R7|CCYL1_HUMAN Cyclin-Y-like protein 1 OS=Homo sapiens OX=9606 GN=CCNYL1 PE=1 SV=2 && PF00134:Cyclin, N-terminal domain	-	275	354	576	631	5.8262	7.55248	11.3939	10.9667
ENSRNOG00000007219	219.992	61.5971	61.1192	58.102	140.794	59.6106	1.24028	0.0398429	LOC103692716	6	135045363	135049728	-	2202	protein_coding	- && sp|P82995|HS90A_RAT Heat shock protein HSP 90-alpha OS=Rattus norvegicus OX=10116 GN=Hsp90aa1 PE=1 SV=3 && PF02518:Histidine kinase-, DNA gyrase B-, and HSP90-like ATPase|PF00183:Hsp90 protein	-	205	57	61	66	6.10845	1.71035	1.69708	1.6133
ENSRNOG00000021670	63.3147	84.2908	158.309	132.05	73.8027	145.179	-0.975659	0.0398549	Frem2	2	142747501	142885604	-	9810	protein_coding	- && sp|Q6NVD0|FREM2_MOUSE FRAS1-related extracellular matrix protein 2 OS=Mus musculus OX=10090 GN=Frem2 PE=1 SV=2 && PF16184:Cadherin-like|PF03160:Calx-beta domain	-	59	78	158	150	0.394618	0.525355	0.986683	0.823022
ENSRNOG00000021156	657.829	655.955	414.809	390.868	656.892	402.838	0.705568	0.0398719	Vegfb	1	222239022	222242644	-	1786	protein_coding	- && sp|O35485|VEGFB_RAT Vascular endothelial growth factor B OS=Rattus norvegicus OX=10116 GN=Vegfb PE=2 SV=3 && PF00341:PDGF/VEGF domain	-	613	607	414	444	22.5203	22.4561	14.2007	13.3811
ENSRNOG00000048951	6.43878	16.2098	1.00195	0.880334	11.3243	0.941144	3.59178	0.0400163	LOC100364500	20	2704148	2707120	-	1154	protein_coding	- && sp|P16391|HA12_RAT RT1 class I histocompatibility antigen, AA alpha chain OS=Rattus norvegicus OX=10116 PE=1 SV=2 && PF00129:Class I Histocompatibility antigen, domains alpha 1 and 2|PF06623:MHC_I C-terminus|PF07654:Immunoglobulin C1-set domain	-	6	15	1	1	0.341145	0.858841	0.0530865	0.0466427
ENSRNOG00000005807	99.8011	186.953	68.1328	71.307	143.377	69.7199	1.03985	0.0401982	Ptpn7	13	51958834	51972777	+	4413	protein_coding	- && sp|P49445|PTN7_RAT Tyrosine-protein phosphatase non-receptor type 7 OS=Rattus norvegicus OX=10116 GN=Ptpn7 PE=1 SV=1 && PF00102:Protein-tyrosine phosphatase	-	93	173	68	81	1.38275	2.59024	0.943984	0.987962
ENSRNOG00000009054	1195.47	608.407	557.086	459.534	901.937	508.31	0.827552	0.0402182	Elmod1	8	58486078	58542844	-	2471	protein_coding	- && sp|Q8N336|ELMD1_HUMAN ELMO domain-containing protein 1 OS=Homo sapiens OX=9606 GN=ELMOD1 PE=2 SV=3 && PF04727:ELMO/CED-12 family	-	1114	563	556	522	29.5806	15.0544	13.7845	11.3707
ENSRNOG00000042886	1316.73	1758.22	1270.48	5023.18	1537.47	3146.83	-1.03348	0.0404192	Rps28	7	18682071	18683440	-	339	protein_coding	- && sp|Q56JX6|RS28_BOVIN 40S ribosomal protein S28 OS=Bos taurus OX=9913 GN=RPS28 PE=3 SV=1 && -	-	1227	1627	1268	5706	237.487	317.114	229.144	905.986
ENSRNOG00000020792	26.8282	37.8228	85.1661	66.025	32.3255	75.5955	-1.22487	0.0406008	Etv4	10	89685058	89700283	-	2420	protein_coding	- && sp|P28322|ETV4_MOUSE ETS translocation variant 4 OS=Mus musculus OX=10090 GN=Etv4 PE=2 SV=2 && PF00178:Ets-domain|PF04621:PEA3 subfamily ETS-domain transcription factor N terminal domain	ETS	25	35	85	75	0.677827	0.955609	2.15176	1.66815
ENSRNOG00000025040	1879.05	2066.21	2308.5	4462.41	1972.63	3385.46	-0.779353	0.0406412	Gng10	5	76182121	76189013	+	1072	protein_coding	- && sp|Q9CXP8|GBG10_MOUSE Guanine nucleotide-binding protein G(I)/G(S)/G(O) subunit gamma-10 OS=Mus musculus OX=10090 GN=Gng10 PE=3 SV=1 && -	-	1751	1912	2304	5069	107.173	117.848	131.667	254.517
ENSRNOG00000004899	110.532	96.178	56.1094	42.256	103.355	49.1827	1.07326	0.0407269	Kcns3	6	36764044	36819821	-	2318	protein_coding	- && sp|O88759|KCNS3_RAT Potassium voltage-gated channel subfamily S member 3 OS=Rattus norvegicus OX=10116 GN=Kcns3 PE=1 SV=1 && PF00520:Ion transport protein|PF02214:BTB/POZ domain	-	103	89	56	48	2.91553	2.5369	1.48001	1.1146
ENSRNOG00000001524	365.937	372.825	463.905	826.633	369.381	645.269	-0.805311	0.0408573	Hat1	3	58022238	58070068	+	1638	protein_coding	- && sp|Q5M939|HAT1_RAT Histone acetyltransferase type B catalytic subunit OS=Rattus norvegicus OX=10116 GN=Hat1 PE=2 SV=1 && PF10394:Histone acetyl transferase HAT1 N-terminus	-	341	345	463	939	13.6595	13.9166	17.3164	30.8561
ENSRNOG00000050877	13.9507	79.9682	8.01563	17.6067	46.9594	12.8112	1.86781	0.0408614	LOC100912538	2	9683570	9696050	+	1005	protein_coding	- && sp|O35648|CETN3_MOUSE Centrin-3 OS=Mus musculus OX=10090 GN=Cetn3 PE=1 SV=1 && PF13499:EF-hand domain pair	-	13	74	8	20	0.848734	4.86512	0.487656	1.07116
ENSRNOG00000046120	2.14626	14.0485	72.1407	7.04267	8.09736	39.5917	-2.28708	0.0408911	Uchl3	3	171092946	171134655	-	693	protein_coding	- && sp|Q91Y78|UCHL3_RAT Ubiquitin carboxyl-terminal hydrolase isozyme L3 OS=Rattus norvegicus OX=10116 GN=Uchl3 PE=1 SV=1 && PF01088:Ubiquitin carboxyl-terminal hydrolase, family 1	-	2	13	72	8	0.189361	1.23947	6.36486	0.621364
ENSRNOG00000029071	1250.2	799.682	1758.43	1630.38	1024.94	1694.4	-0.725188	0.0410304	Unc5c	2	247248407	247397483	+	9346	protein_coding	- && sp|Q761X5|UNC5C_RAT Netrin receptor UNC5C OS=Rattus norvegicus OX=10116 GN=Unc5c PE=1 SV=1 && -	-	1165	740	1755	1852	8.17889	5.23159	11.5038	10.6661
ENSRNOG00000012172	218.918	332.841	104.203	185.75	275.88	144.977	0.926479	0.0411802	Spi1	3	79918969	79938301	+	1978	protein_coding	- && sp|Q6BDS1|SPI1_RAT Transcription factor PU.1 OS=Rattus norvegicus OX=10116 GN=Spi1 PE=2 SV=1 && PF00178:Ets-domain	ETS	204	308	104	211	6.76703	10.2885	3.22104	5.74177
ENSRNOG00000052444	1412.24	868.844	696.358	662.011	1140.54	679.184	0.747911	0.0412172	Samd9	4	28305002	28310178	-	5177	protein_coding	- && sp|Q5K651|SAMD9_HUMAN Sterile alpha motif domain-containing protein 9 OS=Homo sapiens OX=9606 GN=SAMD9 PE=1 SV=1 && -	-	1316	804	695	752	16.6791	10.2614	8.22425	7.8186
ENSRNOG00000030932	7.51191	21.613	2.00391	1.76067	14.5625	1.88229	2.95393	0.0412338	Zfp14	1	88350361	88361851	-	3125	protein_coding	- && sp|P10755|ZFP14_MOUSE Zinc finger protein 14 OS=Mus musculus OX=10090 GN=Zfp14 PE=2 SV=2 && PF01352:KRAB box	zf-C2H2	7	20	2	2	0.146975	0.422871	0.0392075	0.0344484
ENSRNOG00000005247	79.4116	142.646	69.1348	9.68367	111.029	39.4092	1.5006	0.0412489	LOC100912008	3	4869795	4872632	-	982	protein_coding	- && sp|Q9QXU2|SURF1_RAT Surfeit locus protein 1 OS=Rattus norvegicus OX=10116 GN=Surf1 PE=2 SV=1 && PF02104:SURF1 family	-	74	132	69	11	4.94441	8.88157	4.30454	0.602935
ENSRNOG00000010880	251.112	196.679	137.268	108.281	223.895	122.774	0.867805	0.0413531	Gpr27	4	132137793	132138926	+	1134	protein_coding	- && sp|Q9JJH3|GPR27_RAT Probable G-protein coupled receptor 27 OS=Rattus norvegicus OX=10116 GN=Gpr27 PE=2 SV=1 && PF00001:7 transmembrane receptor (rhodopsin family)	-	234	182	137	123	13.5393	10.6044	7.40111	5.83823
ENSRNOG00000014424	575.198	829.94	1196.33	1111.86	702.569	1154.1	-0.71603	0.0413771	RGD1563354	3	154682282	154716239	-	4051	protein_coding	- && sp|Q8BWG4|K1755_MOUSE Uncharacterized protein KIAA1755 homolog OS=Mus musculus OX=10090 PE=2 SV=2 && -	-	536	768	1194	1263	8.68154	12.5264	18.0564	16.7815
ENSRNOG00000013521	374.522	304.744	182.356	211.28	339.633	196.818	0.786686	0.0415169	Dhfr	2	21931493	21962453	+	4680	protein_coding	- && sp|Q920D2|DYR_RAT Dihydrofolate reductase OS=Rattus norvegicus OX=10116 GN=Dhfr PE=1 SV=3 && PF00186:Dihydrofolate reductase	-	349	282	182	240	4.89298	3.98135	2.3824	2.76029
ENSRNOG00000001769	9769.77	5323.29	4719.2	4239.69	7546.53	4479.44	0.752512	0.0416223	Tnk2	11	71348717	71387992	-	4283	protein_coding	- && sp|Q5U2X5|ACK1_RAT Activated CDC42 kinase 1 OS=Rattus norvegicus OX=10116 GN=Tnk2 PE=2 SV=1 && PF11555:EGFR receptor inhibitor Mig-6|PF14604:Variant SH3 domain|PF09027:GTPase binding|PF07714:Protein tyrosine kinase	-	9104	4926	4710	4816	139.469	75.993	67.3694	60.524
ENSRNOG00000007060	1210.49	1269.77	777.516	788.779	1240.13	783.147	0.663114	0.0416838	Plin2	5	104984414	105010857	-	1860	protein_coding	- && sp|P43883|PLIN2_MOUSE Perilipin-2 OS=Mus musculus OX=10090 GN=Plin2 PE=1 SV=2 && PF03036:Perilipin family	-	1128	1175	776	896	39.7915	41.74	25.5587	25.9289
ENSRNOG00000008536	1.07313	34.5808	3.00586	0.880334	17.827	1.9431	3.21512	0.0418057	Actc1	3	105507403	105512939	-	1489	protein_coding	- && sp|Q3ZC07|ACTC_BOVIN Actin, alpha cardiac muscle 1 OS=Bos taurus OX=9913 GN=ACTC1 PE=2 SV=1 && PF00022:Actin	-	1	32	3	1	0.0440656	1.41998	0.123429	0.0361489
ENSRNOG00000005540	61.1684	76.7262	127.248	143.494	68.9473	135.371	-0.973801	0.0418736	Nin	6	92433381	92527711	-	6718	protein_coding	- && sp|Q61043|NIN_MOUSE Ninein OS=Mus musculus OX=10090 GN=Nin PE=1 SV=4 && -	-	57	71	127	163	0.55671	0.698306	1.15812	1.30598
ENSRNOG00000056728	1888.71	1850.07	1289.51	1075.77	1869.39	1182.64	0.660688	0.0419666	G6pd	X	156274800	156293926	+	2380	protein_coding	- && sp|P05370|G6PD_RAT Glucose-6-phosphate 1-dehydrogenase OS=Rattus norvegicus OX=10116 GN=G6pdx PE=1 SV=3 && PF00479:Glucose-6-phosphate dehydrogenase, NAD binding domain|PF02781:Glucose-6-phosphate dehydrogenase, C-terminal domain	-	1760	1712	1287	1222	48.521	47.5285	33.1277	27.6365
ENSRNOG00000018399	1730.96	837.505	809.578	639.122	1284.23	724.35	0.826342	0.0420414	Cpne6	15	34187223	34194118	+	2038	protein_coding	- && sp|Q9Z140|CPNE6_MOUSE Copine-6 OS=Mus musculus OX=10090 GN=Cpne6 PE=1 SV=1 && PF00168:C2 domain|PF07002:Copine	-	1613	775	808	726	51.9307	25.1261	24.2883	19.1744
ENSRNOG00000053168	1.07313	0	10.0195	10.564	0.536565	10.2918	-4.25748	0.042072	LOC102553088	2	230476320	230479594	+	2216	lincRNA	- && sp|Q99MQ5|COPA1_MOUSE Collagen alpha-1(XXV) chain OS=Mus musculus OX=10090 GN=Col25a1 PE=2 SV=2 && -	-	1	0	10	12	0.029609	0	0.276452	0.291475
ENSRNOG00000002728	39.7058	82.1295	118.231	139.093	60.9176	128.662	-1.07929	0.0421649	Btc	14	18231860	18272484	+	2468	protein_coding	- && sp|Q05928|BTC_MOUSE Probetacellulin OS=Mus musculus OX=10090 GN=Btc PE=1 SV=1 && -	-	37	76	118	158	0.983673	2.03468	2.92905	3.44589
ENSRNOG00000049661	430.325	592.197	533.039	1405.01	511.261	969.026	-0.922906	0.0422877	Inafm1	1	78210867	78212350	-	1484	protein_coding	- && sp|C9JVW0|INAM1_HUMAN Putative transmembrane protein INAFM1 OS=Homo sapiens OX=9606 GN=INAFM1 PE=4 SV=1 && -	-	401	548	532	1596	17.7298	24.3991	21.9618	57.888
ENSRNOG00000004221	376.669	570.584	908.772	696.344	473.626	802.558	-0.760676	0.0424059	Lgr5	7	58448277	58587787	-	3130	protein_coding	- && sp|D4AC13|LGR5_RAT Leucine-rich repeat-containing G-protein coupled receptor 5 OS=Rattus norvegicus OX=10116 GN=Lgr5 PE=3 SV=1 && PF01462:Leucine rich repeat N-terminal domain|PF00001:7 transmembrane receptor (rhodopsin family)|PF13855:Leucine rich repeat	-	351	528	907	791	7.35795	11.146	17.7522	13.6026
ENSRNOG00000014046	151.311	56.1939	53.1035	34.333	103.753	43.7183	1.24927	0.0424187	Sertm1	2	144303703	144323254	-	3068	protein_coding	- && sp|Q8CD78|SRTM1_MOUSE Serine-rich and transmembrane domain-containing protein 1 OS=Mus musculus OX=10090 GN=Sertm1 PE=4 SV=1 && PF15872:Serine-rich and transmembrane domain-containing protein 1	-	141	52	53	39	3.01549	1.11989	1.0583	0.684224
ENSRNOG00000029500	974.402	989.877	618.205	616.234	982.139	617.219	0.670147	0.0425154	Tapbp	20	5468078	5476193	-	2056	protein_coding	- && sp|Q9R233|TPSN_MOUSE Tapasin OS=Mus musculus OX=10090 GN=Tapbp PE=1 SV=2 && PF07654:Immunoglobulin C1-set domain	-	908	916	617	700	28.9772	29.4374	18.3845	18.3259
ENSRNOG00000000415	227.503	276.647	386.754	465.697	252.075	426.225	-0.758081	0.0427722	Asf1a	20	34894419	34909265	+	2787	protein_coding	- && sp|Q9CQE6|ASF1A_MOUSE Histone chaperone ASF1A OS=Mus musculus OX=10090 GN=Asf1a PE=1 SV=1 && PF04729:ASF1 like histone chaperone	-	212	256	386	529	4.99106	6.06919	8.48477	10.2166
ENSRNOG00000057703	225.357	124.275	105.205	69.5464	174.816	87.3757	1.00232	0.0429696	Cabp7	14	84968130	84978255	-	2737	protein_coding	- && sp|Q86V35|CABP7_HUMAN Calcium-binding protein 7 OS=Homo sapiens OX=9606 GN=CABP7 PE=1 SV=1 && -	-	210	115	105	79	5.0343	2.7762	2.3502	1.55361
ENSRNOG00000006860	26.8282	60.5165	19.0371	8.80334	43.6724	13.9202	1.65617	0.0430385	Itk	10	31431809	31493419	-	4261	protein_coding	- && sp|Q03526|ITK_MOUSE Tyrosine-protein kinase ITK/TSK OS=Mus musculus OX=10090 GN=Itk PE=1 SV=1 && PF00779:BTK motif|PF00017:SH2 domain|PF07714:Protein tyrosine kinase|PF00018:SH3 domain|PF00169:PH domain	-	25	56	19	10	0.384966	0.868368	0.273169	0.126322
ENSRNOG00000058337	46.1446	60.5165	20.0391	21.128	53.3305	20.5835	1.37292	0.0431186	Plcb2	3	110498114	110517163	-	3552	protein_coding	- && sp|O89040|PLCB2_RAT 1-phosphatidylinositol 4,5-bisphosphate phosphodiesterase beta-2 OS=Rattus norvegicus OX=10116 GN=Plcb2 PE=2 SV=1 && PF09279:Phosphoinositide-specific phospholipase C, efhand-like|PF00388:Phosphatidylinositol-specific phospholipase C, X domain|PF08703:PLC-beta C terminal|PF17787:PH domain|PF00387:Phosphatidylinositol-specific phospholipase C, Y domain|PF00168:C2 domain	-	43	56	20	24	0.794309	1.0417	0.344942	0.363687
ENSRNOG00000037718	5.36565	15.1291	30.0586	40.4954	10.2474	35.277	-1.78517	0.0434601	Cfap52	10	54470835	54512169	-	2237	protein_coding	- && sp|Q5F201|CFA52_MOUSE Cilia- and flagella-associated protein 52 OS=Mus musculus OX=10090 GN=Cfap52 PE=1 SV=1 && -	-	5	14	30	46	0.146655	0.413513	0.821571	1.10683
ENSRNOG00000049115	84.7772	103.743	45.0879	44.0167	94.2599	44.5523	1.08127	0.0434938	Ccr5	8	133197032	133215614	+	2652	protein_coding	- && sp|O08556|CCR5_RAT C-C chemokine receptor type 5 OS=Rattus norvegicus OX=10116 GN=Ccr5 PE=2 SV=1 && PF00001:7 transmembrane receptor (rhodopsin family)	-	79	96	45	50	1.95455	2.3918	1.03951	1.01481
ENSRNOG00000033146	27.9014	33.5002	18.0352	171.665	30.7008	94.8501	-1.62991	0.043514	LOC103690015	1	77541359	77541814	+	456	protein_coding	- && sp|Q9CZX8|RS19_MOUSE 40S ribosomal protein S19 OS=Mus musculus OX=10090 GN=Rps19 PE=1 SV=3 && PF01090:Ribosomal protein S19e	-	26	31	18	195	3.74113	4.49184	2.41823	23.0175
ENSRNOG00000032803	390.619	453.874	444.867	1131.23	422.246	788.048	-0.900719	0.0435496	Rpl21	X	10430847	10431400	+	554	protein_coding	- && sp|P46778|RL21_HUMAN 60S ribosomal protein L21 OS=Homo sapiens OX=9606 GN=RPL21 PE=1 SV=2 && PF01157:Ribosomal protein L21e	-	364	420	444	1285	43.1108	50.0918	49.0979	124.848
ENSRNOG00000002258	1826.47	798.601	768.498	696.344	1312.53	732.421	0.841698	0.0436883	Tmem150c	14	11095163	11166428	+	2981	protein_coding	- && sp|B5DFH9|T150C_RAT Transmembrane protein 150C OS=Rattus norvegicus OX=10116 GN=Tmem150c PE=2 SV=1 && -	-	1702	739	767	791	37.4621	16.3799	15.7624	14.2825
ENSRNOG00000019372	3153.93	4807.82	2548.97	2373.38	3980.87	2461.17	0.693754	0.0437945	Pc	1	219759183	219859848	+	4494	protein_coding	- && sp|P52873|PYC_RAT Pyruvate carboxylase, mitochondrial OS=Rattus norvegicus OX=10116 GN=Pc PE=1 SV=2 && PF02785:Biotin carboxylase C-terminal domain|PF02436:Conserved carboxylase domain|PF00364:Biotin-requiring enzyme|PF02786:Carbamoyl-phosphate synthase L chain, ATP binding domain|PF00289:Biotin carboxylase, N-terminal domain|PF00682:HMGL-like	-	2939	4449	2544	2696	42.9102	65.4119	34.6796	32.2906
ENSRNOG00000060629	15.0238	121.033	109.213	260.579	68.0284	184.896	-1.44356	0.0438317	LOC103694855	AABR07024041.1	23532	31048	-	683	protein_coding	- && sp|P11517|HBB2_RAT Hemoglobin subunit beta-2 OS=Rattus norvegicus OX=10116 PE=1 SV=2 && PF00042:Globin	-	14	112	109	296	1.34494	10.8349	9.77677	23.3271
ENSRNOG00000053044	7.51191	9.72586	6.01172	69.5464	8.61888	37.779	-2.13611	0.0440387	AABR07012775.1	2	208225406	208225888	-	483	protein_coding	- && sp|P46778|RL21_HUMAN 60S ribosomal protein L21 OS=Homo sapiens OX=9606 GN=RPL21 PE=1 SV=2 && PF01157:Ribosomal protein L21e	-	7	9	6	79	0.950922	1.23118	0.761016	8.80378
ENSRNOG00000003326	633.147	578.148	402.785	338.048	605.647	370.417	0.70968	0.0440489	Rrn3	10	3170742	3214655	+	4255	protein_coding	- && sp|B2RS91|RRN3_MOUSE RNA polymerase I-specific transcription initiation factor RRN3 OS=Mus musculus OX=10090 GN=Rrn3 PE=1 SV=1 && PF05327:RNA polymerase I specific transcription initiation factor RRN3	-	590	535	402	384	9.09801	8.30772	5.78783	4.85759
ENSRNOG00000054955	315.5	144.807	119.232	117.084	230.154	118.158	0.962015	0.0441245	Adgra1	1	212181374	212211578	+	1860	protein_coding	- && sp|Q8C4G9|AGRA1_MOUSE Adhesion G protein-coupled receptor A1 OS=Mus musculus OX=10090 GN=Adgra1 PE=2 SV=1 && PF00002:7 transmembrane receptor (Secretin family)	-	294	134	119	133	10.3712	4.76014	3.91944	3.84882
ENSRNOG00000001414	57.949	132.92	178.348	204.237	95.4346	191.293	-1.00365	0.0441403	Serpine1	12	22641104	22651482	+	3063	protein_coding	- && sp|P20961|PAI1_RAT Plasminogen activator inhibitor 1 OS=Rattus norvegicus OX=10116 GN=Serpine1 PE=2 SV=1 && PF00079:Serpin (serine protease inhibitor)	-	54	123	178	232	1.15675	2.6533	3.5601	4.0769
ENSRNOG00000001833	204.968	262.598	377.737	413.757	233.783	395.747	-0.759599	0.0441593	Mcm4	11	89511191	89524892	+	3339	protein_coding	- && sp|P49717|MCM4_MOUSE DNA replication licensing factor MCM4 OS=Mus musculus OX=10090 GN=Mcm4 PE=1 SV=1 && PF14551:MCM N-terminal domain|PF17207:MCM OB domain|PF00493:MCM P-loop domain|PF17855:MCM AAA-lid domain	-	191	243	377	470	3.75328	4.80859	6.91695	7.57654
ENSRNOG00000012068	2.14626	21.613	1.00195	0.880334	11.8796	0.941144	3.66054	0.0443573	LOC685849	5	74997843	75005567	-	3485	protein_coding	- && sp|Q5JTZ5|CI152_HUMAN Uncharacterized protein C9orf152 OS=Homo sapiens OX=9606 GN=C9orf152 PE=1 SV=2 && PF15733:Domain of unknown function (DUF4682)	-	2	20	1	1	0.0376549	0.379188	0.0175787	0.015445
ENSRNOG00000011292	15787.9	24876.6	26489.6	41760.4	20332.2	34125	-0.747071	0.0444784	NEWGENE_621351	4	31534225	31569151	+	4475	protein_coding	- && sp|P02466|CO1A2_RAT Collagen alpha-2(I) chain OS=Rattus norvegicus OX=10116 GN=Col1a2 PE=1 SV=3 && PF01391:Collagen triple helix repeat (20 copies)|PF01410:Fibrillar collagen C-terminal domain	-	14712	23020	26438	47437	215.711	339.891	361.93	570.576
ENSRNOG00000038960	21.4626	23.7743	3.00586	7.04267	22.6185	5.02427	2.15938	0.0445546	RGD1309362	18	55505993	55508704	+	2712	protein_coding	- && sp|Q9QZ85|IIGP1_MOUSE Interferon-inducible GTPase 1 OS=Mus musculus OX=10090 GN=Iigp1 PE=1 SV=2 && PF05049:Interferon-inducible GTPase (IIGP)	-	20	22	3	8	0.483876	0.535995	0.0677675	0.158778
ENSRNOG00000019577	7.51191	7.56456	25.0488	30.8117	7.53823	27.9303	-1.89041	0.044631	Adamts19	18	53915807	54099120	+	4355	protein_coding	- && sp|P59509|ATS19_MOUSE A disintegrin and metalloproteinase with thrombospondin motifs 19 OS=Mus musculus OX=10090 GN=Adamts19 PE=2 SV=1 && PF01421:Reprolysin (M12B) family zinc metalloprotease|PF01562:Reprolysin family propeptide|PF17771:ADAM cysteine-rich domain	-	7	7	25	35	0.105464	0.106203	0.351675	0.432583
ENSRNOG00000022707	27.9014	15.1291	46.0899	66.9054	21.5152	56.4976	-1.39386	0.0448047	Pmp2	2	93827504	93831419	+	1347	protein_coding	- && sp|P24526|MYP2_MOUSE Myelin P2 protein OS=Mus musculus OX=10090 GN=Pmp2 PE=2 SV=2 && PF00061:Lipocalin / cytosolic fatty-acid binding protein family	-	26	14	46	76	1.26648	0.686733	2.09209	3.03693
ENSRNOG00000008305	4329.01	2413.09	2103.1	1934.09	3371.05	2018.6	0.739879	0.0448052	Sc5d	8	46525400	46537050	-	4877	protein_coding	- && sp|Q9EQS5|SC5D_RAT Lathosterol oxidase OS=Rattus norvegicus OX=10116 GN=Sc5d PE=1 SV=1 && PF04116:Fatty acid hydroxylase superfamily	-	4034	2233	2099	2197	54.2722	30.2527	26.3663	24.2475
ENSRNOG00000023116	326.231	545.729	245.479	254.416	435.98	249.948	0.802514	0.0449236	Agmo	6	56846789	57193961	+	2218	protein_coding	- && sp|A0JPQ8|ALKMO_RAT Alkylglycerol monooxygenase OS=Rattus norvegicus OX=10116 GN=Agmo PE=2 SV=1 && PF04116:Fatty acid hydroxylase superfamily	-	304	505	245	289	8.99303	15.0438	6.76697	7.01335
ENSRNOG00000012972	124.483	242.066	108.211	76.589	183.274	92.4	0.98932	0.0451498	Alox5	4	148398892	148446303	-	2570	protein_coding	- && sp|P12527|LOX5_RAT Polyunsaturated fatty acid 5-lipoxygenase OS=Rattus norvegicus OX=10116 GN=Alox5 PE=1 SV=3 && PF00305:Lipoxygenase|PF01477:PLAT/LH2 domain	-	116	224	108	87	2.96155	5.75894	2.57442	1.82211
ENSRNOG00000008890	18483.6	8380.45	8486.55	6910.62	13432	7698.58	0.803027	0.0451837	Slc18a2	1	280423079	280457148	+	2912	protein_coding	- && sp|Q01827|VMAT2_RAT Synaptic vesicular amine transporter OS=Rattus norvegicus OX=10116 GN=Slc18a2 PE=1 SV=2 && PF07690:Major Facilitator Superfamily	-	17224	7755	8470	7850	388.094	175.962	178.189	145.1
ENSRNOG00000015588	1221.22	815.892	630.229	610.071	1018.56	620.15	0.715891	0.0452795	Nol3	19	37235001	37236649	+	1514	protein_coding	- && sp|Q62881|NOL3_RAT Nucleolar protein 3 OS=Rattus norvegicus OX=10116 GN=Nol3 PE=1 SV=1 && PF00619:Caspase recruitment domain	-	1138	755	629	693	49.3186	32.9495	25.4516	24.6375
ENSRNOG00000027936	282.233	487.374	589.149	739.48	384.803	664.315	-0.787998	0.045329	Ccdc8	1	78933372	78936700	+	3299	protein_coding	- && sp|P62521|CCDC8_RAT Coiled-coil domain-containing protein 8 OS=Rattus norvegicus OX=10116 GN=Ccdc8 PE=1 SV=1 && PF14893:PNMA	-	263	451	588	840	5.23079	9.03279	10.919	13.7052
ENSRNOG00000001584	79.4116	341.486	350.684	559.012	210.449	454.848	-1.11232	0.0454621	Map3k7cl	11	27208564	27251801	+	1962	protein_coding	- && sp|P58500|M3KCL_MOUSE MAP3K7 C-terminal-like protein OS=Mus musculus OX=10090 GN=Map3k7cl PE=2 SV=1 && -	-	74	316	350	635	2.47472	10.6418	10.9285	17.4206
ENSRNOG00000011518	2644.19	1201.68	1142.23	1049.36	1922.94	1095.79	0.811393	0.0455691	Dusp26	16	64798778	64806050	-	1838	protein_coding	- && sp|Q5FVI9|DUS26_RAT Dual specificity protein phosphatase 26 OS=Rattus norvegicus OX=10116 GN=Dusp26 PE=2 SV=1 && PF00782:Dual specificity phosphatase, catalytic domain	-	2464	1112	1140	1192	87.9608	39.9748	37.997	34.9076
ENSRNOG00000011446	11.8044	52.9519	12.0234	3.52133	32.3782	7.77239	2.06953	0.0456024	Vill	8	127735258	127753349	+	2784	protein_coding	- && sp|Q91YD6|VILL_MOUSE Villin-like protein OS=Mus musculus OX=10090 GN=Vill PE=1 SV=1 && PF00626:Gelsolin repeat|PF02209:Villin headpiece domain	-	11	49	12	4	0.259249	1.16293	0.264059	0.0773357
ENSRNOG00000054603	1022.69	427.938	439.858	347.732	725.315	393.795	0.881474	0.0456029	Pacsin1	20	7279820	7286586	+	1326	protein_coding	- && sp|Q9Z0W5|PACN1_RAT Protein kinase C and casein kinase substrate in neurons protein 1 OS=Rattus norvegicus OX=10116 GN=Pacsin1 PE=1 SV=1 && PF14604:Variant SH3 domain|PF00611:Fes/CIP4, and EFC/F-BAR homology domain	-	953	396	439	395	47.1567	19.7324	20.282	16.034
ENSRNOG00000048838	109.459	232.34	297.58	339.809	170.9	318.695	-0.899332	0.0456098	Gjc1	10	90781402	90912287	-	2049	protein_coding	- && sp|Q6R4A8|CXG1_CRIGR Gap junction gamma-1 protein OS=Cricetulus griseus OX=10029 GN=GJC1 PE=2 SV=1 && PF00029:Connexin	-	102	215	297	386	3.26627	6.93305	8.87982	10.1399
ENSRNOG00000006048	152.384	217.211	316.617	324.843	184.798	320.73	-0.795528	0.0456403	Ezh2	4	77284404	77347011	-	2794	protein_coding	- && sp|Q61188|EZH2_MOUSE Histone-lysine N-methyltransferase EZH2 OS=Mus musculus OX=10090 GN=Ezh2 PE=1 SV=2 && PF18118:Polycomb repressive complex 2 tri-helical domain|PF11616:WD repeat binding protein EZH2|PF18264:CXC domain|PF00856:SET domain	-	142	201	316	369	3.3347	4.75332	6.92868	7.10869
ENSRNOG00000009948	2620.58	1552.9	1260.46	1265.92	2086.74	1263.19	0.724187	0.0457342	Pip4p1	15	27852154	27855999	-	1632	protein_coding	- && sp|Q5PPM8|PP4P1_RAT Type 1 phosphatidylinositol 4,5-bisphosphate 4-phosphatase OS=Rattus norvegicus OX=10116 GN=Pip4p1 PE=1 SV=1 && PF09788:Transmembrane protein 55A	-	2442	1437	1258	1438	98.1792	58.1787	47.2226	47.4273
ENSRNOG00000007364	5224	2509.27	2423.73	2059.98	3866.63	2241.85	0.786434	0.0457432	Rab15	6	99845954	99870024	-	3093	protein_coding	- && sp|P35289|RAB15_RAT Ras-related protein Rab-15 OS=Rattus norvegicus OX=10116 GN=Rab15 PE=2 SV=1 && -	-	4868	2322	2419	2340	103.268	49.6032	47.9121	40.7216
ENSRNOG00000033527	23.6089	23.7743	59.1153	57.2217	23.6916	58.1685	-1.29574	0.0457678	Pappa1	5	80920568	81150940	+	5159	protein_coding	- && sp|Q8R4K8|PAPP1_MOUSE Pappalysin-1 OS=Mus musculus OX=10090 GN=Pappa PE=2 SV=2 && PF00084:Sushi repeat (SCR repeat)|PF13385:Concanavalin A-like lectin/glucanases superfamily|PF05572:Pregnancy-associated plasma protein-A	-	22	22	59	65	0.279802	0.281763	0.70061	0.678168
ENSRNOG00000053891	38.6327	54.0326	22.043	10.564	46.3326	16.3035	1.51327	0.0458319	AABR07018078.1	15	38647779	38709984	-	1275	protein_coding	- && sp|Q5I0E2|PHF11_RAT PHD finger protein 11 OS=Rattus norvegicus OX=10116 GN=Phf11 PE=2 SV=1 && PF13771:PHD-like zinc-binding domain	-	36	50	22	12	1.85262	2.59112	1.05707	0.506594
ENSRNOG00000018148	11.8044	16.2098	91.1778	10.564	14.0071	50.8709	-1.85728	0.0460623	LOC108348081	15	5715592	5894854	-	2420	protein_coding	- && sp|Q8R1R5|C99L2_RAT CD99 antigen-like protein 2 OS=Rattus norvegicus OX=10116 GN=Cd99l2 PE=2 SV=1 && -	-	11	15	91	12	0.298244	0.409547	2.30365	0.266904
[truncated: 18,346 more rows]
