# Supplementary material for: Epigenetic Upregulation of Carotid Body Angiotensin Signaling Increases Blood Pressure
Source: Hypertension. 2024 Dec 5;82(2):293–305. doi: 10.1161/HYPERTENSIONAHA.124.23349 (PMC11732265; doi:10.1161/HYPERTENSIONAHA.124.23349)
Supplement: Supplementary file 4 [file hyp-82-293-s004.xlsx]

## Sheet: Nic_vs_Con.DMR.result.annotatio
#chr	start	end	length	nCG	Nic_meanMethy	Con_meanMethy	diff.Methy	areaStat	C_context	regionID	region	gene_name
1	728888	729039	152	42	0.0716259	0.00454086	0.067085	336.139	CHH	Target=ORR1A3-int:681-827;Class=LTR/ERVL-MaLR	repeat
1	728888	729039	152	42	0.0716259	0.00454086	0.067085	336.139	CHH	Target=B1_Mur3:13-139;Class=SINE/Alu	repeat
1	728888	729039	152	42	0.0716259	0.00454086	0.067085	336.139	CHH	Target=MurSatRep1:96-271;Class=Unknown	repeat
1	1633767	1633865	99	11	0.00102627	0.0649741	-0.0639479	-37.9213	CHG	Target=Lx2B:4616-7000;Class=LINE/L1	repeat
1	1942513	1942594	82	8	0.293991	0.513172	-0.219182	-38.6486	CG	ENSRNOG00000016041	exon	Zc3h12d
1	1972506	1972561	56	26	0.00678684	0.0450845	-0.0382977	-159.624	CHH	ENSRNOG00000016041	exon	Zc3h12d
1	1972506	1972561	56	26	0.00678684	0.0450845	-0.0382977	-159.624	CHH	1:1970630:1972631	CGI_shore
1	1972506	1972561	56	26	0.00678684	0.0450845	-0.0382977	-159.624	CHH	ENSRNOG00000016041	utr3	Zc3h12d
1	1972506	1972561	56	26	0.00678684	0.0450845	-0.0382977	-159.624	CHH	Target=RLTR20A4:442-498;Class=LTR/ERVK	repeat
1	2165032	2165199	168	71	0.0842276	0.0118689	0.0723587	465.301	CHH	Target=RLTR20A4:436-506;Class=LTR/ERVK	repeat
1	2165032	2165199	168	71	0.0842276	0.0118689	0.0723587	465.301	CHH	Target=B4:1-292;Class=SINE/B4	repeat
1	2623044	2623097	54	20	0.0414339	0.00521332	0.0362206	118.422	CHH	Target=Lx5c:6550-7134;Class=LINE/L1	repeat
1	2623044	2623097	54	20	0.0414339	0.00521332	0.0362206	118.422	CHH	ENSRNOG00000016381	intron	Ust
1	3048877	3048997	121	35	0.00521837	0.0335162	-0.0282978	-169.36	CHH	Target=RLTR20A4:437-497;Class=LTR/ERVK	repeat
1	3164118	3164173	56	23	0.0442269	0.00981754	0.0344093	120.572	CHH	Target=B3A:1-182;Class=SINE/B2	repeat
1	3164118	3164173	56	23	0.0442269	0.00981754	0.0344093	120.572	CHH	Target=RLTR20A4:432-477;Class=LTR/ERVK	repeat
1	3307662	3307716	55	26	0.0507818	0.00954762	0.0412342	109.284	CHH	Target=RatNor-5.254:428-487;Class=LTR/ERVK	repeat
1	3307662	3307716	55	26	0.0507818	0.00954762	0.0412342	109.284	CHH	Target=RSINE1:1-165;Class=SINE/B4	repeat
1	3508883	3508953	71	24	0.000913083	0.0294967	-0.0285837	-125.305	CHH	Target=RLTR20A4:430-493;Class=LTR/ERVK	repeat
1	3590256	3590310	55	5	0.6501	0.819829	-0.169729	-18.06	CG	Target=RatNor-3.124:6200-6883;Class=LINE/L1	repeat
1	3841011	3841092	82	30	0.0445838	0.00181874	0.0427651	139.834	CHH	Target=B3A:3-198;Class=SINE/B2	repeat
1	3853050	3853266	217	69	0.11581	0.00597091	0.109839	566.942	CHH	Target=B3A:1-203;Class=SINE/B2	repeat
1	3853050	3853266	217	69	0.11581	0.00597091	0.109839	566.942	CHH	Target=RMER12C:434-1025;Class=LTR/ERVK	repeat
1	4064008	4064082	75	26	0.0330738	0.00182162	0.0312522	125.55	CHH	Target=B3A:41-182;Class=SINE/B2	repeat
1	5180178	5180264	87	21	0.000973438	0.0296631	-0.0286897	-107.604	CHH	Target=Lx:1135-4293;Class=LINE/L1	repeat
1	5465792	5465890	99	29	0.00200604	0.0267767	-0.0247707	-140.543	CHH	Target=RLTR20A4:454-505;Class=LTR/ERVK	repeat
1	5465792	5465890	99	29	0.00200604	0.0267767	-0.0247707	-140.543	CHH	ENSRNOG00000040242	intron	Epm2a
1	5532788	5532857	70	5	0.632565	0.822374	-0.189809	-23.1443	CG	ENSRNOG00000040242	intron	Epm2a
1	5684432	5684520	89	35	0.0395436	0.0130018	0.0265418	137.969	CHH	Target=RatNor-5.254:431-483;Class=LTR/ERVK	repeat
1	5968971	5969096	126	48	0.0326723	0.00593126	0.0267411	211.9	CHH	Target=RatNor-5.3651:1471-1526;Class=LTR/ERVK	repeat
1	5968971	5969096	126	48	0.0326723	0.00593126	0.0267411	211.9	CHH	Target=B4A:46-284;Class=SINE/B4	repeat
1	6076272	6076355	84	33	0.0012632	0.0336956	-0.0324324	-206.413	CHH	Target=B3A:82-182;Class=SINE/B2	repeat
1	6076272	6076355	84	33	0.0012632	0.0336956	-0.0324324	-206.413	CHH	Target=RatNor-5.254:431-493;Class=LTR/ERVK	repeat
1	6091547	6091611	65	21	0.0290048	0.00453111	0.0244737	115.231	CHH	Target=B3A:2-201;Class=SINE/B2	repeat
1	6326460	6326629	170	69	0.040885	0.00279272	0.0380923	430.517	CHH	Target=Arthur1:3407-3565;Class=DNA/hAT-Tip100	repeat
1	6326460	6326629	170	69	0.040885	0.00279272	0.0380923	430.517	CHH	Target=RLTR20A4:423-486;Class=LTR/ERVK	repeat
1	6326460	6326629	170	69	0.040885	0.00279272	0.0380923	430.517	CHH	Target=B3A:1-182;Class=SINE/B2	repeat
1	6370246	6370336	91	40	0.0316799	0.00184349	0.0298364	172.7	CHH	Target=RMER12:447-1322;Class=LTR/ERVK	repeat
1	6463136	6463226	91	5	0.0604264	0.00542731	0.0549991	26.5242	CHH	ENSRNOG00000011058	intron	Utrn
1	6463136	6463226	91	5	0.0604264	0.00542731	0.0549991	26.5242	CHH	Target=RLTR20A4:436-504;Class=LTR/ERVK	repeat
1	6463136	6463226	91	5	0.0604264	0.00542731	0.0549991	26.5242	CHH	Target=RLTR20A4:436-493;Class=LTR/ERVK	repeat
1	6603296	6603368	73	26	0.434274	0.729809	-0.295535	-130.647	CG	Target=RLTR20A4:436-495;Class=LTR/ERVK	repeat
1	6603296	6603368	73	26	0.434274	0.729809	-0.295535	-130.647	CG	ENSRNOG00000011058	intron	Utrn
1	6682684	6682795	112	45	0.00871987	0.0649731	-0.0562532	-288.362	CHH	Target=RatNor-5.254:430-482;Class=LTR/ERVK	repeat
1	6682684	6682795	112	45	0.00871987	0.0649731	-0.0562532	-288.362	CHH	ENSRNOG00000011058	intron	Utrn
1	6803102	6803164	63	15	0.450011	0.607873	-0.157862	-70.2497	CG	ENSRNOG00000011058	intron	Utrn
1	6803102	6803164	63	15	0.450011	0.607873	-0.157862	-70.2497	CG	Target=RatNor-5.254:368-648;Class=LTR/ERVK	repeat
1	6803404	6803515	112	21	0.54739	0.382641	0.164749	97.1876	CG	ENSRNOG00000011058	intron	Utrn
1	6813842	6813914	73	30	0.00563591	0.0364413	-0.0308054	-134.75	CHH	Target=RatNor-5.254:431-484;Class=LTR/ERVK	repeat
1	6813842	6813914	73	30	0.00563591	0.0364413	-0.0308054	-134.75	CHH	ENSRNOG00000011058	intron	Utrn
1	7123934	7124073	140	54	0.00327616	0.0739019	-0.0706257	-319.43	CHH	Target=RatNor-5.3651:398-1415;Class=LTR/ERVK	repeat
1	7192987	7193141	155	28	0.341885	0.141753	0.200132	142.531	CG	1:7192855:7193225	CGI
1	7221078	7221178	101	10	0.856565	0.584519	0.272046	59.9102	CG	1:7220105:7222106	CGI_shore
1	7487305	7487359	55	5	0.0422215	0.00655157	0.0356699	22.432	CHG	Target=RatNor-5.254:426-482;Class=LTR/ERVK	repeat
1	7745444	7745682	239	32	0.70925	0.512036	0.197213	173.335	CG	1:7745413:7745635	CGI
1	7745444	7745682	239	32	0.70925	0.512036	0.197213	173.335	CG	1:7745635:7747636	CGI_shore
1	7855896	7855995	100	27	0.0422165	0.00736908	0.0348474	147.556	CHH	Target=B4A:5-292;Class=SINE/B4	repeat
1	7855896	7855995	100	27	0.0422165	0.00736908	0.0348474	147.556	CHH	ENSRNOG00000010753	intron	Aig1
1	8017135	8017192	58	26	0.0299627	0.00347315	0.0264895	117.288	CHH	1:8016134:8018134	CGI_shore
1	8017135	8017192	58	26	0.0299627	0.00347315	0.0264895	117.288	CHH	Target=RLTR20A4:430-493;Class=LTR/ERVK	repeat
1	8017135	8017192	58	26	0.0299627	0.00347315	0.0264895	117.288	CHH	ENSRNOG00000010753	intron	Aig1
1	8389464	8389545	82	40	0.0319505	0.00558274	0.0263678	203.971	CHH	Target=RatNor-1.134:1-556;Class=LTR/ERVK	repeat
1	9378070	9378120	51	5	0.798384	0.658843	0.139541	20.6749	CG	Target=RLTR20A4:284-577;Class=LTR/ERVK	repeat
1	9599716	9599866	151	62	0.0362381	0.00708755	0.0291505	269.503	CHH	Target=Lx2:6446-6928;Class=LINE/L1	repeat
1	9929309	9929375	67	32	0.0628446	0.0112749	0.0515697	232.632	CHH	Target=RLTR20A4:436-493;Class=LTR/ERVK	repeat
1	10509807	10510000	194	82	0.0805906	0.00595479	0.0746358	605.591	CHH	Target=Lx3A:5911-6153;Class=LINE/L1	repeat
1	10618277	10618380	104	24	0.00283791	0.0372312	-0.0343933	-133.576	CHH	Target=RLTR20A4:424-493;Class=LTR/ERVK	repeat
1	11640738	11640839	102	11	0.953163	0.739915	0.213248	53.4668	CG	Target=RLTR17:126-578;Class=LTR/ERVK	repeat
1	11640738	11640839	102	11	0.953163	0.739915	0.213248	53.4668	CG	Target=RLTR31M:406-558;Class=LTR/ERVK	repeat
1	11649864	11649930	67	4	0.000355468	0.0384153	-0.0380598	-17.2928	CHG	Target=RLTR11D:3-366;Class=LTR/ERVK	repeat
1	11905576	11907068	1493	444	0.576512	0.200419	0.376093	6961.91	CG	ENSRNOG00000051831	TES	5_8S_rRNA
1	11905576	11907068	1493	444	0.576512	0.200419	0.376093	6961.91	CG	ENSRNOG00000051831	exon	5_8S_rRNA
1	11905576	11907068	1493	444	0.576512	0.200419	0.376093	6961.91	CG	ENSRNOG00000051831	TSS	5_8S_rRNA
1	11905576	11907068	1493	444	0.576512	0.200419	0.376093	6961.91	CG	ENSRNOG00000051831	promoter	5_8S_rRNA
1	11905576	11907068	1493	444	0.576512	0.200419	0.376093	6961.91	CG	1:11903554:11916838	CGI
1	11907289	11907751	463	116	0.426207	0.116461	0.309745	1625.58	CG	ENSRNOG00000051831	promoter	5_8S_rRNA
1	11907289	11907751	463	116	0.426207	0.116461	0.309745	1625.58	CG	1:11903554:11916838	CGI
1	11909252	11912577	3326	823	0.589717	0.374854	0.214863	8866.85	CG	1:11903554:11916838	CGI
1	11912774	11913267	494	96	0.670372	0.451511	0.218861	936.292	CG	Target=FordPrefect:770-955;Class=DNA/hAT-Tip100	repeat
1	11912774	11913267	494	96	0.670372	0.451511	0.218861	936.292	CG	1:11903554:11916838	CGI
1	11914634	11914933	300	57	0.471896	0.274822	0.197074	481.844	CG	Target=FordPrefect:770-955;Class=DNA/hAT-Tip100	repeat
1	11914634	11914933	300	57	0.471896	0.274822	0.197074	481.844	CG	1:11903554:11916838	CGI
1	11915142	11915282	141	28	0.217765	0.369588	-0.151823	-361.136	CG	1:11903554:11916838	CGI
1	11948520	11948636	117	14	0.369892	0.860344	-0.490453	-67.5568	CG	Target=RMER17C2:92-179;Class=LTR/ERVK	repeat
1	11963355	11963522	168	12	0.130084	0.523685	-0.393601	-75.3253	CG	1:11961296:11975108	CGI
1	11963355	11963522	168	12	0.130084	0.523685	-0.393601	-75.3253	CG	ENSRNOG00000047746	promoter	LOC100909555
1	11966593	11967142	550	177	0.330572	0.445623	-0.115051	-1208.96	CG	1:11961296:11975108	CGI
1	11966593	11967142	550	177	0.330572	0.445623	-0.115051	-1208.96	CG	ENSRNOG00000047746	intron	LOC100909555
1	11967213	11967334	122	17	0.435625	0.573257	-0.137632	-73.4406	CG	1:11961296:11975108	CGI
1	11967213	11967334	122	17	0.435625	0.573257	-0.137632	-73.4406	CG	ENSRNOG00000047746	intron	LOC100909555
1	11968934	11969377	444	104	0.237959	0.406885	-0.168926	-710.166	CG	1:11961296:11975108	CGI
1	11968934	11969377	444	104	0.237959	0.406885	-0.168926	-710.166	CG	ENSRNOG00000053888	promoter	5_8S_rRNA
1	11968934	11969377	444	104	0.237959	0.406885	-0.168926	-710.166	CG	ENSRNOG00000047746	exon	LOC100909555
1	11968934	11969377	444	104	0.237959	0.406885	-0.168926	-710.166	CG	ENSRNOG00000047746	TES	LOC100909555
1	11975396	11975767	372	31	0.205401	0.364352	-0.158951	-174.035	CG	Target=RatNor-5.254:421-481;Class=LTR/ERVK	repeat
1	11975396	11975767	372	31	0.205401	0.364352	-0.158951	-174.035	CG	1:11975108:11977109	CGI_shore
1	12088680	12088871	192	68	0.0441501	0.00446097	0.0396891	396.238	CHH	ENSRNOG00000055789	intron	AABR07000411.1
1	12355116	12355190	75	18	0.00174795	0.0745238	-0.0727758	-72.0534	CHH	Target=L1_Rod:5717-6884;Class=LINE/L1	repeat
1	12399634	12399766	133	39	0.0396186	0.00433802	0.0352805	180.862	CHH	ENSRNOG00000055660	promoter	AABR07000433.1
1	12484404	12484463	60	25	0.0400416	0.0048648	0.0351768	143.916	CHH	Target=RLTR20A4:436-496;Class=LTR/ERVK	repeat
1	12484404	12484463	60	25	0.0400416	0.0048648	0.0351768	143.916	CHH	ENSRNOG00000060284	intron	AABR07000436.1
1	12664515	12664623	109	45	0.0059431	0.0563441	-0.050401	-274.696	CHH	Target=RLTR20A4:435-494;Class=LTR/ERVK	repeat
1	12802819	12802926	108	53	0.0442639	0.0117871	0.0324768	215.998	CHH	Target=B4A:3-292;Class=SINE/B4	repeat
1	12974683	12974852	170	48	0.084015	0.00694098	0.077074	287.651	CHH	Target=RLTR20A4:436-498;Class=LTR/ERVK	repeat
1	13588618	13588671	54	24	0.00971112	0.0469056	-0.0371945	-121.817	CHH	Target=RMER12:771-846;Class=LTR/ERVK	repeat
1	13588618	13588671	54	24	0.00971112	0.0469056	-0.0371945	-121.817	CHH	Target=RLTR20A4:437-498;Class=LTR/ERVK	repeat
1	13690707	13690759	53	23	0.0467436	0.00454376	0.0421998	179.577	CHH	ENSRNOG00000060603	intron	Nhsl1
1	14175200	14175250	51	25	0.00261633	0.0276049	-0.0249885	-126.2	CHH	Target=MYSERV16_I:850-2326;Class=LTR/ERVK	repeat
1	14261034	14261192	159	58	0.0860798	0.0150677	0.0710121	393.066	CHH	Target=RLTR20A4:442-498;Class=LTR/ERVK	repeat
1	14539334	14539434	101	35	0.0394533	0.010315	0.0291383	165.976	CHH	ENSRNOG00000054373	intron	AABR07000484.1
1	14628956	14629042	87	28	0.0178332	0.0990053	-0.0811721	-160.964	CHH	Target=RLTR20A4:435-495;Class=LTR/ERVK	repeat
1	15459671	15459819	149	62	0.0671055	0.0103373	0.0567682	364.076	CHH	Target=RLTR16:32-226;Class=LTR/ERVK	repeat
1	15459671	15459819	149	62	0.0671055	0.0103373	0.0567682	364.076	CHH	Target=RLTR20A4:437-493;Class=LTR/ERVK	repeat
1	15459671	15459819	149	62	0.0671055	0.0103373	0.0567682	364.076	CHH	ENSRNOG00000031700	intron	Map3k5
1	15525576	15525640	65	33	0.00674542	0.0343998	-0.0276544	-198.801	CHH	ENSRNOG00000031700	intron	Map3k5
1	15530214	15530268	55	7	0.940416	0.962754	-0.0223381	-22.8876	CG	1:15530126:15530496	CGI
1	15530214	15530268	55	7	0.940416	0.962754	-0.0223381	-22.8876	CG	ENSRNOG00000031700	intron	Map3k5
1	15563189	15563352	164	41	0.0366913	0.00327786	0.0334134	185.423	CHH	Target=RLTR20A4:420-497;Class=LTR/ERVK	repeat
1	15563189	15563352	164	41	0.0366913	0.00327786	0.0334134	185.423	CHH	Target=L1MCa:10-877;Class=LINE/L1	repeat
1	15563189	15563352	164	41	0.0366913	0.00327786	0.0334134	185.423	CHH	ENSRNOG00000031700	intron	Map3k5
1	16149601	16149663	63	10	0.503803	0.704958	-0.201155	-45.6327	CG	ENSRNOG00000013436	intron	Pde7b
1	17070194	17070369	176	54	0.0471638	0.00274854	0.0444152	290.057	CHH	Target=RatNor-3.124:1059-3214;Class=LINE/L1	repeat
1	17203634	17203819	186	63	0.0142512	0.0996611	-0.0854099	-352.475	CHH	Target=L1M3:5655-5748;Class=LINE/L1	repeat
1	17203634	17203819	186	63	0.0142512	0.0996611	-0.0854099	-352.475	CHH	ENSRNOG00000014979	intron	Themis
1	18609953	18610021	69	12	0.69584	0.436478	0.259362	71.4948	CG	ENSRNOG00000011134	intron	Lama2
1	18884519	18884577	59	27	0.00713067	0.0312826	-0.0241519	-145.609	CHH	ENSRNOG00000011134	intron	Lama2
1	18884519	18884577	59	27	0.00713067	0.0312826	-0.0241519	-145.609	CHH	Target=RLTR20A4:433-499;Class=LTR/ERVK	repeat
1	19225425	19225488	64	26	0.0392468	0.00343332	0.0358135	167.308	CHH	Target=RLTR20A4:427-495;Class=LTR/ERVK	repeat
1	19432467	19432528	62	5	0.960791	0.832211	0.128579	22.9038	CG	Target=B1_Mur1:1-140;Class=SINE/Alu	repeat
1	19889936	19890086	151	50	0.0335044	0.0041003	0.0294041	228.678	CHH	Target=B4A:95-285;Class=SINE/B4	repeat
1	19889936	19890086	151	50	0.0335044	0.0041003	0.0294041	228.678	CHH	Target=B4:3-221;Class=SINE/B4	repeat
1	20268296	20268418	123	56	0.0363214	0.00176505	0.0345564	282.68	CHH	Target=RLTR20A4:437-493;Class=LTR/ERVK	repeat
1	20268296	20268418	123	56	0.0363214	0.00176505	0.0345564	282.68	CHH	Target=RatNor-5.254:430-493;Class=LTR/ERVK	repeat
1	20268296	20268418	123	56	0.0363214	0.00176505	0.0345564	282.68	CHH	Target=B3A:5-182;Class=SINE/B2	repeat
1	20749063	20749123	61	22	0.0245658	0.00164714	0.0229186	114.27	CHH	Target=RSINE1:27-165;Class=SINE/B4	repeat
1	20749063	20749123	61	22	0.0245658	0.00164714	0.0229186	114.27	CHH	Target=RLTR20A4:436-495;Class=LTR/ERVK	repeat
1	20962645	20962717	73	7	0.810892	0.553045	0.257847	39.9763	CG	ENSRNOG00000012346	promoter	Epb41l2
1	20983173	20983325	153	61	0.0501753	0.00230801	0.0478673	350.483	CHH	Target=RMER3D3:1-520;Class=LTR/ERVK	repeat
1	20985947	20986066	120	20	0.881366	0.611876	0.269491	107.876	CG	Target=RLTR20A4:436-493;Class=LTR/ERVK	repeat
1	21213848	21213932	85	36	0.0576832	0.0118998	0.0457834	182.373	CHH	ENSRNOG00000013202	intron	Akap7
1	21217365	21217425	61	31	0.00667587	0.0334629	-0.0267871	-148.509	CHH	Target=Lx7:7207-7449;Class=LINE/L1	repeat
1	21217365	21217425	61	31	0.00667587	0.0334629	-0.0267871	-148.509	CHH	ENSRNOG00000013202	intron	Akap7
1	21579069	21579162	94	53	0.0254174	0.00205588	0.0233616	260.287	CHH	Target=Lx:6314-6628;Class=LINE/L1	repeat
1	21579069	21579162	94	53	0.0254174	0.00205588	0.0233616	260.287	CHH	ENSRNOG00000013422	intron	Med23
1	21693634	21693783	150	53	0.0143868	0.0878349	-0.0734481	-252.002	CHH	Target=RLTR20A4:436-496;Class=LTR/ERVK	repeat
1	21693634	21693783	150	53	0.0143868	0.0878349	-0.0734481	-252.002	CHH	Target=RLTR20A4:434-495;Class=LTR/ERVK	repeat
1	21936715	21936813	99	38	0.0265755	0.103378	-0.0768022	-219.363	CHH	Target=RatNor-5.254:408-506;Class=LTR/ERVK	repeat
1	21949542	21949614	73	33	0.0415149	0.0112016	0.0303133	153.451	CHH	Target=RatNor-5.254:430-492;Class=LTR/ERVK	repeat
1	21949542	21949614	73	33	0.0415149	0.0112016	0.0303133	153.451	CHH	Target=RatNor-5.3651:1471-1531;Class=LTR/ERVK	repeat
1	21974474	21974562	89	30	0.0587987	0.0164413	0.0423573	146.535	CHH	Target=RLTR20A4:427-495;Class=LTR/ERVK	repeat
1	22078163	22078300	138	49	0.048913	0.00368023	0.0452328	299.476	CHH	Target=RLTR20A4:434-493;Class=LTR/ERVK	repeat
1	22141906	22142023	118	45	0.0546219	0.0109376	0.0436844	261.593	CHH	Target=RatNor-5.254:423-480;Class=LTR/ERVK	repeat
1	22141906	22142023	118	45	0.0546219	0.0109376	0.0436844	261.593	CHH	ENSRNOG00000015321	intron	Moxd1
1	23240172	23240258	87	13	0.267911	0.139549	0.128361	53.7851	CG	1:23238703:23240704	CGI_shore
1	23240172	23240258	87	13	0.267911	0.139549	0.128361	53.7851	CG	1:23239955:23241956	CGI_shore
1	23619879	23620001	123	39	0.0473243	0.000968664	0.0463557	232.552	CHH	Target=RatNor-5.3651:1465-1521;Class=LTR/ERVK	repeat
1	23832452	23832542	91	17	0.7298	0.599204	0.130595	68.649	CG	Target=L1M5:3002-3337;Class=LINE/L1	repeat
1	23872092	23872202	111	38	0.0719169	0.0147014	0.0572155	163.649	CHH	Target=RLTR20A4:436-504;Class=LTR/ERVK	repeat
1	23901764	23901889	126	52	0.0463841	0.00858789	0.0377962	249.351	CHH	Target=RMER12:770-1023;Class=LTR/ERVK	repeat
1	24496941	24497023	83	29	0.0414145	0.00606675	0.0353478	162.518	CHH	Target=RLTR20A4:425-493;Class=LTR/ERVK	repeat
1	25425165	25425362	198	87	0.00319356	0.0332617	-0.0300682	-437.73	CHH	Target=Lx2:5598-6995;Class=LINE/L1	repeat
1	25425165	25425362	198	87	0.00319356	0.0332617	-0.0300682	-437.73	CHH	ENSRNOG00000012609	intron	Trdn
1	25799079	25799131	53	24	0.0270272	0.00317906	0.0238481	127.591	CHH	Target=RLTR20A4:433-495;Class=LTR/ERVK	repeat
1	25799079	25799131	53	24	0.0270272	0.00317906	0.0238481	127.591	CHH	ENSRNOG00000012609	intron	Trdn
1	27648112	27648201	90	36	0.0347321	0.00522382	0.0295082	165.142	CHH	ENSRNOG00000029608	intron	Nkain2
1	28051913	28052060	148	52	0.0780892	0.00782067	0.0702685	289.737	CHH	Target=RLTR20A4:436-499;Class=LTR/ERVK	repeat
1	28051913	28052060	148	52	0.0780892	0.00782067	0.0702685	289.737	CHH	ENSRNOG00000029608	intron	Nkain2
1	28199019	28199091	73	36	0.00804035	0.046171	-0.0381307	-216.596	CHH	Target=RLTR20A4:387-489;Class=LTR/ERVK	repeat
1	28950588	28950671	84	32	0.039473	0.00440807	0.0350649	175.731	CHH	Target=RMER12C:770-909;Class=LTR/ERVK	repeat
1	29343439	29343508	70	5	0.0337486	0.143759	-0.110011	-19.0785	CHG	Target=Lx7:7307-7696;Class=LINE/L1	repeat
1	29343439	29343508	70	5	0.0337486	0.143759	-0.110011	-19.0785	CHG	ENSRNOG00000014004	intron	Ncoa7
1	29530933	29530986	54	32	0.00869839	0.034304	-0.0256056	-161.521	CHH	Target=RatNor-3.124:5956-6884;Class=LINE/L1	repeat
1	29626524	29626587	64	7	0.0396458	0.0015704	0.0380754	28.0926	CHG	Target=RatNor-3.124:504-1487;Class=LINE/L1	repeat
1	30697543	30697626	84	20	0.0304936	0.000524617	0.029969	109.087	CHH	Target=RatNor-5.254:433-499;Class=LTR/ERVK	repeat
1	30697543	30697626	84	20	0.0304936	0.000524617	0.029969	109.087	CHH	ENSRNOG00000011568	intron	Rspo3
1	30857141	30857241	101	35	0.0779308	0.160021	-0.0820898	-139.152	CG	1:30856723:30857562	CGI
1	31504551	31504603	53	15	0.00196398	0.0558598	-0.0538959	-92.4844	CHH	Target=RatNor-3.124:498-4265;Class=LINE/L1	repeat
1	31504551	31504603	53	15	0.00196398	0.0558598	-0.0538959	-92.4844	CHH	Target=RatNor-1.317:465-545;Class=LTR/ERV1	repeat
1	31737503	31737669	167	37	0.922481	0.765964	0.156517	221.281	CG	ENSRNOG00000015159	intron	Slc9a3
1	32208178	32208289	112	34	0.000906646	0.0293565	-0.0284498	-154.204	CHH	ENSRNOG00000026501	intron	Slc6a19
1	32208178	32208289	112	34	0.000906646	0.0293565	-0.0284498	-154.204	CHH	Target=B4:2-275;Class=SINE/B4	repeat
1	32408774	32408985	212	62	0.054297	0.00605107	0.0482459	301.362	CHH	Target=RMER12C:821-1025;Class=LTR/ERVK	repeat
1	32408774	32408985	212	62	0.054297	0.00605107	0.0482459	301.362	CHH	ENSRNOG00000017930	intron	Lpcat1
1	32858740	32858823	84	33	0.0383661	0.00497848	0.0333876	159.938	CHH	Target=RLTR20A4:414-476;Class=LTR/ERVK	repeat
1	32959836	32960009	174	59	0.0336726	0.00191359	0.031759	315.715	CHH	Target=RSINE1:3-165;Class=SINE/B4	repeat
1	32959836	32960009	174	59	0.0336726	0.00191359	0.031759	315.715	CHH	Target=RLTR20A4:438-495;Class=LTR/ERVK	repeat
1	32959836	32960009	174	59	0.0336726	0.00191359	0.031759	315.715	CHH	Target=Lx:5977-6653;Class=LINE/L1	repeat
1	33753980	33754071	92	35	0.0590969	0.0159461	0.0431508	192.865	CHH	Target=RatNor-5.254:428-493;Class=LTR/ERVK	repeat
1	33862482	33862722	241	63	0.110923	0.00207015	0.108853	346.514	CHH	Target=RLTR20A4:430-495;Class=LTR/ERVK	repeat
1	34009958	34010031	74	25	0.0349706	0.000598647	0.0343719	143.209	CHH	Target=RMER12C:770-1026;Class=LTR/ERVK	repeat
1	34010299	34010409	111	34	0.047102	0.00660743	0.0404945	167.566	CHH	Target=MTD:120-395;Class=LTR/ERVL-MaLR	repeat
1	34010299	34010409	111	34	0.047102	0.00660743	0.0404945	167.566	CHH	Target=RatNor-5.254:430-493;Class=LTR/ERVK	repeat
1	34090338	34090502	165	66	0.109545	0.0048765	0.104668	404.454	CHH	Target=RLTR20A4:434-495;Class=LTR/ERVK	repeat
1	34259087	34259203	117	43	0.0306229	0.00156865	0.0290543	218.328	CHH	Target=RLTR20A4:426-479;Class=LTR/ERVK	repeat
1	34343559	34343693	135	41	0.000842542	0.0339733	-0.0331308	-212.103	CHH	Target=RatNor-5.254:418-479;Class=LTR/ERVK	repeat
1	34532686	34532839	154	47	0.0655389	0.00573719	0.0598017	279.151	CHH	Target=RMER12C:771-1026;Class=LTR/ERVK	repeat
1	34874652	34874834	183	68	0.0599011	0.00753618	0.0523649	404.584	CHH	Target=RatNor-5.254:420-470;Class=LTR/ERVK	repeat
1	35070114	35070166	53	27	0.0490513	0.0050449	0.0440064	184.364	CHH	ENSRNOG00000016812	intron	Adamts16
1	35070114	35070166	53	27	0.0490513	0.0050449	0.0440064	184.364	CHH	Target=RLTR20A4:436-500;Class=LTR/ERVK	repeat
1	35194664	35194752	89	10	0.698761	0.431651	0.26711	54.7581	CG	ENSRNOG00000016812	intron	Adamts16
1	35246858	35246924	67	30	0.00879009	0.0472149	-0.0384248	-169.218	CHH	Target=RMER12C:772-1059;Class=LTR/ERVK	repeat
1	35367451	35367526	76	25	0.0284108	0.00215509	0.0262557	145.744	CHH	Target=RLTR20A4:426-493;Class=LTR/ERVK	repeat
1	35548700	35548819	120	35	0.0538547	0.00467555	0.0491792	198.394	CHH	Target=RLTR20A4:430-499;Class=LTR/ERVK	repeat
1	35994768	35994832	65	27	0.00383582	0.0242496	-0.0204138	-106.017	CHH	Target=URR1A:173-226;Class=DNA/hAT-Charlie	repeat
1	35994768	35994832	65	27	0.00383582	0.0242496	-0.0204138	-106.017	CHH	Target=RLTR40:287-733;Class=LTR/ERVK	repeat
1	35994768	35994832	65	27	0.00383582	0.0242496	-0.0204138	-106.017	CHH	ENSRNOG00000057357	intron	AABR07001054.2
1	36186790	36186853	64	24	0.103337	0.243039	-0.139702	-110.576	CG	1:36185754:36187235	CGI
1	36186790	36186853	64	24	0.103337	0.243039	-0.139702	-110.576	CG	ENSRNOG00000034075	exon	Ube2ql1
1	36212538	36212603	66	7	0.677802	0.510814	0.166988	34.9591	CG	Target=RLTR11A:1-528;Class=LTR/ERVK	repeat
1	36212538	36212603	66	7	0.677802	0.510814	0.166988	34.9591	CG	ENSRNOG00000034075	intron	Ube2ql1
1	36587625	36587724	100	44	0.00172497	0.0501329	-0.0484079	-194.48	CHH	Target=RatNor-3.124:6272-6880;Class=LINE/L1	repeat
1	36587625	36587724	100	44	0.00172497	0.0501329	-0.0484079	-194.48	CHH	ENSRNOG00000055880	promoter	AABR07001061.1
1	36750369	36750777	409	97	0.351706	0.142194	0.209512	723.841	CG	1:36750047:36750822	CGI
1	37037281	37037362	82	28	0.00516786	0.0353233	-0.0301555	-133.319	CHH	Target=RLTR20A2:473-551;Class=LTR/ERVK	repeat
1	37037281	37037362	82	28	0.00516786	0.0353233	-0.0301555	-133.319	CHH	Target=RatNor-5.3651:1467-1525;Class=LTR/ERVK	repeat
1	37141971	37142051	81	22	0.00244672	0.0426547	-0.040208	-152.281	CHH	Target=L1MC3:6924-6989;Class=LINE/L1	repeat
1	37141971	37142051	81	22	0.00244672	0.0426547	-0.040208	-152.281	CHH	Target=L1MC3:6924-7344;Class=LINE/L1	repeat
1	37141971	37142051	81	22	0.00244672	0.0426547	-0.040208	-152.281	CHH	ENSRNOG00000058077	intron	AABR07001068.1
1	38427706	38427814	109	23	0.916728	0.735061	0.181667	172.627	CG	1:38427056:38429056	CGI_shore
1	38427941	38428199	259	31	0.819888	0.634719	0.185169	156.317	CG	1:38427056:38429056	CGI_shore
1	38428421	38428598	178	17	0.832199	0.644354	0.187845	87.0897	CG	1:38427056:38429056	CGI_shore
1	38428421	38428598	178	17	0.832199	0.644354	0.187845	87.0897	CG	ENSRNOG00000054816	exon	pRNA
1	38428421	38428598	178	17	0.832199	0.644354	0.187845	87.0897	CG	ENSRNOG00000054816	TSS	pRNA
1	38428421	38428598	178	17	0.832199	0.644354	0.187845	87.0897	CG	ENSRNOG00000054816	promoter	pRNA
1	40160048	40160140	93	11	0.741336	0.487819	0.253517	66.4831	CG	Target=RatNor-3.124:471-2676;Class=LINE/L1	repeat
1	41038088	41038162	75	33	0.0348696	0.00658467	0.0282849	166.205	CHH	Target=RLTR20A4:422-492;Class=LTR/ERVK	repeat
1	41076128	41076188	61	5	0.000423788	0.0266166	-0.0261928	-23.2301	CHG	ENSRNOG00000024280	intron	Ccdc170
1	41505542	41505664	123	44	0.0500636	0.0053287	0.0447349	267.785	CHH	ENSRNOG00000019358	intron	Esr1
1	42122951	42123036	86	31	0.0421202	0.00675976	0.0353605	160.808	CHH	Target=RLTR20A4:431-473;Class=LTR/ERVK	repeat
1	42122951	42123036	86	31	0.0421202	0.00675976	0.0353605	160.808	CHH	ENSRNOG00000018858	intron	Myct1
1	42704776	42704857	82	48	0.0394135	0.00401616	0.0353973	237.347	CHH	Target=RatNor-3.124:2912-6881;Class=LINE/L1	repeat
1	43143871	43143955	85	40	0.0336536	0.00324112	0.0304125	195.306	CHH	Target=RatNor-1.134:1-390;Class=LTR/ERVK	repeat
1	43161552	43161608	57	10	0.0503091	0.000884768	0.0494243	35.9599	CHG	Target=RatNor-3.124:5724-6663;Class=LINE/L1	repeat
1	43462517	43462572	56	23	0.0299913	0.0027968	0.0271945	121.818	CHH	ENSRNOG00000018191	intron	Oprm1
1	43816455	43816509	55	23	0.081985	0.0115663	0.0704186	139.459	CHH	ENSRNOG00000018052	intron	Cnksr3
1	43816455	43816509	55	23	0.081985	0.0115663	0.0704186	139.459	CHH	Target=Lx8:7441-7553;Class=LINE/L1	repeat
1	43874475	43874533	59	27	0.00305464	0.023931	-0.0208763	-116.945	CHH	ENSRNOG00000018052	intron	Cnksr3
1	44925553	44925687	135	48	0.0100133	0.0635863	-0.053573	-282.793	CHH	Target=MLT1C2:28-415;Class=LTR/ERVL-MaLR	repeat
1	44925553	44925687	135	48	0.0100133	0.0635863	-0.053573	-282.793	CHH	Target=RLTR20A4:438-503;Class=LTR/ERVK	repeat
1	45119784	45119883	100	22	0.101268	0.00208128	0.0991863	120.602	CHH	Target=RLTR20A4:433-483;Class=LTR/ERVK	repeat
1	45119784	45119883	100	22	0.101268	0.00208128	0.0991863	120.602	CHH	Target=RatNor-5.3651:1466-1549;Class=LTR/ERVK	repeat
1	45208360	45208550	191	77	0.103752	0.0143652	0.0893867	595.287	CHH	Target=RatNor-5.254:434-495;Class=LTR/ERVK	repeat
1	45304687	45304745	59	22	0.00242713	0.0331829	-0.0307558	-100.98	CHH	Target=L1MA9:5791-6309;Class=LINE/L1	repeat
1	45809579	45809668	90	45	0.0314801	0.00394008	0.0275401	215.188	CHH	Target=Lx8b:6952-7477;Class=LINE/L1	repeat
1	46017018	46017143	126	48	0.0420743	0.00713166	0.0349426	231.74	CHH	ENSRNOG00000017030	intron	Arid1b
1	46480410	46480569	160	63	0.00234062	0.0395407	-0.0372	-291.771	CHH	Target=RatNor-5.254:416-493;Class=LTR/ERVK	repeat
1	46480410	46480569	160	63	0.00234062	0.0395407	-0.0372	-291.771	CHH	ENSRNOG00000029049	intron	Zdhhc14
1	46557583	46557640	58	25	0.001156	0.0274864	-0.0263303	-115.877	CHH	ENSRNOG00000029049	intron	Zdhhc14
1	47430195	47430285	91	14	0.0269606	0.00054627	0.0264143	45.8988	CHG	ENSRNOG00000018762	intron	Rsph3
1	47532767	47532827	61	23	0.026964	0.00226141	0.0247025	114.695	CHH	Target=RatNor-3.124:467-2676;Class=LINE/L1	repeat
1	47532767	47532827	61	23	0.026964	0.00226141	0.0247025	114.695	CHH	ENSRNOG00000058258	promoter	AABR07001493.1
1	47532767	47532827	61	23	0.026964	0.00226141	0.0247025	114.695	CHH	ENSRNOG00000058258	intron	AABR07001493.1
1	47583334	47583484	151	68	0.0547503	0.00689309	0.0478572	345.211	CHH	Target=Tigger17a:498-649;Class=DNA/TcMar-Tigger	repeat
1	47583334	47583484	151	68	0.0547503	0.00689309	0.0478572	345.211	CHH	Target=RatNor-5.254:417-485;Class=LTR/ERVK	repeat
1	47583334	47583484	151	68	0.0547503	0.00689309	0.0478572	345.211	CHH	Target=B4A:166-292;Class=SINE/B4	repeat
1	47759521	47759610	90	35	0.00683744	0.0434364	-0.036599	-185.835	CHH	Target=RMER17C2:82-168;Class=LTR/ERVK	repeat
1	48134072	48134143	72	30	0.027186	0.00186489	0.0253211	130.059	CHH	Target=RLTR20A4:428-512;Class=LTR/ERVK	repeat
1	48175716	48176068	353	66	0.315764	0.5771	-0.261335	-473.676	CG	ENSRNOG00000014997	promoter	Igf2r
1	48175716	48176068	353	66	0.315764	0.5771	-0.261335	-473.676	CG	1:48175714:48176586	CGI
1	48280892	48280983	92	38	0.00792249	0.0481157	-0.0401932	-228.888	CHH	ENSRNOG00000016337	intron	Slc22a1
1	48280892	48280983	92	38	0.00792249	0.0481157	-0.0401932	-228.888	CHH	Target=RLTR20A4:436-495;Class=LTR/ERVK	repeat
1	48401020	48401115	96	9	0.679497	0.476607	0.20289	39.5339	CG	Target=RatNor-3.124:37-780;Class=LINE/L1	repeat
1	48408991	48409091	101	42	0.00133407	0.0292637	-0.0279297	-222.297	CHH	Target=RLTR20A4:434-498;Class=LTR/ERVK	repeat
1	48486854	48486924	71	10	0.515745	0.749418	-0.233673	-46.9141	CG	ENSRNOG00000022946	intron	Slc22a3
1	48622325	48622487	163	63	0.096997	0.00997479	0.0870223	351.145	CHH	Target=RatNor-5.3651:1470-1524;Class=LTR/ERVK	repeat
1	48873542	48873621	80	9	0.000487787	0.0234456	-0.0229578	-28.5091	CHG	Target=RatNor-5.254:437-504;Class=LTR/ERVK	repeat
1	48925321	48925382	62	9	0.0501669	0.000943697	0.0492232	31.3169	CHG	Target=B1_Mur1:1-134;Class=SINE/Alu	repeat
1	48948073	48948125	53	17	0.585611	0.78043	-0.194819	-67.0848	CG	Target=RLTR20A4:427-496;Class=LTR/ERVK	repeat
1	48956299	48956391	93	11	0.0395714	0.00547436	0.034097	35.465	CHG	Target=RatNor-6.850:6-46;Class=SINE/ID	repeat
1	48956299	48956391	93	11	0.0395714	0.00547436	0.034097	35.465	CHG	Target=RLTR20A4:429-493;Class=LTR/ERVK	repeat
1	48982687	48982775	89	30	0.0020767	0.0305457	-0.028469	-138.673	CHH	Target=RLTR21:1140-1254;Class=LTR/ERVK	repeat
1	48982687	48982775	89	30	0.0020767	0.0305457	-0.028469	-138.673	CHH	Target=Lx8b:6180-6964;Class=LINE/L1	repeat
1	49443250	49443349	100	26	0.0587533	0.00798643	0.0507668	130.387	CHH	Target=RLTR20A4:407-499;Class=LTR/ERVK	repeat
1	49443250	49443349	100	26	0.0587533	0.00798643	0.0507668	130.387	CHH	ENSRNOG00000055547	intron	AABR07001519.1
1	49517743	49517819	77	31	0.0411635	0.00821709	0.0329464	160.134	CHH	Target=RLTR20A4:430-496;Class=LTR/ERVK	repeat
1	49517743	49517819	77	31	0.0411635	0.00821709	0.0329464	160.134	CHH	ENSRNOG00000055547	intron	AABR07001519.1
1	49706936	49707142	207	72	0.0475578	0.00268245	0.0448753	369.312	CHH	ENSRNOG00000055547	intron	AABR07001519.1
1	49917607	49917670	64	5	0.00233291	0.101936	-0.0996026	-23.9957	CHH	Target=RatNor-3.124:456-6881;Class=LINE/L1	repeat
1	50028069	50028143	75	28	0.0577345	0.0102727	0.0474618	184.231	CHH	Target=RLTR20A4:436-496;Class=LTR/ERVK	repeat
1	50354104	50354172	69	32	0.0503849	0.00940552	0.0409794	181.342	CHH	Target=RatNor-5.254:430-491;Class=LTR/ERVK	repeat
1	50523770	50523878	109	40	0.00389041	0.0328739	-0.0289835	-207.252	CHH	Target=RatNor-5.254:423-479;Class=LTR/ERVK	repeat
1	50532214	50532341	128	51	0.0505711	0.00484236	0.0457287	312.754	CHH	Target=B4:8-292;Class=SINE/B4	repeat
1	50532214	50532341	128	51	0.0505711	0.00484236	0.0457287	312.754	CHH	Target=RatNor-5.254:432-493;Class=LTR/ERVK	repeat
1	50755081	50755251	171	9	0.273943	0.00105379	0.272889	42.8169	CHG	Target=RatNor-3.124:740-6881;Class=LINE/L1	repeat
1	50755173	50755258	86	13	0.137134	0.0143713	0.122762	61.9652	CHH	Target=RatNor-3.124:740-6881;Class=LINE/L1	repeat
1	51608615	51608692	78	30	0.00427387	0.0305126	-0.0262388	-187.849	CHH	Target=RLTR20A4:425-485;Class=LTR/ERVK	repeat
1	51743142	51743237	96	49	0.00450571	0.0355279	-0.0310222	-242.233	CHH	Target=RLTR20A4:428-478;Class=LTR/ERVK	repeat
1	51743142	51743237	96	49	0.00450571	0.0355279	-0.0310222	-242.233	CHH	Target=RMER17C2:89-162;Class=LTR/ERVK	repeat
1	51743142	51743237	96	49	0.00450571	0.0355279	-0.0310222	-242.233	CHH	Target=RatNor-5.3651:1466-1531;Class=LTR/ERVK	repeat
1	52495068	52495189	122	44	0.0407097	0.00486766	0.0358421	233.85	CHH	ENSRNOG00000011310	intron	Pde10a
1	52620116	52620226	111	44	0.00258251	0.0312359	-0.0286534	-256.933	CHH	Target=RLTR20A4:436-493;Class=LTR/ERVK	repeat
1	53221480	53221584	105	44	0.0354385	0.00234295	0.0330955	257.987	CHH	ENSRNOG00000057484	intron	AABR07001573.1
1	53221480	53221584	105	44	0.0354385	0.00234295	0.0330955	257.987	CHH	Target=RSINE1:22-165;Class=SINE/B4	repeat
1	53221480	53221584	105	44	0.0354385	0.00234295	0.0330955	257.987	CHH	Target=RatNor-5.254:430-493;Class=LTR/ERVK	repeat
1	53277695	53277820	126	44	0.00122267	0.0256336	-0.0244109	-177.635	CHH	ENSRNOG00000057484	intron	AABR07001573.1
1	53465864	53465928	65	5	0.736831	0.523118	0.213713	23.06	CG	ENSRNOG00000013194	exon	Rps6ka2
1	53465864	53465928	65	5	0.736831	0.523118	0.213713	23.06	CG	ENSRNOG00000013194	intron	Rps6ka2
1	53470646	53470794	149	64	0.00780665	0.0447737	-0.036967	-324.647	CHH	ENSRNOG00000013194	intron	Rps6ka2
1	53841280	53841361	82	35	0.0983358	0.20593	-0.107594	-157.846	CG	ENSRNOG00000051938	promoter	AABR07001591.1
1	53841280	53841361	82	35	0.0983358	0.20593	-0.107594	-157.846	CG	1:53840176:53841925	CGI
1	54043864	54044010	147	55	0.00527644	0.0454841	-0.0402076	-292.029	CHH	Target=L1M4c:2137-2336;Class=LINE/L1	repeat
1	54123045	54123105	61	29	0.00489324	0.0406688	-0.0357756	-165.749	CHH	Target=RLTR20A4:437-505;Class=LTR/ERVK	repeat
1	54123045	54123105	61	29	0.00489324	0.0406688	-0.0357756	-165.749	CHH	Target=RLTR20A4:434-496;Class=LTR/ERVK	repeat
1	54477321	54477449	129	28	0.00460634	0.0422062	-0.0375998	-164.038	CHH	Target=RatNor-5.3651:1466-1531;Class=LTR/ERVK	repeat
1	54477321	54477449	129	28	0.00460634	0.0422062	-0.0375998	-164.038	CHH	Target=RLTR20A4:433-493;Class=LTR/ERVK	repeat
1	55381480	55381668	189	45	0.0666851	0.00887711	0.057808	218.18	CHH	ENSRNOG00000059261	promoter	AABR07001700.2
1	55381480	55381668	189	45	0.0666851	0.00887711	0.057808	218.18	CHH	ENSRNOG00000055830	intron	AABR07001700.1
1	56294138	56294200	63	5	0.911772	0.585173	0.326599	23.5396	CG	ENSRNOG00000014166	intron	Smoc2
1	56569376	56569463	88	36	0.045317	0.011089	0.034228	195.11	CHH	Target=RatNor-5.3651:1467-1531;Class=LTR/ERVK	repeat
1	56825618	56825682	65	31	0.0581477	0.00589176	0.0522559	202.26	CHH	Target=RatNor-5.3651:1457-1508;Class=LTR/ERVK	repeat
1	56825618	56825682	65	31	0.0581477	0.00589176	0.0522559	202.26	CHH	ENSRNOG00000015609	intron	Wdr27
1	57841715	57841775	61	28	0.00680123	0.0369806	-0.0301794	-124.089	CHH	Target=RatNor-5.254:387-495;Class=LTR/ERVK	repeat
1	58846128	58846239	112	9	0.621952	0.893391	-0.271439	-42.4387	CG	Target=L1_Mur1:504-6559;Class=LINE/L1	repeat
1	58857776	58857865	90	34	0.0505842	0.0046928	0.0458914	214.195	CHH	Target=RLTR20A4:430-495;Class=LTR/ERVK	repeat
1	59427737	59427803	67	28	0.0425227	0.00880922	0.0337134	146.341	CHH	Target=B3A:2-148;Class=SINE/B2	repeat
1	61408218	61408303	86	31	0.0309497	0.00392659	0.0270231	137.578	CHH	Target=RLTR21:1307-1572;Class=LTR/ERVK	repeat
1	61408218	61408303	86	31	0.0309497	0.00392659	0.0270231	137.578	CHH	ENSRNOG00000042826	intron	Zfp52
1	61795565	61795657	93	11	0.710243	0.894416	-0.184173	-39.7671	CG	ENSRNOG00000057250	intron	AABR07001905.1
1	62127758	62127855	98	9	0.00063337	0.0328228	-0.0321894	-33.0453	CHG	Target=RatNor-3.124:644-2557;Class=LINE/L1	repeat
1	63336808	63336880	73	35	0.00304028	0.0431011	-0.0400608	-235.765	CHH	Target=RatNor-3.124:4481-6883;Class=LINE/L1	repeat
1	63385106	63385162	57	9	0.0334494	0.000764138	0.0326853	30.3105	CHG	Target=RatNor-3.124:459-6884;Class=LINE/L1	repeat
1	63555417	63555489	73	17	0.000565164	0.0310726	-0.0305075	-63.2596	CHG	ENSRNOG00000009146	intron	Vom2r26
1	63555417	63555489	73	17	0.000565164	0.0310726	-0.0305075	-63.2596	CHG	Target=RatNor-3.124:113-6882;Class=LINE/L1	repeat
1	63629031	63629083	53	5	0.850868	0.48023	0.370637	20.3099	CG	Target=RatNor-3.124:5693-6879;Class=LINE/L1	repeat
1	63651509	63651604	96	26	0.00964344	0.119735	-0.110092	-117.176	CHH	Target=RatNor-3.124:481-6884;Class=LINE/L1	repeat
1	63893292	63893368	77	25	0.0294244	0.000771967	0.0286525	108.324	CHH	ENSRNOG00000053260	intron	Lilrb3l
1	63893292	63893368	77	25	0.0294244	0.000771967	0.0286525	108.324	CHH	Target=RatNor-3.124:485-6884;Class=LINE/L1	repeat
1	64397209	64397364	156	54	0.0418486	0.00433856	0.0375101	257.593	CHH	ENSRNOG00000056257	intron	Cacng7
1	64440056	64440106	51	5	0.779739	0.655123	0.124616	19.5775	CG	ENSRNOG00000053450	utr3	Myadm
1	64440056	64440106	51	5	0.779739	0.655123	0.124616	19.5775	CG	ENSRNOG00000053450	exon	Myadm
1	64519781	64519978	198	46	0.0480114	0.00477016	0.0432412	224.422	CHH	Target=RatNor-1.6:1-190;Class=SINE/B2	repeat
1	64519781	64519978	198	46	0.0480114	0.00477016	0.0432412	224.422	CHH	Target=MRLTR33:1-121;Class=LTR/ERVK	repeat
1	64519781	64519978	198	46	0.0480114	0.00477016	0.0432412	224.422	CHH	ENSRNOG00000060745	intron	Nlrp12
1	65871283	65871338	56	5	0.596589	0.820812	-0.224223	-24.1213	CG	Target=RatNor-3.124:1332-6246;Class=LINE/L1	repeat
1	65991260	65991313	54	5	0.85145	0.662541	0.188909	18.6017	CG	Target=RatNor-3.124:118-6884;Class=LINE/L1	repeat
1	65991260	65991313	54	5	0.85145	0.662541	0.188909	18.6017	CG	ENSRNOG00000050831	intron	Vom2r35
1	66223437	66223519	83	4	0.640841	0.132361	0.50848	29.4448	CG	Target=RatNor-3.124:5810-6048;Class=LINE/L1	repeat
1	69310923	69311010	88	33	0.390456	0.166263	0.224194	160.354	CG	1:69310646:69311168	CGI
1	69850376	69850464	89	35	0.0230066	0.00107832	0.0219283	156.479	CHH	Target=RatNor-5.254:423-485;Class=LTR/ERVK	repeat
1	70195226	70195302	77	23	0.044672	0.00301648	0.0416556	101.329	CHH	Target=MTE2a:292-375;Class=LTR/ERVL-MaLR	repeat
1	70212190	70212264	75	12	0.514071	0.28287	0.231201	65.0132	CG	ENSRNOG00000054183	promoter	MIMT1_1
1	70212190	70212264	75	12	0.514071	0.28287	0.231201	65.0132	CG	1:70211601:70213602	CGI_shore
1	70386515	70386600	86	21	0.765301	0.577207	0.188093	101.777	CG	1:70386513:70386767	CGI
1	70433749	70433801	53	26	0.00109481	0.028805	-0.0277102	-134.158	CHH	Target=RatNor-5.3651:1465-1522;Class=LTR/ERVK	repeat
1	71730498	71730552	55	5	0.766002	0.375452	0.39055	26.2308	CG	Target=RatNor-3.124:287-6882;Class=LINE/L1	repeat
1	72438779	72438930	152	61	0.0494304	0.00497576	0.0444547	312.621	CHH	Target=B3:1-195;Class=SINE/B2	repeat
1	72527192	72527247	56	29	0.00727221	0.0354218	-0.0281496	-154.861	CHH	Target=RLTR20A4:434-493;Class=LTR/ERVK	repeat
1	72527192	72527247	56	29	0.00727221	0.0354218	-0.0281496	-154.861	CHH	ENSRNOG00000016829	intron	Isoc2b
1	72837618	72837690	73	15	0.000619737	0.0234724	-0.0228527	-57.4909	CHG	ENSRNOG00000058906	intron	Ptprh
1	73758841	73758945	105	43	0.00421809	0.0453087	-0.0410906	-254.907	CHH	Target=RMER12:771-856;Class=LTR/ERVK	repeat
1	73758841	73758945	105	43	0.00421809	0.0453087	-0.0410906	-254.907	CHH	Target=L1MC3:7395-7717;Class=LINE/L1	repeat
1	73983571	73983633	63	7	0.511523	0.886459	-0.374937	-27.2827	CG	Target=RatNor-3.124:464-6687;Class=LINE/L1	repeat
1	75153817	75154028	212	33	0.208785	0.553072	-0.344286	-156.747	CG	1:75153856:75154343	CGI
1	75153817	75154028	212	33	0.208785	0.553072	-0.344286	-156.747	CG	1:75151855:75153855	CGI_shore
1	75153817	75154028	212	33	0.208785	0.553072	-0.344286	-156.747	CG	ENSRNOG00000048095	exon	RGD1564801
1	76622788	76622932	145	48	0.00321613	0.0263239	-0.0231078	-194.239	CHH	ENSRNOG00000047986	intron	Sult2a1
1	77033698	77033882	185	56	0.0354268	0.00270469	0.0327221	268.749	CHH	Target=RatNor-1.6:11-156;Class=SINE/B2	repeat
1	77845017	77845098	82	17	0.0222497	0.000634026	0.0216156	52.5284	CHG	1:77844086:77846087	CGI_shore
1	77845017	77845098	82	17	0.0222497	0.000634026	0.0216156	52.5284	CHG	ENSRNOG00000013023	promoter	Gltscr2
1	78264323	78264465	143	47	0.0815807	0.204373	-0.122792	-219.595	CG	1:78261265:78264465	CGI
1	78400306	78400395	90	32	0.00234619	0.0318746	-0.0295284	-130.041	CHH	Target=RatNor-6.282:1-84;Class=SINE/ID	repeat
1	78510719	78510777	59	24	0.0127468	0.0417482	-0.0290014	-107.266	CHH	ENSRNOG00000015852	intron	Arhgap35
1	78575448	78575517	70	6	0.530665	0.854129	-0.323463	-32.3942	CG	1:78573911:78575912	CGI_shore
1	78611264	78611360	97	42	0.00666841	0.0539967	-0.0473283	-192.304	CHH	Target=RLTR20D:5-568;Class=LTR/ERVK	repeat
1	78685522	78685667	146	16	0.847942	0.582876	0.265066	78.0816	CG	1:78684548:78686548	CGI_shore
1	78740645	78740810	166	49	0.11623	0.236305	-0.120075	-200.327	CG	ENSRNOG00000016055	promoter	Fkrp
1	78740645	78740810	166	49	0.11623	0.236305	-0.120075	-200.327	CG	ENSRNOG00000016145	exon	Strn4
1	78740645	78740810	166	49	0.11623	0.236305	-0.120075	-200.327	CG	1:78740196:78740948	CGI
1	78740645	78740810	166	49	0.11623	0.236305	-0.120075	-200.327	CG	ENSRNOG00000016145	intron	Strn4
1	78770758	78770835	78	9	0.449158	0.224814	0.224344	40.8285	CG	ENSRNOG00000016434	intron	Prkd2
1	78851739	78851797	59	27	0.0662175	0.146949	-0.080731	-115.051	CG	1:78851523:78852154	CGI
1	78851739	78851797	59	27	0.0662175	0.146949	-0.080731	-115.051	CG	ENSRNOG00000016770	promoter	Calm3
1	78877014	78877185	172	29	0.717401	0.500607	0.216794	149.316	CG	ENSRNOG00000016863	exon	Pnmal2
1	78877014	78877185	172	29	0.717401	0.500607	0.216794	149.316	CG	1:78876220:78878220	CGI_shore
1	78877014	78877185	172	29	0.717401	0.500607	0.216794	149.316	CG	1:78876414:78878415	CGI_shore
1	78878869	78878954	86	13	0.0756041	0.256842	-0.181238	-60.0724	CG	1:78878221:78879213	CGI
1	79022740	79022809	70	32	0.0273743	0.00220664	0.0251676	210.823	CHH	Target=RatNor-3.124:5915-6884;Class=LINE/L1	repeat
1	79294935	79295013	79	27	0.00324615	0.0243696	-0.0211234	-112.291	CHH	ENSRNOG00000034000	intron	AABR07002659.1
1	79431156	79431237	82	8	0.630618	0.306096	0.324522	36.2071	CG	Target=RatNor-3.124:467-688;Class=LINE/L1	repeat
1	79792851	79792918	68	7	0.931707	0.767027	0.164681	30.7895	CG	ENSRNOG00000013395	intron	Pglyrp1
1	79865408	79865564	157	47	0.226257	0.460362	-0.234105	-268.465	CG	1:79864668:79865766	CGI
1	79865408	79865564	157	47	0.226257	0.460362	-0.234105	-268.465	CG	ENSRNOG00000013847	exon	Nova2
1	79865791	79865874	84	7	0.128629	0.351067	-0.222438	-32.3249	CG	ENSRNOG00000013847	exon	Nova2
1	79865791	79865874	84	7	0.128629	0.351067	-0.222438	-32.3249	CG	1:79865766:79867767	CGI_shore
1	79865791	79865874	84	7	0.128629	0.351067	-0.222438	-32.3249	CG	ENSRNOG00000013847	TES	Nova2
1	80397224	80397292	69	19	0.329142	0.190217	0.138924	88.3372	CG	1:80396930:80397293	CGI
1	80397224	80397292	69	19	0.329142	0.190217	0.138924	88.3372	CG	ENSRNOG00000017448	exon	Exoc3l2
1	80397224	80397292	69	19	0.329142	0.190217	0.138924	88.3372	CG	1:80397227:80399227	CGI_shore
1	80501643	80501776	134	51	0.0349047	0.00324822	0.0316565	233.812	CHH	ENSRNOG00000046000	exon	Clasrp
1	80501643	80501776	134	51	0.0349047	0.00324822	0.0316565	233.812	CHH	ENSRNOG00000046000	intron	Clasrp
1	80681381	80681491	111	45	0.00169437	0.0353677	-0.0336734	-205.554	CHH	ENSRNOG00000029399	intron	Bcam
1	80681381	80681491	111	45	0.00169437	0.0353677	-0.0336734	-205.554	CHH	Target=B4:66-208;Class=SINE/B4	repeat
1	80681381	80681491	111	45	0.00169437	0.0353677	-0.0336734	-205.554	CHH	Target=RLTR20A4:433-493;Class=LTR/ERVK	repeat
1	80887393	80887486	94	34	0.0328793	0.00186785	0.0310114	150.684	CHH	ENSRNOG00000019260	intron	Ceacam20
1	80982278	80982436	159	38	0.647141	0.45596	0.191181	187.822	CG	ENSRNOG00000054609	promoter	AABR07002683.1
1	80982278	80982436	159	38	0.647141	0.45596	0.191181	187.822	CG	ENSRNOG00000054609	TSS	AABR07002683.1
1	80982278	80982436	159	38	0.647141	0.45596	0.191181	187.822	CG	ENSRNOG00000054609	exon	AABR07002683.1
1	80982278	80982436	159	38	0.647141	0.45596	0.191181	187.822	CG	ENSRNOG00000032625	intron	Zfp235
1	81209988	81210053	66	29	0.0531032	0.00376403	0.0493391	196.699	CHH	ENSRNOG00000019432	intron	Lypd5
1	81209988	81210053	66	29	0.0531032	0.00376403	0.0493391	196.699	CHH	Target=RatNor-6.850:3-90;Class=SINE/ID	repeat
1	81337608	81337681	74	4	0.762227	0.405945	0.356282	19.0502	CG	ENSRNOG00000037931	intron	Plaur
1	81827287	81827388	102	35	0.417617	0.12136	0.296258	193.544	CG	1:81827081:81828279	CGI
1	81946336	81946484	149	32	0.00117842	0.0418395	-0.0406611	-118.369	CHG	ENSRNOG00000020310	intron	Grik5
1	81946336	81946484	149	32	0.00117842	0.0418395	-0.0406611	-118.369	CHG	ENSRNOG00000020310	exon	Grik5
1	81946336	81946484	149	32	0.00117842	0.0418395	-0.0406611	-118.369	CHG	ENSRNOG00000020310	utr5	Grik5
1	82050421	82050485	65	5	0.335059	0.217464	0.117596	18.6977	CG	1:82049273:82051274	CGI_shore
1	82060187	82060256	70	34	0.0477926	0.00539562	0.042397	208.368	CHH	Target=RSINE1:3-165;Class=SINE/B4	repeat
1	82060187	82060256	70	34	0.0477926	0.00539562	0.042397	208.368	CHH	Target=RLTR20A4:450-511;Class=LTR/ERVK	repeat
1	82439966	82440198	233	87	0.0509944	0.00410418	0.0468902	482.076	CHH	Target=PB1D11:31-117;Class=SINE/Alu	repeat
1	82439966	82440198	233	87	0.0509944	0.00410418	0.0468902	482.076	CHH	ENSRNOG00000020607	intron	Bckdha
1	83654554	83654693	140	33	0.228823	0.0937565	0.135066	148.752	CG	ENSRNOG00000020817	exon	Cyp2a3
1	83654554	83654693	140	33	0.228823	0.0937565	0.135066	148.752	CG	ENSRNOG00000020817	intron	Cyp2a3
1	84022089	84022180	92	4	0.284211	0.628502	-0.344291	-19.3115	CG	ENSRNOG00000013945	intron	Itpkc
1	84022089	84022180	92	4	0.284211	0.628502	-0.344291	-19.3115	CG	Target=RMER16:1-456;Class=LTR/ERVK	repeat
1	84067995	84068111	117	37	0.0987589	0.194837	-0.0960782	-138.409	CG	1:84067687:84068156	CGI
1	84067995	84068111	117	37	0.0987589	0.194837	-0.0960782	-138.409	CG	ENSRNOG00000020867	utr5	Numbl
1	84067995	84068111	117	37	0.0987589	0.194837	-0.0960782	-138.409	CG	ENSRNOG00000020867	exon	Numbl
1	84067995	84068111	117	37	0.0987589	0.194837	-0.0960782	-138.409	CG	ENSRNOG00000020867	intron	Numbl
1	84207008	84207188	181	64	0.120769	0.310857	-0.190088	-298.669	CG	ENSRNOG00000055371	intron	Sptbn4
1	84207008	84207188	181	64	0.120769	0.310857	-0.190088	-298.669	CG	1:84206811:84207189	CGI
1	84472263	84472443	181	76	0.00222544	0.0390442	-0.0368188	-448.142	CHH	1:84471268:84473269	CGI_shore
1	84472263	84472443	181	76	0.00222544	0.0390442	-0.0368188	-448.142	CHH	ENSRNOG00000018850	intron	Ttc9b
1	85324151	85324220	70	33	0.0942368	0.201786	-0.107549	-152.181	CG	1:85323502:85324478	CGI
1	85392867	85392950	84	35	0.00488312	0.025706	-0.0208229	-160.762	CHH	Target=RLTR20A4:459-515;Class=LTR/ERVK	repeat
1	85392867	85392950	84	35	0.00488312	0.025706	-0.0208229	-160.762	CHH	Target=ID_B1:2-168;Class=SINE/B4	repeat
1	85392867	85392950	84	35	0.00488312	0.025706	-0.0208229	-160.762	CHH	ENSRNOG00000030266	intron	Plekhg2
1	87245468	87245530	63	19	0.0874259	0.209269	-0.121843	-69.1997	CG	1:87244163:87245544	CGI
1	87336244	87336411	168	66	0.0389751	0.00321523	0.0357599	318.036	CHH	ENSRNOG00000020703	intron	Sipa1l3
1	87468462	87468614	153	62	0.141164	0.295132	-0.153968	-269.03	CG	1:87467547:87468989	CGI
1	87468462	87468614	153	62	0.141164	0.295132	-0.153968	-269.03	CG	ENSRNOG00000020703	promoter	Sipa1l3
1	88005942	88006062	121	24	0.599166	0.357922	0.241245	115.462	CG	1:88005754:88006112	CGI
1	88005942	88006062	121	24	0.599166	0.357922	0.241245	115.462	CG	ENSRNOG00000020557	exon	Ryr1
1	88091045	88091107	63	25	0.0380733	0.000905481	0.0371678	158.002	CHH	ENSRNOG00000033744	intron	Rasgrp4
1	88091045	88091107	63	25	0.0380733	0.000905481	0.0371678	158.002	CHH	Target=ID4_v:2-70;Class=SINE/ID	repeat
1	89622642	89622730	89	28	0.00674053	0.0417581	-0.0350176	-151.326	CHH	Target=Lx9:5836-6974;Class=LINE/L1	repeat
1	89992024	89992112	89	15	0.831913	0.94894	-0.117027	-63.9456	CG	ENSRNOG00000023296	exon	Wtip
1	89992024	89992112	89	15	0.831913	0.94894	-0.117027	-63.9456	CG	ENSRNOG00000023296	intron	Wtip
1	90063595	90063674	80	11	0.634765	0.838428	-0.203663	-54.5549	CG	ENSRNOG00000023150	utr3	Gpi
1	90063595	90063674	80	11	0.634765	0.838428	-0.203663	-54.5549	CG	ENSRNOG00000023150	exon	Gpi
1	90945801	90945852	52	5	0.437653	0.763041	-0.325388	-18.2199	CG	Target=RMER17C2:1-545;Class=LTR/ERVK	repeat
1	91296357	91296450	94	29	0.0800839	0.165442	-0.0853578	-110.582	CG	1:91296142:91296939	CGI
1	91296357	91296450	94	29	0.0800839	0.165442	-0.0853578	-110.582	CG	ENSRNOG00000021144	intron	Cebpg
1	91818857	91818982	126	39	0.0909796	0.00242964	0.0885499	186.161	CHH	Target=RMER17C2:1-545;Class=LTR/ERVK	repeat
1	92815179	92815288	110	43	0.00148479	0.0434824	-0.0419976	-265.42	CHH	Target=PB1D7:27-107;Class=SINE/Alu	repeat
1	94000225	94000284	60	26	0.00629057	0.0375414	-0.0312508	-161.063	CHH	Target=RatNor-5.254:427-497;Class=LTR/ERVK	repeat
1	94166507	94166562	56	7	0.670827	0.895211	-0.224384	-32.9949	CG	Target=L1M2:3586-4508;Class=LINE/L1	repeat
1	94166507	94166562	56	7	0.670827	0.895211	-0.224384	-32.9949	CG	Target=MTD:14-213;Class=LTR/ERVL-MaLR	repeat
1	94254189	94254247	59	24	0.0106971	0.0349391	-0.024242	-108.567	CHH	Target=B3A:2-182;Class=SINE/B2	repeat
1	94254189	94254247	59	24	0.0106971	0.0349391	-0.024242	-108.567	CHH	Target=B3:154-207;Class=SINE/B2	repeat
1	94447069	94447143	75	28	0.0270853	0.00507575	0.0220096	156.711	CHH	1:94445541:94447542	CGI_shore
1	94447069	94447143	75	28	0.0270853	0.00507575	0.0220096	156.711	CHH	Target=BGLII_A:125-433;Class=LTR/ERVK	repeat
1	94987728	94987856	129	29	0.654103	0.475136	0.178967	147.81	CG	1:94985734:94987734	CGI_shore
1	94987728	94987856	129	29	0.654103	0.475136	0.178967	147.81	CG	ENSRNOG00000037364	promoter	AABR07003049.1
1	94987728	94987856	129	29	0.654103	0.475136	0.178967	147.81	CG	1:94987735:94988123	CGI
1	96402778	96402862	85	24	0.00247194	0.0972654	-0.0947934	-86.0093	CHH	Target=MYSERV-int:1439-2841;Class=LTR/ERVK	repeat
1	96712769	96712867	99	34	0.0309458	0.00315601	0.0277898	184.409	CHH	Target=RLTR20A4:429-494;Class=LTR/ERVK	repeat
1	96726332	96726410	79	42	0.0329554	0.00223252	0.0307229	190.126	CHH	Target=RatNor-1.295:1-594;Class=LTR/ERVK	repeat
1	97199439	97199504	66	26	0.00122772	0.0296536	-0.0284259	-106.876	CHH	Target=RLTR20A4:436-494;Class=LTR/ERVK	repeat
1	97199439	97199504	66	26	0.00122772	0.0296536	-0.0284259	-106.876	CHH	Target=RatNor-5.254:427-482;Class=LTR/ERVK	repeat
1	97656838	97656923	86	36	0.0362203	0.00477957	0.0314407	190.229	CHH	ENSRNOG00000017456	intron	Vstm2b
1	97888770	97888827	58	23	0.00521759	0.0308638	-0.0256462	-110.913	CHH	Target=RatNor-5.254:440-486;Class=LTR/ERVK	repeat
1	98270268	98270319	52	13	0.000601349	0.0224716	-0.0218703	-52.5286	CHG	Target=RatNor-3.124:5339-6495;Class=LINE/L1	repeat
1	98871813	98871992	180	61	0.0429289	0.00303779	0.0398911	317.13	CHH	Target=RatNor-3.124:1060-5753;Class=LINE/L1	repeat
1	99659361	99659538	178	70	0.00483057	0.052857	-0.0480264	-398.486	CHH	ENSRNOG00000022353	intron	Klk13
1	99659361	99659538	178	70	0.00483057	0.052857	-0.0480264	-398.486	CHH	Target=B4A:1-292;Class=SINE/B4	repeat
1	100306068	100306122	55	25	0.00836779	0.0383668	-0.029999	-147.823	CHH	ENSRNOG00000019207	intron	Shank1
1	100306068	100306122	55	25	0.00836779	0.0383668	-0.029999	-147.823	CHH	Target=RLTR20A4:441-506;Class=LTR/ERVK	repeat
1	100407628	100407808	181	62	0.0439754	0.00265177	0.0413237	293.889	CHH	ENSRNOG00000019318	exon	Syt3
1	100407628	100407808	181	62	0.0439754	0.00265177	0.0413237	293.889	CHH	ENSRNOG00000019318	utr3	Syt3
1	100434647	100434748	102	34	0.112972	0.268457	-0.155485	-159.211	CG	1:100434232:100434814	CGI
1	100588288	100588489	202	78	0.00212155	0.030225	-0.0281035	-352.739	CHH	ENSRNOG00000019854	intron	Napsa
1	100588288	100588489	202	78	0.00212155	0.030225	-0.0281035	-352.739	CHH	ENSRNOG00000019854	exon	Napsa
1	100605059	100605117	59	17	0.128423	0.30647	-0.178047	-64.8402	CG	ENSRNOG00000019959	exon	Kcnc3
1	100605059	100605117	59	17	0.128423	0.30647	-0.178047	-64.8402	CG	ENSRNOG00000019959	utr3	Kcnc3
1	100648085	100648164	80	23	0.0378943	0.0141721	0.0237222	110.132	CHH	Target=RatNor-1.2:1-197;Class=SINE/B2	repeat
1	100648085	100648164	80	23	0.0378943	0.0141721	0.0237222	110.132	CHH	ENSRNOG00000020014	intron	Myh14
1	101649029	101649100	72	11	0.0209365	0.000416123	0.0205203	41.2473	CHG	Target=RMER10A:1-425;Class=LTR/ERVL	repeat
1	101649029	101649100	72	11	0.0209365	0.000416123	0.0205203	41.2473	CHG	ENSRNOG00000021011	intron	Fut2
1	101704178	101704360	183	72	0.043198	0.00332761	0.0398704	395.762	CHH	ENSRNOG00000021039	promoter	Fam83e
1	101802829	101802896	68	21	0.0681317	0.153397	-0.085265	-93.1489	CG	ENSRNOG00000021051	intron	Cyth2
1	101802829	101802896	68	21	0.0681317	0.153397	-0.085265	-93.1489	CG	1:101802719:101803247	CGI
1	101821072	101821145	74	25	0.112841	0.229367	-0.116526	-105.206	CG	ENSRNOG00000021058	promoter	Grwd1
1	101821072	101821145	74	25	0.112841	0.229367	-0.116526	-105.206	CG	ENSRNOG00000021063	exon	Grin2d
1	101821072	101821145	74	25	0.112841	0.229367	-0.116526	-105.206	CG	1:101820650:101822286	CGI
1	101821072	101821145	74	25	0.112841	0.229367	-0.116526	-105.206	CG	ENSRNOG00000021063	intron	Grin2d
1	102100378	102100512	135	53	0.0388103	0.000795309	0.038015	259.493	CHH	Target=Lx5c:6001-6866;Class=LINE/L1	repeat
1	102100378	102100512	135	53	0.0388103	0.000795309	0.038015	259.493	CHH	Target=RLTR20A4:449-500;Class=LTR/ERVK	repeat
1	102330798	102330858	61	26	0.0609106	0.00911879	0.0517918	121.249	CHH	Target=RMER12C:435-1025;Class=LTR/ERVK	repeat
1	102410995	102411045	51	29	0.646586	0.81714	-0.170554	-131.763	CG	Target=RatNor-5.254:422-493;Class=LTR/ERVK	repeat
1	102530206	102530323	118	44	0.0733659	0.0160877	0.0572782	283.919	CHH	Target=RatNor-6.850:5-91;Class=SINE/ID	repeat
1	102530206	102530323	118	44	0.0733659	0.0160877	0.0572782	283.919	CHH	ENSRNOG00000011488	intron	Sergef
1	102585674	102585779	106	55	0.055429	0.00139795	0.0540311	523.088	CHH	ENSRNOG00000011488	intron	Sergef
1	103791207	103791344	138	9	0.875904	0.794792	0.0811119	31.3252	CG	Target=RatNor-3.124:104-6884;Class=LINE/L1	repeat
1	103869278	103869340	63	7	0.671943	0.83696	-0.165018	-27.7661	CG	Target=RatNor-3.124:700-6884;Class=LINE/L1	repeat
1	104014294	104014453	160	49	0.0377543	0.00389503	0.0338592	208.733	CHH	Target=L1_Mur1:437-5024;Class=LINE/L1	repeat
1	104203814	104203915	102	25	0.0832869	0.204964	-0.121677	-119.027	CG	ENSRNOG00000022537	promoter	E2f8
1	104203814	104203915	102	25	0.0832869	0.204964	-0.121677	-119.027	CG	1:104202980:104204074	CGI
1	104325010	104325131	122	15	0.600798	0.381767	0.219031	73.6075	CG	ENSRNOG00000058637	intron	AABR07003304.2
1	104676345	104676514	170	68	0.00683836	0.0482993	-0.0414609	-336.623	CHH	Target=PB1D9:12-93;Class=SINE/Alu	repeat
1	104676345	104676514	170	68	0.00683836	0.0482993	-0.0414609	-336.623	CHH	Target=ORR1A3-int:734-810;Class=LTR/ERVL-MaLR	repeat
1	104676345	104676514	170	68	0.00683836	0.0482993	-0.0414609	-336.623	CHH	ENSRNOG00000014530	intron	Nav2
1	104755210	104755331	122	44	0.0234725	0.0842243	-0.0607518	-230.59	CHH	Target=B3A:1-197;Class=SINE/B2	repeat
1	104755210	104755331	122	44	0.0234725	0.0842243	-0.0607518	-230.59	CHH	Target=RatNor-5.254:429-484;Class=LTR/ERVK	repeat
1	104755210	104755331	122	44	0.0234725	0.0842243	-0.0607518	-230.59	CHH	ENSRNOG00000014530	intron	Nav2
1	105514151	105514298	148	48	0.00422634	0.0404227	-0.0361963	-245.399	CHH	Target=L1MB4:5913-6180;Class=LINE/L1	repeat
1	105514151	105514298	148	48	0.00422634	0.0404227	-0.0361963	-245.399	CHH	ENSRNOG00000015675	intron	Nell1
1	106616502	106616600	99	29	0.000691674	0.0378161	-0.0371244	-167.009	CHH	Target=Lx9:7493-7642;Class=LINE/L1	repeat
1	106807682	106807765	84	34	0.00755893	0.0507094	-0.0431504	-196.97	CHH	Target=RLTR20A4:418-492;Class=LTR/ERVK	repeat
1	106924344	106924491	148	47	0.0280381	0.00149544	0.0265427	202.735	CHH	ENSRNOG00000015972	intron	Ano5
1	107158510	107158621	112	36	0.00275623	0.0448839	-0.0421277	-171.533	CHH	ENSRNOG00000052081	intron	AABR07003354.1
1	107170070	107170175	106	28	0.0343361	0.00153598	0.0328001	188.856	CHH	Target=RatNor-5.254:418-476;Class=LTR/ERVK	repeat
1	107213371	107213451	81	28	0.0746696	0.00266114	0.0720084	204.364	CHH	Target=RatNor-5.3651:1469-1523;Class=LTR/ERVK	repeat
1	107802877	107803050	174	58	0.0572874	0.00487862	0.0524088	325.767	CHH	Target=RLTR20A4:434-496;Class=LTR/ERVK	repeat
1	107802877	107803050	174	58	0.0572874	0.00487862	0.0524088	325.767	CHH	Target=B3:1-214;Class=SINE/B2	repeat
1	107814831	107814938	108	36	0.0462859	0.00117673	0.0451092	155.973	CHH	Target=RLTR20A4:434-493;Class=LTR/ERVK	repeat
1	107814831	107814938	108	36	0.0462859	0.00117673	0.0451092	155.973	CHH	Target=B3A:2-182;Class=SINE/B2	repeat
1	109018103	109018160	58	5	0.0273061	0.000299812	0.0270063	20.2847	CHG	Target=Lx:5783-6646;Class=LINE/L1	repeat
1	111565323	111565379	57	22	0.053024	0.0098769	0.0431471	119.707	CHH	Target=RatNor-5.254:421-495;Class=LTR/ERVK	repeat
1	112831499	112831614	116	43	0.032248	0.00419935	0.0280486	196.199	CHH	Target=Lx6:6978-7203;Class=LINE/L1	repeat
1	115178457	115178537	81	33	0.000919655	0.0420018	-0.0410821	-134.901	CHH	Target=RMER17C2:25-518;Class=LTR/ERVK	repeat
1	115380226	115380350	125	39	0.0340449	0.0039458	0.0300991	181.251	CHH	Target=L1_Mur1:1105-4347;Class=LINE/L1	repeat
1	120117010	120117149	140	46	0.00803039	0.0456691	-0.0376388	-203.479	CHH	Target=Lx2:6045-6996;Class=LINE/L1	repeat
1	121729165	121729216	52	9	0.100503	0.024372	0.0761308	54.9945	CHH	Target=RatNor-3.124:6041-6884;Class=LINE/L1	repeat
1	121826715	121826765	51	21	0.0795606	0.0115307	0.06803	144.095	CHH	Target=RLTR31B2:66-147;Class=LTR/ERVK	repeat
1	122671160	122671226	67	9	0.000444018	0.0208429	-0.0203989	-27.6568	CHG	Target=Lx4B:6915-7058;Class=LINE/L1	repeat
1	123618745	123618821	77	15	0.0339039	0.00670915	0.0271947	49.4906	CHG	Target=RatNor-3.124:154-455;Class=LINE/L1	repeat
1	123618745	123618821	77	15	0.0339039	0.00670915	0.0271947	49.4906	CHG	ENSRNOG00000051782	intron	AABR07004061.1
1	123724497	123724682	186	82	0.0403146	0.00469414	0.0356204	410.056	CHH	Target=Lx:6213-6654;Class=LINE/L1	repeat
1	125036125	125036187	63	8	0.834243	0.527702	0.306541	42.6493	CG	ENSRNOG00000015829	exon	Trpm1
1	125239954	125240035	82	36	0.0497342	0.00130596	0.0484282	234.276	CHH	ENSRNOG00000016327	intron	Mcee
1	125239954	125240035	82	36	0.0497342	0.00130596	0.0484282	234.276	CHH	Target=RatNor-5.254:422-494;Class=LTR/ERVK	repeat
1	125455208	125455397	190	60	0.00314098	0.0535301	-0.0503891	-318.192	CHH	Target=RLTR20A4:436-498;Class=LTR/ERVK	repeat
1	125455208	125455397	190	60	0.00314098	0.0535301	-0.0503891	-318.192	CHH	ENSRNOG00000016358	intron	Apba2
1	125722480	125722565	86	7	0.869412	0.649231	0.220181	36.6395	CG	ENSRNOG00000023496	intron	Fam189a1
1	125806543	125806650	108	36	0.0294545	0.00209914	0.0273554	154.844	CHH	ENSRNOG00000023496	intron	Fam189a1
1	125957784	125957848	65	27	0.0256336	0.00315906	0.0224745	125.258	CHH	Target=RatNor-5.254:428-478;Class=LTR/ERVK	repeat
1	125957784	125957848	65	27	0.0256336	0.00315906	0.0224745	125.258	CHH	ENSRNOG00000023496	intron	Fam189a1
1	126006115	126006170	56	5	0.706961	0.935573	-0.228612	-21.5129	CG	Target=RMER19B2:12-489;Class=LTR/ERVK	repeat
1	126336847	126336931	85	37	0.0455416	0.00179453	0.0437471	199.613	CHH	Target=RLTR20A4:436-519;Class=LTR/ERVK	repeat
1	126758468	126758579	112	51	0.0473605	0.00336115	0.0439994	264.154	CHH	Target=RLTR20A4:440-512;Class=LTR/ERVK	repeat
1	126758468	126758579	112	51	0.0473605	0.00336115	0.0439994	264.154	CHH	ENSRNOG00000011526	intron	Pcsk6
1	127010642	127010718	77	25	0.086604	0.216184	-0.12958	-118.476	CG	1:127009749:127011010	CGI
1	127010642	127010718	77	25	0.086604	0.216184	-0.12958	-118.476	CG	ENSRNOG00000012698	exon	Chsy1
1	127232800	127232881	82	30	0.0319099	0.00130337	0.0306065	137.833	CHH	Target=B3A:1-185;Class=SINE/B2	repeat
1	127232800	127232881	82	30	0.0319099	0.00130337	0.0306065	137.833	CHH	ENSRNOG00000012730	intron	Lrrk1
1	127270051	127270150	100	37	0.0483716	0.00149395	0.0468776	182.962	CHH	Target=RMER12:772-915;Class=LTR/ERVK	repeat
1	127270051	127270150	100	37	0.0483716	0.00149395	0.0468776	182.962	CHH	Target=Lx10:7397-7485;Class=LINE/L1	repeat
1	127270051	127270150	100	37	0.0483716	0.00149395	0.0468776	182.962	CHH	Target=B3A:2-182;Class=SINE/B2	repeat
1	127270051	127270150	100	37	0.0483716	0.00149395	0.0468776	182.962	CHH	ENSRNOG00000012730	intron	Lrrk1
1	127403970	127404107	138	57	0.0614131	0.00392408	0.057489	353.381	CHH	Target=RatNor-5.3651:1465-1523;Class=LTR/ERVK	repeat
1	127441387	127441440	54	24	0.0131857	0.0434387	-0.030253	-115.717	CHH	Target=RatNor-5.254:431-482;Class=LTR/ERVK	repeat
1	127760813	127760899	87	41	0.0489119	0.0040854	0.0448265	248.19	CHH	Target=RMER17C2:91-146;Class=LTR/ERVK	repeat
1	127760813	127760899	87	41	0.0489119	0.0040854	0.0448265	248.19	CHH	ENSRNOG00000013823	intron	Cers3
1	127777149	127777213	65	33	0.0656144	0.0202826	0.0453318	188.302	CHH	Target=RLTR20A4:436-493;Class=LTR/ERVK	repeat
1	127777149	127777213	65	33	0.0656144	0.0202826	0.0453318	188.302	CHH	Target=B4A:125-292;Class=SINE/B4	repeat
1	127777149	127777213	65	33	0.0656144	0.0202826	0.0453318	188.302	CHH	ENSRNOG00000013823	intron	Cers3
1	127826052	127826105	54	24	0.068084	0.0200897	0.0479943	142.394	CHH	ENSRNOG00000037080	intron	Adamts17
1	127890759	127890812	54	20	0.187869	0.0318878	0.155981	90.9107	CHH	Target=RLTR20A4:438-496;Class=LTR/ERVK	repeat
1	127890759	127890812	54	20	0.187869	0.0318878	0.155981	90.9107	CHH	Target=RatNor-5.254:428-495;Class=LTR/ERVK	repeat
1	127890759	127890812	54	20	0.187869	0.0318878	0.155981	90.9107	CHH	ENSRNOG00000037080	intron	Adamts17
1	128169446	128169540	95	34	0.0389668	0.00211622	0.0368506	156.61	CHH	Target=Lx6:6883-7455;Class=LINE/L1	repeat
1	128475515	128475664	150	39	0.0532819	0.00551868	0.0477633	207.337	CHH	Target=RatNor-6.282:1-88;Class=SINE/ID	repeat
1	128708910	128709001	92	29	0.00433687	0.0328078	-0.0284709	-146.603	CHH	Target=RLTR20A4:430-513;Class=LTR/ERVK	repeat
1	128708910	128709001	92	29	0.00433687	0.0328078	-0.0284709	-146.603	CHH	ENSRNOG00000014030	intron	Synm
1	128988089	128988186	98	6	0.367513	0.677947	-0.310434	-30.4341	CG	ENSRNOG00000014187	intron	Igf1r
1	129131554	129131604	51	9	0.934727	0.760926	0.173801	43.5004	CG	ENSRNOG00000014187	intron	Igf1r
1	129142802	129142908	107	37	0.00340668	0.0267425	-0.0233358	-158.312	CHH	ENSRNOG00000014187	exon	Igf1r
1	129142802	129142908	107	37	0.00340668	0.0267425	-0.0233358	-158.312	CHH	ENSRNOG00000014187	intron	Igf1r
1	129284299	129284479	181	71	0.0486431	0.00874427	0.0398989	316.817	CHH	ENSRNOG00000022822	intron	Fam169b
1	129304292	129304413	122	48	0.0256162	0.00155831	0.0240578	212.507	CHH	ENSRNOG00000022822	intron	Fam169b
1	129419395	129419452	58	27	0.00773137	0.04004	-0.0323086	-121.147	CHH	Target=RatNor-5.3651:1468-1549;Class=LTR/ERVK	repeat
1	129419395	129419452	58	27	0.00773137	0.04004	-0.0323086	-121.147	CHH	Target=RLTR20A4:430-495;Class=LTR/ERVK	repeat
1	130887843	130887945	103	41	0.00116774	0.0315018	-0.0303341	-173.785	CHH	Target=B4A:41-291;Class=SINE/B4	repeat
1	130887843	130887945	103	41	0.00116774	0.0315018	-0.0303341	-173.785	CHH	Target=RLTR20A4:436-495;Class=LTR/ERVK	repeat
1	131356598	131356748	151	43	0.0016687	0.0722059	-0.0705372	-250.976	CHH	Target=RatNor-3.124:6361-6882;Class=LINE/L1	repeat
1	131817635	131817691	57	28	0.0694039	0.022943	0.0464609	150.034	CHH	Target=B4A:2-165;Class=SINE/B4	repeat
1	131817635	131817691	57	28	0.0694039	0.022943	0.0464609	150.034	CHH	Target=RatNor-5.254:428-493;Class=LTR/ERVK	repeat
1	132722703	132722814	112	58	0.0259783	0.00376232	0.022216	250.249	CHH	Target=RMER1C:448-1218;Class=Retroposon/L1-dep	repeat
1	133435690	133435776	87	27	0.00243735	0.03587	-0.0334327	-124.09	CHH	ENSRNOG00000009932	intron	Mctp2
1	133692005	133692064	60	28	0.0345783	0.00651994	0.0280584	158.491	CHH	Target=RatNor-5.254:428-493;Class=LTR/ERVK	repeat
1	133840614	133840823	210	66	0.0533513	0.00347328	0.0498781	358.622	CHH	Target=RatNor-3.124:374-4704;Class=LINE/L1	repeat
1	134303476	134303621	146	54	0.0148937	0.0848677	-0.069974	-307.414	CHH	Target=Lx7:7326-7651;Class=LINE/L1	repeat
1	134421599	134421676	78	7	0.877747	0.684873	0.192874	26.9234	CG	Target=RatNor-3.124:459-6880;Class=LINE/L1	repeat
1	134485938	134486075	138	51	0.0539305	0.00340291	0.0505275	289.789	CHH	Target=RLTR20A4:430-493;Class=LTR/ERVK	repeat
1	134485938	134486075	138	51	0.0539305	0.00340291	0.0505275	289.789	CHH	Target=B4:106-292;Class=SINE/B4	repeat
1	134697779	134697942	164	66	0.0181375	0.0930483	-0.0749108	-436.497	CHH	1:134696780:134698780	CGI_shore
1	134697779	134697942	164	66	0.0181375	0.0930483	-0.0749108	-436.497	CHH	ENSRNOG00000012874	promoter	Rgma
1	134697779	134697942	164	66	0.0181375	0.0930483	-0.0749108	-436.497	CHH	Target=RatNor-5.254:424-476;Class=LTR/ERVK	repeat
1	134697779	134697942	164	66	0.0181375	0.0930483	-0.0749108	-436.497	CHH	Target=MIRc:88-150;Class=SINE/MIR	repeat
1	134725614	134725785	172	60	0.0682367	0.0163115	0.0519252	293.417	CHH	ENSRNOG00000012874	intron	Rgma
1	135014884	135014992	109	50	0.0441844	0.00399272	0.0401917	266.493	CHH	Target=RatNor-5.3651:1451-1521;Class=LTR/ERVK	repeat
1	135187344	135187431	88	35	0.00401507	0.0449302	-0.0409151	-198.463	CHH	Target=RatNor-3.124:5534-6884;Class=LINE/L1	repeat
1	135869405	135869571	167	5	0.949619	0.627072	0.322546	25.3833	CG	ENSRNOG00000032798	intron	Slco3a1
1	135869405	135869571	167	5	0.949619	0.627072	0.322546	25.3833	CG	Target=Lx8:5759-5971;Class=LINE/L1	repeat
1	135903184	135903275	92	31	0.00510807	0.0421493	-0.0370413	-175.478	CHH	Target=RLTR20A4:437-489;Class=LTR/ERVK	repeat
1	135903184	135903275	92	31	0.00510807	0.0421493	-0.0370413	-175.478	CHH	Target=RSINE1:3-165;Class=SINE/B4	repeat
1	135903184	135903275	92	31	0.00510807	0.0421493	-0.0370413	-175.478	CHH	ENSRNOG00000032798	intron	Slco3a1
1	135969200	135969276	77	35	0.00280558	0.0243557	-0.0215501	-163.848	CHH	ENSRNOG00000032798	intron	Slco3a1
1	136842957	136843007	51	20	0.0283038	0.00387313	0.0244307	106.703	CHH	ENSRNOG00000011160	promoter	Sv2b
1	136842957	136843007	51	20	0.0283038	0.00387313	0.0244307	106.703	CHH	1:136842369:136844370	CGI_shore
1	136842957	136843007	51	20	0.0283038	0.00387313	0.0244307	106.703	CHH	Target=RatNor-5.254:430-493;Class=LTR/ERVK	repeat
1	136898364	136898431	68	10	0.72011	0.473269	0.246841	51.9429	CG	Target=RatNor-3.124:6399-6884;Class=LINE/L1	repeat
1	138068882	138069074	193	73	0.072775	0.00759564	0.0651793	465.447	CHH	Target=Lx:5587-6652;Class=LINE/L1	repeat
1	138068882	138069074	193	73	0.072775	0.00759564	0.0651793	465.447	CHH	ENSRNOG00000022610	intron	Agbl1
1	139651117	139651251	135	51	0.00794634	0.0675622	-0.0596158	-305.838	CHH	Target=RLTR25A:937-1100;Class=LTR/ERVK	repeat
1	139651117	139651251	135	51	0.00794634	0.0675622	-0.0596158	-305.838	CHH	Target=RatNor-5.254:434-489;Class=LTR/ERVK	repeat
1	139651117	139651251	135	51	0.00794634	0.0675622	-0.0596158	-305.838	CHH	Target=RLTR25A:1-901;Class=LTR/ERVK	repeat
1	139708220	139708282	63	27	0.0238122	0.00161077	0.0222015	128.187	CHH	Target=RatNor-5.254:430-489;Class=LTR/ERVK	repeat
1	139831349	139831415	67	31	0.00666188	0.0404761	-0.0338142	-152.561	CHH	Target=RatNor-5.3651:1469-1526;Class=LTR/ERVK	repeat
1	139947389	139947478	90	4	0.895148	0.584883	0.310265	21.0834	CG	ENSRNOG00000018674	intron	Ntrk3
1	140185863	140185975	113	57	0.0648873	0.00506632	0.059821	359.936	CHH	Target=RLTR20A4:432-493;Class=LTR/ERVK	repeat
1	140185863	140185975	113	57	0.0648873	0.00506632	0.059821	359.936	CHH	ENSRNOG00000018674	intron	Ntrk3
1	140205048	140205120	73	31	0.0635082	0.010907	0.0526012	198.53	CHH	Target=RLTR20A4:425-497;Class=LTR/ERVK	repeat
1	140205048	140205120	73	31	0.0635082	0.010907	0.0526012	198.53	CHH	ENSRNOG00000018674	intron	Ntrk3
1	140513735	140513824	90	41	0.0668714	0.0150651	0.0518063	222.841	CHH	Target=RatNor-5.254:428-479;Class=LTR/ERVK	repeat
1	140604921	140604976	56	33	0.0420007	0.00673926	0.0352614	174.284	CHH	ENSRNOG00000054561	intron	Isg20
1	140609090	140609171	82	9	0.825005	0.572968	0.252037	44.7414	CG	Target=ORR1B1-int:651-733;Class=LTR/ERVL-MaLR	repeat
1	140609090	140609171	82	9	0.825005	0.572968	0.252037	44.7414	CG	Target=ID_B1:2-154;Class=SINE/B4	repeat
1	140788499	140788560	62	23	0.0512423	0.0101137	0.0411286	111.718	CHH	ENSRNOG00000028992	intron	Acan
1	140858924	140859028	105	11	0.86	0.668957	0.191042	52.4879	CG	ENSRNOG00000017510	intron	Mfge8
1	140858924	140859028	105	11	0.86	0.668957	0.191042	52.4879	CG	1:140858673:140860673	CGI_shore
1	140859090	140859268	179	7	0.845096	0.570746	0.27435	32.1035	CG	ENSRNOG00000017510	intron	Mfge8
1	140859090	140859268	179	7	0.845096	0.570746	0.27435	32.1035	CG	1:140858673:140860673	CGI_shore
1	141245441	141245516	76	26	0.0324079	0.00312826	0.0292796	121.488	CHH	Target=RSINE1:2-165;Class=SINE/B4	repeat
1	141602209	141602300	92	39	0.0612652	0.0133218	0.0479434	177.31	CHH	Target=B1_Mur4:1-149;Class=SINE/Alu	repeat
1	141602209	141602300	92	39	0.0612652	0.0133218	0.0479434	177.31	CHH	ENSRNOG00000014610	intron	Anpep
1	141680403	141680510	108	44	0.0013936	0.0414068	-0.0400132	-242.143	CHH	Target=RatNor-6.282:1-87;Class=SINE/ID	repeat
1	141680403	141680510	108	44	0.0013936	0.0414068	-0.0400132	-242.143	CHH	Target=RLTR20A4:427-502;Class=LTR/ERVK	repeat
1	141851703	141851756	54	12	0.000482376	0.032358	-0.0318757	-45.2935	CHG	ENSRNOG00000014278	intron	Zfp710
1	142424562	142424615	54	7	0.669065	0.459824	0.209241	27.8837	CG	ENSRNOG00000011975	intron	Crtc3
1	143818818	143818895	78	31	0.20165	0.101066	0.100584	126.415	CG	1:143818176:143819196	CGI
1	143818818	143818895	78	31	0.20165	0.101066	0.100584	126.415	CG	ENSRNOG00000019770	promoter	Bnc1
1	144102094	144102204	111	9	0.574272	0.781477	-0.207205	-41.7604	CG	ENSRNOG00000019776	intron	Sh3gl3
1	145315680	145315811	132	47	0.0867156	0.0016483	0.0850673	203.876	CHH	Target=RatNor-3.124:465-4742;Class=LINE/L1	repeat
1	145418257	145418518	262	83	0.0424711	0.00173409	0.040737	379.993	CHH	Target=RatNor-3.124:2581-6884;Class=LINE/L1	repeat
1	145532446	145532555	110	33	0.0155396	0.0768602	-0.0613206	-168.663	CHH	Target=RLTR20A4:425-499;Class=LTR/ERVK	repeat
1	146655135	146655454	320	110	0.105933	0.00760568	0.0983269	838.881	CHH	Target=B4A:2-292;Class=SINE/B4	repeat
1	146693115	146693193	79	37	0.0308759	0.00346878	0.0274071	164.234	CHH	Target=ORR1D2:8-370;Class=LTR/ERVL-MaLR	repeat
1	147827837	147827888	52	9	0.00101648	0.0455932	-0.0445767	-40.3382	CHG	Target=RatNor-3.124:5290-6884;Class=LINE/L1	repeat
1	147827837	147827888	52	9	0.00101648	0.0455932	-0.0445767	-40.3382	CHG	ENSRNOG00000024016	intron	Cyp2c6v1
1	148414299	148414478	180	30	0.720519	0.46476	0.255759	186.71	CG	1:148413905:148415089	CGI
1	149549472	149549612	141	52	0.0264184	0.00208942	0.0243289	232.377	CHH	Target=Lx:5330-6864;Class=LINE/L1	repeat
1	150013052	150013122	71	30	0.0280408	0.0033824	0.0246584	129.687	CHH	Target=Lx:6503-6650;Class=LINE/L1	repeat
1	150013052	150013122	71	30	0.0280408	0.0033824	0.0246584	129.687	CHH	Target=RatNor-3.124:3608-4179;Class=LINE/L1	repeat
1	150226403	150226455	53	24	0.0342168	0.00345248	0.0307644	108.665	CHH	Target=Lx7:7580-7685;Class=LINE/L1	repeat
1	150342360	150342420	61	4	0.0468189	0.000507642	0.0463113	16.5908	CHG	Target=RatNor-3.124:3991-4767;Class=LINE/L1	repeat
1	150342360	150342420	61	4	0.0468189	0.000507642	0.0463113	16.5908	CHG	ENSRNOG00000013770	intron	Folh1
1	150603589	150603654	66	5	0.000517369	0.0348876	-0.0343702	-20.5123	CHG	Target=RatNor-3.124:3316-6884;Class=LINE/L1	repeat
1	150603589	150603654	66	5	0.000517369	0.0348876	-0.0343702	-20.5123	CHG	ENSRNOG00000033507	intron	Vom2r81
1	151026570	151026715	146	46	0.0356129	0.00493524	0.0306776	189.493	CHH	Target=RatNor-3.124:111-1678;Class=LINE/L1	repeat
1	151026570	151026715	146	46	0.0356129	0.00493524	0.0306776	189.493	CHH	ENSRNOG00000016421	intron	Tyr
1	151803490	151803593	104	53	0.0358031	0.00473373	0.0310694	244.976	CHH	Target=Lx5:4771-7031;Class=LINE/L1	repeat
1	151961657	151961812	156	60	0.00688004	0.0605059	-0.0536259	-343.176	CHH	Target=RatNor-5.254:424-481;Class=LTR/ERVK	repeat
1	153264499	153264559	61	28	0.00582978	0.0362405	-0.0304107	-136.865	CHH	Target=RLTR20A4:436-494;Class=LTR/ERVK	repeat
1	153560367	153560492	126	52	0.0528459	0.00483049	0.0480154	315.712	CHH	Target=RatNor-5.254:422-485;Class=LTR/ERVK	repeat
1	153890370	153890506	137	53	0.00612752	0.0472617	-0.0411342	-291.32	CHH	ENSRNOG00000017311	intron	Me3
1	156593538	156593785	248	97	0.0401143	0.00179196	0.0383223	580.619	CHH	Target=Lx5:6202-7050;Class=LINE/L1	repeat
1	156593538	156593785	248	97	0.0401143	0.00179196	0.0383223	580.619	CHH	Target=B4:2-222;Class=SINE/B4	repeat
1	156593538	156593785	248	97	0.0401143	0.00179196	0.0383223	580.619	CHH	ENSRNOG00000022635	intron	Dlg2
1	157494217	157494309	93	19	0.184421	0.0653119	0.119109	69.8333	CG	1:157493736:157494648	CGI
1	157494217	157494309	93	19	0.184421	0.0653119	0.119109	69.8333	CG	ENSRNOG00000009891	promoter	Pcf11
1	158503165	158503323	159	50	0.0511546	0.00621728	0.0449374	239.128	CHH	Target=L1_Mur2:4907-5407;Class=LINE/L1	repeat
1	159363319	159363404	86	41	0.0335818	0.00701131	0.0265705	171.466	CHH	Target=Lx:6374-6539;Class=LINE/L1	repeat
1	159627483	159627547	65	23	0.0398473	0.00733401	0.0325133	117.587	CHH	Target=RatNor-5.254:441-499;Class=LTR/ERVK	repeat
1	160179166	160179295	130	38	0.00103204	0.0245329	-0.0235008	-161.35	CHH	Target=RLTR20A4:432-495;Class=LTR/ERVK	repeat
1	160338546	160338642	97	11	0.845348	0.756719	0.0886288	52.9205	CG	Target=RatNor-3.124:477-6235;Class=LINE/L1	repeat
1	160412462	160412565	104	46	0.0505479	0.00684242	0.0437055	249.513	CHH	Target=RLTR20A4:429-492;Class=LTR/ERVK	repeat
1	160412462	160412565	104	46	0.0505479	0.00684242	0.0437055	249.513	CHH	Target=RLTR20A4:439-495;Class=LTR/ERVK	repeat
1	160412462	160412565	104	46	0.0505479	0.00684242	0.0437055	249.513	CHH	Target=B3A:1-201;Class=SINE/B2	repeat
1	161724374	161724450	77	29	0.0523638	0.0102192	0.0421446	143.799	CHH	ENSRNOG00000011151	intron	Tenm4
1	161839273	161839355	83	35	0.0268442	0.00398046	0.0228637	151.662	CHH	ENSRNOG00000011151	intron	Tenm4
1	162083087	162083161	75	26	0.111719	0.364893	-0.253174	-144.869	CG	1:162082744:162083451	CGI
1	162083087	162083161	75	26	0.111719	0.364893	-0.253174	-144.869	CG	ENSRNOG00000011882	exon	Gab2
1	162083087	162083161	75	26	0.111719	0.364893	-0.253174	-144.869	CG	ENSRNOG00000011882	intron	Gab2
1	162307663	162307824	162	34	0.100708	0.293149	-0.192441	-156.489	CG	1:162307469:162307989	CGI
1	163071504	163071581	78	5	0.257827	0.498422	-0.240595	-20.657	CG	ENSRNOG00000013641	exon	Myo7a
1	163071504	163071581	78	5	0.257827	0.498422	-0.240595	-20.657	CG	ENSRNOG00000013641	utr5	Myo7a
1	163071504	163071581	78	5	0.257827	0.498422	-0.240595	-20.657	CG	ENSRNOG00000013641	TSS	Myo7a
1	163071504	163071581	78	5	0.257827	0.498422	-0.240595	-20.657	CG	ENSRNOG00000013641	promoter	Myo7a
1	163146558	163146639	82	7	0.779986	0.589769	0.190217	28.9073	CG	1:163145310:163147311	CGI_shore
1	163146558	163146639	82	7	0.779986	0.589769	0.190217	28.9073	CG	ENSRNOG00000014471	intron	B3gnt6
1	163146558	163146639	82	7	0.779986	0.589769	0.190217	28.9073	CG	ENSRNOG00000014471	utr5	B3gnt6
1	164109466	164109527	62	27	0.00077832	0.0212633	-0.020485	-139.968	CHH	Target=RatNor-5.254:432-482;Class=LTR/ERVK	repeat
1	164306612	164306718	107	7	0.108677	0.35164	-0.242964	-34.8353	CG	ENSRNOG00000016831	intron	Serpinh1
1	164307632	164307789	158	15	0.275481	0.109582	0.165899	68.5332	CG	ENSRNOG00000016831	intron	Serpinh1
1	164307632	164307789	158	15	0.275481	0.109582	0.165899	68.5332	CG	ENSRNOG00000016831	promoter	Serpinh1
1	164377385	164377520	136	55	0.0630366	0.0153706	0.047666	282.457	CHH	Target=MTC-int:472-972;Class=LTR/ERVL-MaLR	repeat
1	164426321	164426374	54	11	0.370285	0.545485	-0.1752	-46.8575	CG	ENSRNOG00000017365	exon	Klhl35
1	164426321	164426374	54	11	0.370285	0.545485	-0.1752	-46.8575	CG	1:164425487:164426440	CGI
1	164426321	164426374	54	11	0.370285	0.545485	-0.1752	-46.8575	CG	ENSRNOG00000017365	intron	Klhl35
1	164462886	164462938	53	6	0.0288607	0.000615609	0.0282451	21.196	CHG	Target=RatNor-1.6:1-191;Class=SINE/B2	repeat
1	165507873	165507925	53	5	0.826343	0.599818	0.226525	20.2825	CG	1:165506518:165508519	CGI_shore
1	165507873	165507925	53	5	0.826343	0.599818	0.226525	20.2825	CG	ENSRNOG00000017854	intron	Ucp2
1	165507873	165507925	53	5	0.826343	0.599818	0.226525	20.2825	CG	Target=RatNor-6.282:42-88;Class=SINE/ID	repeat
1	165698702	165698762	61	27	0.0124591	0.0471465	-0.0346875	-137.388	CHH	Target=RMER1A:156-375;Class=Retroposon/L1-dep	repeat
1	165917166	165917261	96	23	0.00382355	0.0266525	-0.0228289	-82.1862	CHG	1:165916724:165918724	CGI_shore
1	165917166	165917261	96	23	0.00382355	0.0266525	-0.0228289	-82.1862	CHG	ENSRNOG00000053502	intron	Arhgef17
1	166667067	166667196	130	43	0.0490221	0.00714653	0.0418755	209.989	CHH	ENSRNOG00000019687	TES	Art2b
1	166667067	166667196	130	43	0.0490221	0.00714653	0.0418755	209.989	CHH	ENSRNOG00000019687	utr3	Art2b
1	166667067	166667196	130	43	0.0490221	0.00714653	0.0418755	209.989	CHH	ENSRNOG00000019687	exon	Art2b
1	167347558	167347677	120	21	0.0832089	0.222245	-0.139036	-74.988	CG	1:167346277:167348277	CGI_shore
1	167347558	167347677	120	21	0.0832089	0.222245	-0.139036	-74.988	CG	1:167347349:167347681	CGI
1	167347558	167347677	120	21	0.0832089	0.222245	-0.139036	-74.988	CG	ENSRNOG00000020393	promoter	Rhog
1	167347558	167347677	120	21	0.0832089	0.222245	-0.139036	-74.988	CG	ENSRNOG00000020393	exon	Rhog
1	167347558	167347677	120	21	0.0832089	0.222245	-0.139036	-74.988	CG	ENSRNOG00000020393	utr5	Rhog
1	167347558	167347677	120	21	0.0832089	0.222245	-0.139036	-74.988	CG	ENSRNOG00000020393	TSS	Rhog
1	167347558	167347677	120	21	0.0832089	0.222245	-0.139036	-74.988	CG	ENSRNOG00000020393	intron	Rhog
1	167484334	167484426	93	4	0.805195	0.534706	0.270489	18.3735	CG	ENSRNOG00000020425	intron	Stim1
1	167718498	167718554	57	25	0.0305768	0.00326612	0.0273107	105.787	CHH	ENSRNOG00000018514	promoter	Olr43
1	168017876	168017960	85	37	0.00283594	0.0323034	-0.0294674	-172.858	CHH	Target=Lx5c:6313-7134;Class=LINE/L1	repeat
1	168102798	168102896	99	7	0.597803	0.822945	-0.225142	-27.8927	CG	Target=RatNor-3.124:270-6880;Class=LINE/L1	repeat
1	168171153	168171298	146	74	0.0336624	0.00464015	0.0290222	358.257	CHH	Target=Lx:6410-6654;Class=LINE/L1	repeat
1	168556046	168556266	221	76	0.0312359	0.00131255	0.0299234	340.414	CHH	ENSRNOG00000054543	promoter	AC129004.1
1	168556046	168556266	221	76	0.0312359	0.00131255	0.0299234	340.414	CHH	Target=B3:1-182;Class=SINE/B2	repeat
1	168556046	168556266	221	76	0.0312359	0.00131255	0.0299234	340.414	CHH	Target=Lx6:6076-7455;Class=LINE/L1	repeat
1	169221817	169221902	86	5	0.84823	0.681746	0.166484	20.407	CG	Target=L1_Mur1:463-6881;Class=LINE/L1	repeat
1	169358342	169358394	53	20	0.0438658	0.00372198	0.0401438	102.243	CHH	Target=Lx4A:6772-7057;Class=LINE/L1	repeat
1	169585558	169585627	70	13	0.675504	0.892385	-0.216881	-61.0233	CG	Target=RatNor-3.124:1-6882;Class=LINE/L1	repeat
1	169648102	169648273	172	74	0.00548689	0.0530899	-0.047603	-394.612	CHH	Target=RatNor-3.124:6564-6884;Class=LINE/L1	repeat
1	169863132	169863313	182	66	0.0581847	0.00982296	0.0483618	329.039	CHH	Target=RatNor-5.254:424-493;Class=LTR/ERVK	repeat
1	170262000	170262075	76	15	0.0886857	0.19073	-0.102044	-50.0687	CG	ENSRNOG00000017679	promoter	Cckbr
1	170262000	170262075	76	15	0.0886857	0.19073	-0.102044	-50.0687	CG	1:170261961:170262394	CGI
1	171298005	171298075	71	23	0.00105004	0.038993	-0.0379429	-178.661	CHH	Target=RatNor-3.124:6253-6880;Class=LINE/L1	repeat
1	171921427	171921496	70	15	0.0008592	0.0296695	-0.0288103	-60.4883	CHG	ENSRNOG00000019667	intron	Ppfibp2
1	172910876	172910956	81	33	0.00275581	0.0288774	-0.0261216	-205.28	CHH	Target=RatNor-3.124:6124-6882;Class=LINE/L1	repeat
1	172977884	172978029	146	21	0.428409	0.255649	0.17276	113.305	CG	Target=RLTR46:30-320;Class=LTR/ERVK	repeat
1	173933943	173934108	166	67	0.051205	0.00637221	0.0448328	410.374	CHH	ENSRNOG00000014590	intron	Stk33
1	173933943	173934108	166	67	0.051205	0.00637221	0.0448328	410.374	CHH	Target=MTE2b:167-377;Class=LTR/ERVL-MaLR	repeat
1	173933943	173934108	166	67	0.051205	0.00637221	0.0448328	410.374	CHH	Target=RLTR20A4:431-498;Class=LTR/ERVK	repeat
1	173933943	173934108	166	67	0.051205	0.00637221	0.0448328	410.374	CHH	Target=RSINE1:2-165;Class=SINE/B4	repeat
1	174056569	174056655	87	22	0.0480521	0.0037219	0.0443302	129.433	CHH	Target=RMER17C2:78-158;Class=LTR/ERVK	repeat
1	174275864	174275960	97	41	0.0405705	0.00144432	0.0391261	210.278	CHH	ENSRNOG00000013934	intron	St5
1	175766320	175766393	74	28	0.0521975	0.0114918	0.0407057	133.843	CHH	ENSRNOG00000017767	intron	Mrvi1
1	176090959	176091125	167	56	0.0623893	0.0110529	0.0513365	277.072	CHH	Target=RLTR20A4:420-496;Class=LTR/ERVK	repeat
1	176090959	176091125	167	56	0.0623893	0.0110529	0.0513365	277.072	CHH	Target=L1MDa:2120-2309;Class=LINE/L1	repeat
1	176159347	176159405	59	27	0.0944713	0.0386662	0.055805	116.03	CHH	Target=RLTR20A4:431-498;Class=LTR/ERVK	repeat
1	176159347	176159405	59	27	0.0944713	0.0386662	0.055805	116.03	CHH	Target=B3A:3-182;Class=SINE/B2	repeat
1	176611995	176612047	53	27	0.634741	0.805132	-0.170391	-119.801	CG	Target=RatNor-5.254:430-510;Class=LTR/ERVK	repeat
1	177027807	177027912	106	43	0.0389782	0.00716105	0.0318171	188.74	CHH	Target=Lx8:7224-7301;Class=LINE/L1	repeat
1	177108732	177108830	99	9	0.764364	0.585789	0.178576	35.0925	CG	ENSRNOG00000016244	intron	Mical2
1	177127575	177127639	65	29	0.0337977	0.00491416	0.0288835	141.231	CHH	ENSRNOG00000016244	intron	Mical2
1	177127575	177127639	65	29	0.0337977	0.00491416	0.0288835	141.231	CHH	Target=ORR1B2:63-345;Class=LTR/ERVL-MaLR	repeat
1	177248472	177248572	101	5	0.867365	0.447855	0.41951	26.4083	CG	1:177247091:177249091	CGI_shore
1	177248472	177248572	101	5	0.867365	0.447855	0.41951	26.4083	CG	ENSRNOG00000015713	promoter	Parva
1	177444597	177444656	60	22	0.0341297	0.00421328	0.0299164	103.593	CHH	Target=RatNor-5.254:425-486;Class=LTR/ERVK	repeat
1	177755111	177755177	67	25	0.0427517	0.00500784	0.0377438	134.632	CHH	Target=RatNor-5.254:425-487;Class=LTR/ERVK	repeat
1	177755111	177755177	67	25	0.0427517	0.00500784	0.0377438	134.632	CHH	Target=B3A:2-182;Class=SINE/B2	repeat
1	178639081	178639259	179	77	0.0280225	0.128333	-0.100311	-541.153	CHH	Target=RMER17C2:288-338;Class=LTR/ERVK	repeat
1	178639081	178639259	179	77	0.0280225	0.128333	-0.100311	-541.153	CHH	Target=RLTR20A4:430-496;Class=LTR/ERVK	repeat
1	178639081	178639259	179	77	0.0280225	0.128333	-0.100311	-541.153	CHH	ENSRNOG00000058003	intron	Spon1
1	181355298	181355360	63	7	0.746843	0.807932	-0.0610894	-22.932	CG	Target=L1_Mur1:1073-6882;Class=LINE/L1	repeat
1	181645037	181645121	85	13	0.141922	0.00119202	0.14073	67.2676	CHH	Target=MTD:14-225;Class=LTR/ERVL-MaLR	repeat
1	184299829	184299886	58	24	0.031589	0.00498124	0.0266077	120.559	CHH	1:184299206:184301206	CGI_shore
1	184299829	184299886	58	24	0.031589	0.00498124	0.0266077	120.559	CHH	ENSRNOG00000024712	promoter	Insc
1	184299829	184299886	58	24	0.031589	0.00498124	0.0266077	120.559	CHH	ENSRNOG00000024712	intron	Insc
1	184301720	184301902	183	60	0.0505736	0.00110501	0.0494686	267.063	CHH	1:184301505:184303506	CGI_shore
1	184301720	184301902	183	60	0.0505736	0.00110501	0.0494686	267.063	CHH	Target=RatNor-5.3651:1460-1524;Class=LTR/ERVK	repeat
1	184301720	184301902	183	60	0.0505736	0.00110501	0.0494686	267.063	CHH	ENSRNOG00000024712	intron	Insc
1	184790303	184790397	95	9	0.823611	0.921821	-0.0982105	-31.2534	CG	Target=RatNor-3.124:5916-6705;Class=LINE/L1	repeat
1	184874619	184874798	180	51	0.0618338	0.004977	0.0568568	282.849	CHH	Target=B4A:5-292;Class=SINE/B4	repeat
1	184922560	184922670	111	50	0.0523553	0.00824096	0.0441144	225.061	CHH	Target=RLTR20A4:438-495;Class=LTR/ERVK	repeat
1	185476309	185476367	59	26	0.0912981	0.0319406	0.0593575	130.257	CHH	ENSRNOG00000024602	intron	Plekha7
1	185476309	185476367	59	26	0.0912981	0.0319406	0.0593575	130.257	CHH	Target=RLTR20A4:434-493;Class=LTR/ERVK	repeat
1	185760273	185760329	57	12	0.0241082	0.000611115	0.0234971	46.0239	CHG	Target=RatNor-3.124:269-961;Class=LINE/L1	repeat
1	185760273	185760329	57	12	0.0241082	0.000611115	0.0234971	46.0239	CHG	ENSRNOG00000020514	intron	Sox6
1	185899550	185899611	62	5	0.954721	0.721111	0.23361	26.2107	CG	Target=Lx8:7061-7163;Class=LINE/L1	repeat
1	185899550	185899611	62	5	0.954721	0.721111	0.23361	26.2107	CG	ENSRNOG00000020514	intron	Sox6
1	186119687	186119862	176	53	0.0496542	0.00166964	0.0479846	262.6	CHH	Target=RatNor-5.3651:1467-1523;Class=LTR/ERVK	repeat
1	186119687	186119862	176	53	0.0496542	0.00166964	0.0479846	262.6	CHH	ENSRNOG00000020514	intron	Sox6
1	187157271	187157355	85	22	0.0431572	0.00703678	0.0361204	110.734	CHH	Target=RatNor-5.3651:1465-1520;Class=LTR/ERVK	repeat
1	187157271	187157355	85	22	0.0431572	0.00703678	0.0361204	110.734	CHH	ENSRNOG00000056658	intron	Xylt1
1	187234207	187234306	100	42	0.00356035	0.0524294	-0.0488691	-327.732	CHH	ENSRNOG00000056658	intron	Xylt1
1	187234207	187234306	100	42	0.00356035	0.0524294	-0.0488691	-327.732	CHH	Target=RLTR20A4:434-492;Class=LTR/ERVK	repeat
1	187412178	187412275	98	36	0.0341056	0.00328332	0.0308223	163.926	CHH	Target=L1MB4:5672-6032;Class=LINE/L1	repeat
1	188701922	188702003	82	13	0.770814	0.626234	0.14458	48.9796	CG	ENSRNOG00000016013	exon	Gprc5b
1	189176723	189176852	130	59	0.0270155	0.00161879	0.0253967	267.785	CHH	ENSRNOG00000015716	intron	Gp2
1	189176723	189176852	130	59	0.0270155	0.00161879	0.0253967	267.785	CHH	ENSRNOG00000015716	exon	Gp2
1	190177888	190178020	133	4	0.497207	0.0412032	0.456003	22.7866	CG	ENSRNOG00000027505	intron	Abca15
1	190643195	190643249	55	7	0.818615	0.959288	-0.140673	-25.4653	CG	Target=RatNor-3.124:675-6884;Class=LINE/L1	repeat
1	190665328	190665475	148	54	0.0670872	0.00707371	0.0600135	339.365	CHH	ENSRNOG00000061899	promoter	BC030336
1	190665328	190665475	148	54	0.0670872	0.00707371	0.0600135	339.365	CHH	Target=RSINE1:43-165;Class=SINE/B4	repeat
1	190665328	190665475	148	54	0.0670872	0.00707371	0.0600135	339.365	CHH	Target=RatNor-5.254:424-493;Class=LTR/ERVK	repeat
1	191718908	191719053	146	41	0.0835719	0.00186096	0.081711	224.805	CHH	ENSRNOG00000017842	intron	Scnn1g
1	191816552	191816666	115	43	0.00079431	0.0233963	-0.022602	-187.391	CHH	Target=RMER1B:1-77;Class=Retroposon/L1-dep	repeat
1	191816552	191816666	115	43	0.00079431	0.0233963	-0.022602	-187.391	CHH	Target=RMER1B:463-504;Class=Retroposon/L1-dep	repeat
1	191835620	191835729	110	50	0.0233367	0.00196669	0.0213701	228.364	CHH	ENSRNOG00000030981	intron	Scnn1b
1	192210497	192210606	110	36	0.0385847	0.00594642	0.0326382	159.196	CHH	Target=L1_Mur3:1666-2470;Class=LINE/L1	repeat
1	192234217	192234287	71	27	0.00602055	0.0294962	-0.0234756	-110.447	CHH	1:192233430:192234423	CGI
1	192234217	192234287	71	27	0.00602055	0.0294962	-0.0234756	-110.447	CHH	ENSRNOG00000012061	intron	Prkcb
1	192502408	192502484	77	5	0.910748	0.673927	0.23682	23.027	CG	ENSRNOG00000012061	intron	Prkcb
1	192681765	192681875	111	47	0.00524863	0.0474256	-0.042177	-272.086	CHH	Target=B4A:1-168;Class=SINE/B4	repeat
1	192681765	192681875	111	47	0.00524863	0.0474256	-0.042177	-272.086	CHH	Target=B3A:1-182;Class=SINE/B2	repeat
1	192681765	192681875	111	47	0.00524863	0.0474256	-0.042177	-272.086	CHH	Target=RLTR20A4:434-482;Class=LTR/ERVK	repeat
1	192681765	192681875	111	47	0.00524863	0.0474256	-0.042177	-272.086	CHH	ENSRNOG00000012362	intron	Cacng3
1	193023556	193023671	116	10	0.517848	0.278429	0.239419	49.4391	CG	ENSRNOG00000048403	promoter	AABR07005664.1
1	193023556	193023671	116	10	0.517848	0.278429	0.239419	49.4391	CG	Target=Charlie5:1164-1927;Class=DNA/hAT-Charlie	repeat
1	193630198	193630295	98	35	0.0294663	0.00165602	0.0278103	155.501	CHH	Target=RLTR20A4:436-495;Class=LTR/ERVK	repeat
1	193630198	193630295	98	35	0.0294663	0.00165602	0.0278103	155.501	CHH	Target=RLTR20A4:432-493;Class=LTR/ERVK	repeat
1	193794502	193794563	62	24	0.0251799	0.00206802	0.0231119	124.94	CHH	Target=Lx9:6742-7637;Class=LINE/L1	repeat
1	193938382	193938515	134	38	0.00331646	0.0746857	-0.0713692	-226.465	CHH	Target=RLTR20A4:432-496;Class=LTR/ERVK	repeat
1	194554196	194554264	69	5	0.799001	0.649068	0.149933	18.2467	CG	Target=RatNor-3.124:513-3640;Class=LINE/L1	repeat
1	195424433	195424513	81	32	0.0328308	0.00370423	0.0291266	156.172	CHH	Target=RLTR11A:221-300;Class=LTR/ERVK	repeat
1	196261044	196261194	151	49	0.00242959	0.045028	-0.0425984	-282.424	CHH	Target=ORR1F:1-375;Class=LTR/ERVL-MaLR	repeat
1	196261044	196261194	151	49	0.00242959	0.045028	-0.0425984	-282.424	CHH	Target=RLTR20A4:432-490;Class=LTR/ERVK	repeat
1	196503922	196504004	83	19	0.0354906	0.00115263	0.034338	110.97	CHH	Target=RatNor-5.3651:1466-1523;Class=LTR/ERVK	repeat
1	196503922	196504004	83	19	0.0354906	0.00115263	0.034338	110.97	CHH	Target=MLTR11B:42-436;Class=LTR/ERVK	repeat
1	196762100	196762193	94	49	0.00191966	0.0310963	-0.0291767	-231.594	CHH	Target=RatNor-1.134:1-252;Class=LTR/ERVK	repeat
1	197412749	197412880	132	53	0.10013	0.00938948	0.0907403	305.817	CHH	Target=PB1D10:24-96;Class=SINE/Alu	repeat
1	197695080	197695322	243	76	0.0389938	0.00307503	0.0359187	378.408	CHH	Target=Lx2:1185-3532;Class=LINE/L1	repeat
1	197814034	197814258	225	41	0.267967	0.489223	-0.221255	-203.834	CG	1:197813835:197814132	CGI
1	197814034	197814258	225	41	0.267967	0.489223	-0.221255	-203.834	CG	ENSRNOG00000031947	exon	LOC100361060
1	197814034	197814258	225	41	0.267967	0.489223	-0.221255	-203.834	CG	1:197814132:197816133	CGI_shore
1	198297996	198298083	88	23	0.0381316	0.00457019	0.0335614	158.014	CHH	ENSRNOG00000029061	promoter	Hirip3
1	198297996	198298083	88	23	0.0381316	0.00457019	0.0335614	158.014	CHH	ENSRNOG00000019960	exon	Ino80e
1	198297996	198298083	88	23	0.0381316	0.00457019	0.0335614	158.014	CHH	1:198297933:198298689	CGI
1	198297996	198298083	88	23	0.0381316	0.00457019	0.0335614	158.014	CHH	ENSRNOG00000019960	utr5	Ino80e
1	198297996	198298083	88	23	0.0381316	0.00457019	0.0335614	158.014	CHH	ENSRNOG00000019960	TSS	Ino80e
1	198297996	198298083	88	23	0.0381316	0.00457019	0.0335614	158.014	CHH	ENSRNOG00000019960	promoter	Ino80e
1	198651787	198652006	220	23	0.0555471	0.204051	-0.148504	-108.663	CG	1:198650184:198652184	CGI_shore
1	198651787	198652006	220	23	0.0555471	0.204051	-0.148504	-108.663	CG	ENSRNOG00000017349	exon	Tbc1d10b
1	198761252	198761327	76	33	0.00395979	0.0329042	-0.0289444	-144.314	CHH	ENSRNOG00000017980	intron	Itgal
1	198761252	198761327	76	33	0.00395979	0.0329042	-0.0289444	-144.314	CHH	Target=RSINE1:2-165;Class=SINE/B4	repeat
1	199063784	199063945	162	32	0.122246	0.310219	-0.187974	-136.266	CG	ENSRNOG00000018877	intron	Zfp629
1	199063784	199063945	162	32	0.122246	0.310219	-0.187974	-136.266	CG	1:199063541:199064041	CGI
1	200414423	200414589	167	63	0.0595453	0.00831827	0.051227	346.432	CHH	Target=RLTR20A4:437-494;Class=LTR/ERVK	repeat
1	200546142	200546261	120	52	0.00266537	0.0413131	-0.0386477	-281.259	CHH	Target=RatNor-5.3651:1465-1529;Class=LTR/ERVK	repeat
1	200634171	200634266	96	15	0.553654	0.725205	-0.17155	-64.0081	CG	ENSRNOG00000016374	intron	Fgfr2
1	200673129	200673213	85	31	0.0473717	0.00651389	0.0408579	175.66	CHH	Target=RatNor-5.254:438-506;Class=LTR/ERVK	repeat
1	200673129	200673213	85	31	0.0473717	0.00651389	0.0408579	175.66	CHH	ENSRNOG00000016374	intron	Fgfr2
1	201287375	201287512	138	57	0.0587813	0.0140714	0.04471	293.668	CHH	ENSRNOG00000020457	intron	Tacc2
1	201287375	201287512	138	57	0.0587813	0.0140714	0.04471	293.668	CHH	Target=RLTR20A4:404-498;Class=LTR/ERVK	repeat
1	201287375	201287512	138	57	0.0587813	0.0140714	0.04471	293.668	CHH	Target=B3:1-203;Class=SINE/B2	repeat
1	201530022	201530102	81	23	0.0329268	0.0038757	0.0290511	111.136	CHH	Target=RMER17C2:70-151;Class=LTR/ERVK	repeat
1	201530022	201530102	81	23	0.0329268	0.0038757	0.0290511	111.136	CHH	ENSRNOG00000020533	intron	Htra1
1	201573445	201573502	58	11	0.0235637	0.000664513	0.0228992	38.163	CHG	Target=RatNor-3.124:482-5560;Class=LINE/L1	repeat
1	202198717	202198906	190	62	0.0552271	0.00314826	0.0520789	346.686	CHH	Target=RLTR20A4:423-496;Class=LTR/ERVK	repeat
1	202198717	202198906	190	62	0.0552271	0.00314826	0.0520789	346.686	CHH	Target=Lx5:6520-7033;Class=LINE/L1	repeat
1	202915035	202915101	67	34	0.0266355	0.00117119	0.0254643	178.224	CHH	Target=RatNor-5.3651:1458-1521;Class=LTR/ERVK	repeat
1	203485276	203485327	52	23	0.00545109	0.046921	-0.0414699	-158.665	CHH	Target=RSINE1:2-165;Class=SINE/B4	repeat
1	203485276	203485327	52	23	0.00545109	0.046921	-0.0414699	-158.665	CHH	Target=RLTR20A4:423-495;Class=LTR/ERVK	repeat
1	203487794	203487992	199	65	0.00576699	0.122033	-0.116266	-478.263	CHH	Target=RatNor-5.254:430-495;Class=LTR/ERVK	repeat
1	203487794	203487992	199	65	0.00576699	0.122033	-0.116266	-478.263	CHH	Target=RLTR20A4:436-496;Class=LTR/ERVK	repeat
1	203714498	203714550	53	23	0.0323036	0.00571179	0.0265918	130.942	CHH	Target=RCHARR1:209-745;Class=DNA/hAT-Charlie	repeat
1	203714498	203714550	53	23	0.0323036	0.00571179	0.0265918	130.942	CHH	Target=RLTR20A4:428-496;Class=LTR/ERVK	repeat
1	203724822	203724909	88	41	0.111972	0.0362714	0.0757008	238.035	CHH	Target=B4:211-292;Class=SINE/B4	repeat
1	203724822	203724909	88	41	0.111972	0.0362714	0.0757008	238.035	CHH	Target=RatNor-5.254:430-495;Class=LTR/ERVK	repeat
1	203732969	203733124	156	68	0.0605732	0.00456624	0.056007	374.051	CHH	Target=RatNor-5.254:432-484;Class=LTR/ERVK	repeat
1	203732969	203733124	156	68	0.0605732	0.00456624	0.056007	374.051	CHH	Target=RatNor-5.254:432-489;Class=LTR/ERVK	repeat
1	203874223	203874347	125	44	0.0504043	0.00557994	0.0448243	192.549	CHH	Target=RLTR20A4:436-493;Class=LTR/ERVK	repeat
1	203874223	203874347	125	44	0.0504043	0.00557994	0.0448243	192.549	CHH	Target=RLTR20A4:423-493;Class=LTR/ERVK	repeat
1	203896265	203896353	89	25	0.0381203	0.00582343	0.0322968	123.381	CHH	Target=RMER12C:810-1026;Class=LTR/ERVK	repeat
1	204183895	204183967	73	33	0.0423246	0.00638459	0.03594	166.277	CHH	Target=B4A:8-224;Class=SINE/B4	repeat
1	204187880	204187979	100	32	0.0321467	0.00204568	0.030101	162.951	CHH	Target=RSINE1:17-165;Class=SINE/B4	repeat
1	204248372	204248469	98	42	0.0436099	0.00786756	0.0357424	194.039	CHH	ENSRNOG00000016267	intron	Chst15
1	204248372	204248469	98	42	0.0436099	0.00786756	0.0357424	194.039	CHH	Target=B4A:17-292;Class=SINE/B4	repeat
1	204248372	204248469	98	42	0.0436099	0.00786756	0.0357424	194.039	CHH	Target=RatNor-5.254:432-488;Class=LTR/ERVK	repeat
1	204429860	204429954	95	36	0.0142155	0.0618362	-0.0476207	-225.921	CHH	Target=B1F:5-110;Class=SINE/Alu	repeat
1	204429860	204429954	95	36	0.0142155	0.0618362	-0.0476207	-225.921	CHH	Target=RLTR20A4:436-496;Class=LTR/ERVK	repeat
1	204593173	204593301	129	52	0.00930677	0.0637101	-0.0544034	-316.882	CHH	Target=RLTR20A4:436-495;Class=LTR/ERVK	repeat
1	204593173	204593301	129	52	0.00930677	0.0637101	-0.0544034	-316.882	CHH	Target=RSINE1:3-165;Class=SINE/B4	repeat
1	204816383	204816438	56	9	0.0612145	0.00499963	0.0562149	36.8035	CHG	1:204816236:204817387	CGI
1	204816383	204816438	56	9	0.0612145	0.00499963	0.0562149	36.8035	CHG	ENSRNOG00000061348	exon	Fam53b
1	204816383	204816438	56	9	0.0612145	0.00499963	0.0562149	36.8035	CHG	ENSRNOG00000061348	utr5	Fam53b
1	204938413	204938628	216	80	0.0905135	0.234071	-0.143557	-376.007	CG	1:204937844:204938892	CGI
1	205358115	205358205	91	39	0.0369741	0.00537738	0.0315967	177.102	CHH	Target=RMER1A:1-1030;Class=Retroposon/L1-dep	repeat
1	206761222	206761289	68	21	0.0281791	0.00139648	0.0267826	100.476	CHH	Target=RatNor-5.254:427-484;Class=LTR/ERVK	repeat
1	206761222	206761289	68	21	0.0281791	0.00139648	0.0267826	100.476	CHH	Target=B4:1-292;Class=SINE/B4	repeat
1	206791462	206791551	90	38	0.0285788	0.00212627	0.0264526	188.079	CHH	Target=RLTR28:156-524;Class=LTR/ERVL	repeat
1	206857426	206857551	126	52	0.00187918	0.0456566	-0.0437774	-311.121	CHH	Target=RatNor-5.254:428-481;Class=LTR/ERVK	repeat
1	207171587	207171684	98	39	0.116117	0.354488	-0.238371	-229.444	CG	1:207171134:207171995	CGI
1	207171587	207171684	98	39	0.116117	0.354488	-0.238371	-229.444	CG	ENSRNOG00000033881	exon	Fam196a
1	207171587	207171684	98	39	0.116117	0.354488	-0.238371	-229.444	CG	ENSRNOG00000033881	utr5	Fam196a
1	207171587	207171684	98	39	0.116117	0.354488	-0.238371	-229.444	CG	ENSRNOG00000018683	intron	LOC100909609
1	207733444	207733574	131	62	0.0388363	0.00419728	0.034639	318.44	CHH	Target=MTB:1-398;Class=LTR/ERVL-MaLR	repeat
1	208153657	208153771	115	25	0.0464255	0.00781531	0.0386101	144.012	CHH	Target=B3A:2-203;Class=SINE/B2	repeat
1	208153657	208153771	115	25	0.0464255	0.00781531	0.0386101	144.012	CHH	Target=RatNor-5.254:422-482;Class=LTR/ERVK	repeat
1	208302923	208303092	170	70	0.0832477	0.0038403	0.0794074	432.218	CHH	Target=RatNor-5.3651:1473-1523;Class=LTR/ERVK	repeat
1	208302923	208303092	170	70	0.0832477	0.0038403	0.0794074	432.218	CHH	ENSRNOG00000059505	intron	AABR07005949.1
1	208388953	208389126	174	73	0.102152	0.0055943	0.096558	535.437	CHH	Target=RLTR20A4:436-495;Class=LTR/ERVK	repeat
1	208388953	208389126	174	73	0.102152	0.0055943	0.096558	535.437	CHH	Target=RatNor-5.254:430-494;Class=LTR/ERVK	repeat
1	208819356	208819419	64	29	0.0737751	0.0208956	0.0528795	142.484	CHH	Target=RatNor-5.254:411-471;Class=LTR/ERVK	repeat
1	209260017	209260085	69	25	0.0364013	0.00164085	0.0347605	118.495	CHH	ENSRNOG00000016038	intron	Mgmt
1	209623541	209623607	67	9	0.872324	0.702835	0.169489	40.8535	CG	ENSRNOG00000016102	intron	Ebf3
1	209647430	209647534	105	15	0.41437	0.59045	-0.17608	-67.6546	CG	1:209645857:209647858	CGI_shore
1	209647430	209647534	105	15	0.41437	0.59045	-0.17608	-67.6546	CG	1:209646278:209648278	CGI_shore
1	209647430	209647534	105	15	0.41437	0.59045	-0.17608	-67.6546	CG	1:209646675:209648676	CGI_shore
1	209850412	209850488	77	17	0.00553269	0.0562375	-0.0507048	-73.342	CHG	Target=RatNor-3.124:5684-6640;Class=LINE/L1	repeat
1	210194137	210194240	104	42	0.00891353	0.0725637	-0.0636502	-227.347	CHH	Target=RLTR20A4:434-499;Class=LTR/ERVK	repeat
1	210542828	210542911	84	21	0.00278726	0.0410381	-0.0382509	-110.547	CHH	Target=RLTR20A4:436-497;Class=LTR/ERVK	repeat
1	210542828	210542911	84	21	0.00278726	0.0410381	-0.0382509	-110.547	CHH	Target=RLTR20A4:431-492;Class=LTR/ERVK	repeat
1	210797339	210797394	56	11	0.0018426	0.161918	-0.160075	-49.0198	CHH	Target=RatNor-3.124:265-6340;Class=LINE/L1	repeat
1	210935265	210935435	171	43	0.074348	0.00367932	0.0706687	246.252	CHH	Target=B4A:32-292;Class=SINE/B4	repeat
1	210935265	210935435	171	43	0.074348	0.00367932	0.0706687	246.252	CHH	Target=RatNor-5.3651:1464-1517;Class=LTR/ERVK	repeat
1	211178229	211178311	83	35	0.00831542	0.0356702	-0.0273548	-152.879	CHH	Target=RatNor-5.3651:1459-1519;Class=LTR/ERVK	repeat
1	211205904	211206029	126	42	0.0835205	0.240454	-0.156934	-212.397	CG	ENSRNOG00000016940	utr5	Ppp2r2d
1	211205904	211206029	126	42	0.0835205	0.240454	-0.156934	-212.397	CG	ENSRNOG00000016940	exon	Ppp2r2d
1	211205904	211206029	126	42	0.0835205	0.240454	-0.156934	-212.397	CG	ENSRNOG00000016940	intron	Ppp2r2d
1	211205904	211206029	126	42	0.0835205	0.240454	-0.156934	-212.397	CG	1:211205452:211206556	CGI
1	211350942	211351003	62	38	0.00465375	0.029584	-0.0249302	-200.357	CHH	ENSRNOG00000027590	promoter	Jakmip3
1	212139196	212139300	105	40	0.00104864	0.0394605	-0.0384119	-174.044	CHH	Target=B4:1-292;Class=SINE/B4	repeat
1	212139196	212139300	105	40	0.00104864	0.0394605	-0.0384119	-174.044	CHH	Target=RLTR20A4:436-495;Class=LTR/ERVK	repeat
1	212139196	212139300	105	40	0.00104864	0.0394605	-0.0384119	-174.044	CHH	Target=RLTR20A4:436-494;Class=LTR/ERVK	repeat
1	212897873	212898069	197	66	0.0452275	0.00344834	0.0417792	353.654	CHH	Target=RatNor-3.124:1-6884;Class=LINE/L1	repeat
1	213558664	213558805	142	42	0.00228006	0.0318745	-0.0295944	-190.235	CHH	Target=RatNor-3.124:4118-6883;Class=LINE/L1	repeat
1	213672370	213673174	805	4	0.716397	0.881587	-0.16519	-16.7171	CG	Target=RatNor-3.124:338-6884;Class=LINE/L1	repeat
1	213730322	213730520	199	21	0.459112	0.205542	0.253571	122.767	CG	1:213730454:213732454	CGI_shore
1	213730322	213730520	199	21	0.459112	0.205542	0.253571	122.767	CG	1:213729042:213731042	CGI_shore
1	214289500	214289572	73	24	0.00238269	0.0265088	-0.0241261	-107.586	CHH	ENSRNOG00000017960	intron	Deaf1
1	215838122	215838189	68	19	0.116878	0.246151	-0.129273	-83.7447	CG	ENSRNOG00000020369	intron	Igf2
1	215838122	215838189	68	19	0.116878	0.246151	-0.129273	-83.7447	CG	1:215835525:215838523	CGI
1	215838122	215838189	68	19	0.116878	0.246151	-0.129273	-83.7447	CG	ENSRNOG00000020369	promoter	Igf2
1	215838122	215838189	68	19	0.116878	0.246151	-0.129273	-83.7447	CG	ENSRNOG00000020369	exon	Igf2
1	215838122	215838189	68	19	0.116878	0.246151	-0.129273	-83.7447	CG	ENSRNOG00000020369	utr5	Igf2
1	216282956	216283007	52	21	0.0329318	0.00415919	0.0287726	101.399	CHH	Target=RLTR20A4:381-486;Class=LTR/ERVK	repeat
1	216528503	216528697	195	74	0.121112	0.0463503	0.0747612	385.003	CHH	Target=RatNor-5.254:422-477;Class=LTR/ERVK	repeat
1	216528503	216528697	195	74	0.121112	0.0463503	0.0747612	385.003	CHH	ENSRNOG00000020532	intron	Kcnq1
1	217052163	217052321	159	66	0.0526272	0.00181041	0.0508168	387.09	CHH	ENSRNOG00000059303	intron	Gm498
1	217052163	217052321	159	66	0.0526272	0.00181041	0.0508168	387.09	CHH	Target=RMER17C2:93-164;Class=LTR/ERVK	repeat
1	217052163	217052321	159	66	0.0526272	0.00181041	0.0508168	387.09	CHH	Target=RatNor-5.3651:1465-1521;Class=LTR/ERVK	repeat
1	217172173	217172284	112	53	0.0272331	0.00128257	0.0259505	268.887	CHH	ENSRNOG00000050206	promoter	Shank2
1	217172173	217172284	112	53	0.0272331	0.00128257	0.0259505	268.887	CHH	ENSRNOG00000050206	intron	Shank2
1	217357837	217357913	77	13	0.757509	0.553304	0.204205	62.0375	CG	ENSRNOG00000050206	intron	Shank2
1	217415180	217415251	72	29	0.0447387	0.00102665	0.043712	226.273	CHH	ENSRNOG00000050206	intron	Shank2
1	217459068	217459213	146	25	0.064209	0.323894	-0.259685	-162.681	CG	ENSRNOG00000050206	intron	Shank2
1	217531144	217531225	82	36	0.0287168	0.000901342	0.0278154	179.463	CHH	Target=RSINE1:8-162;Class=SINE/B4	repeat
1	217531144	217531225	82	36	0.0287168	0.000901342	0.0278154	179.463	CHH	ENSRNOG00000050206	intron	Shank2
1	217541807	217541865	59	27	0.00523289	0.0338631	-0.0286302	-125.179	CHH	Target=RLTR20A4:436-493;Class=LTR/ERVK	repeat
1	217541807	217541865	59	27	0.00523289	0.0338631	-0.0286302	-125.179	CHH	Target=B3A:1-202;Class=SINE/B2	repeat
1	217541807	217541865	59	27	0.00523289	0.0338631	-0.0286302	-125.179	CHH	ENSRNOG00000050206	intron	Shank2
1	217839263	217839326	64	29	0.0366049	0.00971552	0.0268894	131.206	CHH	ENSRNOG00000020865	intron	Ano1
1	217951990	217952199	210	24	0.574403	0.366228	0.208176	122.055	CG	1:217950076:217952076	CGI_shore
1	217951990	217952199	210	24	0.574403	0.366228	0.208176	122.055	CG	1:217952077:217952334	CGI
1	218442407	218442500	94	47	0.00170688	0.0406854	-0.0389785	-232.086	CHH	ENSRNOG00000013387	intron	Tpcn2
1	218622047	218622148	102	44	0.00128021	0.0263645	-0.0250843	-181.345	CHH	ENSRNOG00000014254	intron	Cpt1a
1	218895552	218895655	104	55	0.00593753	0.0498941	-0.0439566	-363.006	CHH	Target=RatNor-5.254:430-486;Class=LTR/ERVK	repeat
1	218895552	218895655	104	55	0.00593753	0.0498941	-0.0439566	-363.006	CHH	ENSRNOG00000015911	intron	Lrp5
1	218919021	218919124	104	7	0.422799	0.196965	0.225834	33.3602	CG	1:218917382:218919382	CGI_shore
1	218919021	218919124	104	7	0.422799	0.196965	0.225834	33.3602	CG	ENSRNOG00000015911	intron	Lrp5
1	219022389	219022580	192	81	0.0554656	0.00291062	0.052555	508.964	CHH	ENSRNOG00000016790	intron	Suv420h1
1	219682273	219682405	133	25	0.103856	0.374423	-0.270567	-149.797	CG	ENSRNOG00000019220	exon	Rhod
1	219682273	219682405	133	25	0.103856	0.374423	-0.270567	-149.797	CG	1:219682076:219682436	CGI
1	219682273	219682405	133	25	0.103856	0.374423	-0.270567	-149.797	CG	ENSRNOG00000019220	utr5	Rhod
1	219682273	219682405	133	25	0.103856	0.374423	-0.270567	-149.797	CG	ENSRNOG00000019220	TSS	Rhod
1	219682273	219682405	133	25	0.103856	0.374423	-0.270567	-149.797	CG	ENSRNOG00000019220	promoter	Rhod
1	220189958	220190125	168	54	0.0365758	0.00270886	0.0338669	266.605	CHH	ENSRNOG00000031485	promoter	Dpp3
1	220189958	220190125	168	54	0.0365758	0.00270886	0.0338669	266.605	CHH	ENSRNOG00000019950	TES	Peli3
1	220189958	220190125	168	54	0.0365758	0.00270886	0.0338669	266.605	CHH	ENSRNOG00000019950	utr3	Peli3
1	220189958	220190125	168	54	0.0365758	0.00270886	0.0338669	266.605	CHH	ENSRNOG00000019950	exon	Peli3
1	221049424	221049693	270	62	0.321075	0.488485	-0.16741	-318.335	CG	ENSRNOG00000020773	intron	Map3k11
1	221049424	221049693	270	62	0.321075	0.488485	-0.16741	-318.335	CG	1:221049422:221049667	CGI
1	221049424	221049693	270	62	0.321075	0.488485	-0.16741	-318.335	CG	ENSRNOG00000020773	exon	Map3k11
1	221049424	221049693	270	62	0.321075	0.488485	-0.16741	-318.335	CG	1:221049667:221051668	CGI_shore
1	221107055	221107205	151	56	0.00622113	0.0520844	-0.0458633	-305.519	CHH	ENSRNOG00000020813	intron	Ltbp3
1	221282261	221282354	94	29	0.0312748	0.000767493	0.0305074	168.785	CHH	ENSRNOG00000020906	intron	Pola2
1	221282261	221282354	94	29	0.0312748	0.000767493	0.0305074	168.785	CHH	1:221280815:221282816	CGI_shore
1	221282261	221282354	94	29	0.0312748	0.000767493	0.0305074	168.785	CHH	ENSRNOG00000020904	promoter	Cdc42ep2
1	221282261	221282354	94	29	0.0312748	0.000767493	0.0305074	168.785	CHH	Target=RatNor-5.254:346-480;Class=LTR/ERVK	repeat
1	221285874	221285953	80	9	0.140864	0.417988	-0.277124	-46.194	CG	ENSRNOG00000020906	intron	Pola2
1	221508453	221508521	69	11	0.867777	0.579478	0.288299	57.3646	CG	1:221508452:221508691	CGI
1	221508453	221508521	69	11	0.867777	0.579478	0.288299	57.3646	CG	ENSRNOG00000021010	intron	Arl2
1	221800209	221800279	71	36	0.00111249	0.0349014	-0.0337889	-177.641	CHH	1:221799512:221801512	CGI_shore
1	221800209	221800279	71	36	0.00111249	0.0349014	-0.0337889	-177.641	CHH	ENSRNOG00000021103	promoter	Nrxn2
1	221872575	221872710	136	34	0.148899	0.398621	-0.249723	-170.3	CG	ENSRNOG00000021103	utr5	Nrxn2
1	221872575	221872710	136	34	0.148899	0.398621	-0.249723	-170.3	CG	ENSRNOG00000021103	exon	Nrxn2
1	221872575	221872710	136	34	0.148899	0.398621	-0.249723	-170.3	CG	ENSRNOG00000021103	intron	Nrxn2
1	221872575	221872710	136	34	0.148899	0.398621	-0.249723	-170.3	CG	1:221871743:221873041	CGI
1	222229754	222229899	146	51	0.121993	0.238774	-0.116781	-223.806	CG	ENSRNOG00000021151	promoter	Ppp1r14b
1	222229754	222229899	146	51	0.121993	0.238774	-0.116781	-223.806	CG	1:222229260:222231261	CGI_shore
1	222229754	222229899	146	51	0.121993	0.238774	-0.116781	-223.806	CG	1:222229752:222230218	CGI
1	222229754	222229899	146	51	0.121993	0.238774	-0.116781	-223.806	CG	ENSRNOG00000021151	TSS	Ppp1r14b
1	222229754	222229899	146	51	0.121993	0.238774	-0.116781	-223.806	CG	ENSRNOG00000021151	utr5	Ppp1r14b
1	222229754	222229899	146	51	0.121993	0.238774	-0.116781	-223.806	CG	ENSRNOG00000021151	exon	Ppp1r14b
1	222242636	222242780	145	32	0.0989804	0.276457	-0.177477	-154.634	CG	1:222242178:222242844	CGI
1	222242636	222242780	145	32	0.0989804	0.276457	-0.177477	-154.634	CG	ENSRNOG00000021156	exon	Vegfb
1	222242636	222242780	145	32	0.0989804	0.276457	-0.177477	-154.634	CG	ENSRNOG00000021156	utr5	Vegfb
1	222242636	222242780	145	32	0.0989804	0.276457	-0.177477	-154.634	CG	ENSRNOG00000021156	TSS	Vegfb
1	222242636	222242780	145	32	0.0989804	0.276457	-0.177477	-154.634	CG	ENSRNOG00000021156	promoter	Vegfb
1	222417868	222417951	84	33	0.126356	0.291303	-0.164946	-161.539	CG	1:222416845:222418124	CGI
1	222417868	222417951	84	33	0.126356	0.291303	-0.164946	-161.539	CG	ENSRNOG00000021174	intron	Macrod1
1	222439919	222439987	69	36	0.00683723	0.0368502	-0.030013	-199.485	CHH	Target=RMER13B:50-906;Class=LTR/ERVK	repeat
1	222439919	222439987	69	36	0.00683723	0.0368502	-0.030013	-199.485	CHH	ENSRNOG00000021174	intron	Macrod1
1	222635495	222635730	236	89	0.0441977	0.00922834	0.0349694	394.926	CHH	Target=MurERV4-int:287-773;Class=LTR/ERVK	repeat
1	222635495	222635730	236	89	0.0441977	0.00922834	0.0349694	394.926	CHH	Target=RatNor-6.850:5-91;Class=SINE/ID	repeat
1	222674829	222675006	178	38	0.433176	0.609516	-0.17634	-171.62	CG	1:222673005:222675006	CGI_shore
1	222674829	222675006	178	38	0.433176	0.609516	-0.17634	-171.62	CG	1:222673516:222675105	CGI
1	222674829	222675006	178	38	0.433176	0.609516	-0.17634	-171.62	CG	ENSRNOG00000032042	exon	RGD1560108
1	222674829	222675006	178	38	0.433176	0.609516	-0.17634	-171.62	CG	ENSRNOG00000032042	utr3	RGD1560108
1	222894610	222894776	167	66	0.0160539	0.108371	-0.0923166	-428.745	CHH	ENSRNOG00000021207	intron	Lgals12
1	223258177	223258245	69	5	0.813718	0.59718	0.216538	24.1317	CG	ENSRNOG00000043478	intron	AABR07006142.1
1	223258177	223258245	69	5	0.813718	0.59718	0.216538	24.1317	CG	Target=RatNor-3.124:2419-6884;Class=LINE/L1	repeat
1	224535719	224535862	144	62	0.0475432	0.00438787	0.0431553	320.444	CHH	Target=Lx:6043-6651;Class=LINE/L1	repeat
1	224981252	224981543	292	116	0.0461296	0.00264177	0.0434878	702.502	CHH	ENSRNOG00000019419	intron	Taf6l
1	224981252	224981543	292	116	0.0461296	0.00264177	0.0434878	702.502	CHH	Target=PB1D9:1-114;Class=SINE/Alu	repeat
1	224981252	224981543	292	116	0.0461296	0.00264177	0.0434878	702.502	CHH	Target=PB1D10:7-117;Class=SINE/Alu	repeat
1	225988467	225988631	165	13	0.532298	0.753718	-0.22142	-63.6654	CG	Target=B1F:1-145;Class=SINE/Alu	repeat
1	226044559	226044679	121	26	0.108376	0.00518388	0.103192	175.763	CHH	ENSRNOG00000020346	intron	Best1
1	226044559	226044679	121	26	0.108376	0.00518388	0.103192	175.763	CHH	Target=RatNor-1.6:2-191;Class=SINE/B2	repeat
1	226572511	226572561	51	21	0.319046	0.106561	0.212485	121.472	CG	ENSRNOG00000020668	promoter	Cpsf7
1	226572511	226572561	51	21	0.319046	0.106561	0.212485	121.472	CG	1:226572194:226573018	CGI
1	226572511	226572561	51	21	0.319046	0.106561	0.212485	121.472	CG	ENSRNOG00000020646	promoter	Sdhaf2
1	226874255	226874342	88	36	0.0390626	0.00980622	0.0292564	152.31	CHH	Target=RatNor-5.254:435-574;Class=LTR/ERVK	repeat
1	226874255	226874342	88	36	0.0390626	0.00980622	0.0292564	152.31	CHH	ENSRNOG00000020884	intron	Cd6
1	227865030	227865086	57	25	0.0294801	0.00480062	0.0246794	128.064	CHH	Target=RatNor-5.254:430-496;Class=LTR/ERVK	repeat
1	227865030	227865086	57	25	0.0294801	0.00480062	0.0246794	128.064	CHH	ENSRNOG00000042133	intron	Gm8369
1	228077755	228077837	83	7	0.810953	0.661768	0.149185	26.7981	CG	Target=RatNor-3.124:5987-6884;Class=LINE/L1	repeat
1	228337909	228338045	137	37	0.106245	0.365528	-0.259283	-223.141	CG	1:228337474:228338266	CGI
1	228337909	228338045	137	37	0.106245	0.365528	-0.259283	-223.141	CG	ENSRNOG00000021052	intron	Patl1
1	228437712	228437805	94	9	0.821321	0.65081	0.170511	38.1662	CG	Target=RatNor-3.124:6302-6877;Class=LINE/L1	repeat
1	229706804	229707013	210	84	0.0532461	0.00469883	0.0485473	515.654	CHH	Target=Lx5:5704-6258;Class=LINE/L1	repeat
1	231180436	231180496	61	5	0.932672	0.832275	0.100397	36.0346	CG	Target=RatNor-3.124:287-6266;Class=LINE/L1	repeat
1	231271691	231271784	94	15	0.0530271	0.00130784	0.0517192	84.7635	CHH	Target=RatNor-5.3651:1466-1523;Class=LTR/ERVK	repeat
1	231530362	231530464	103	39	0.0667267	0.169021	-0.102294	-166.033	CG	ENSRNOG00000013239	intron	Tle4
1	231530362	231530464	103	39	0.0667267	0.169021	-0.102294	-166.033	CG	1:231530119:231532166	CGI
1	231706363	231706484	122	42	0.00145196	0.0615775	-0.0601255	-272.206	CHH	Target=RLTR20A4:432-492;Class=LTR/ERVK	repeat
1	231854001	231854067	67	32	0.0555691	0.0140897	0.0414794	156.179	CHH	Target=RatNor-5.3651:1459-1521;Class=LTR/ERVK	repeat
1	231957119	231957200	82	18	0.00185224	0.0376204	-0.0357682	-66.1833	CHG	Target=RatNor-3.124:297-1315;Class=LINE/L1	repeat
1	231971937	231972085	149	64	0.0620571	0.00579818	0.0562589	424.151	CHH	Target=RatNor-5.254:417-481;Class=LTR/ERVK	repeat
1	232510205	232510386	182	59	0.0687983	0.00198954	0.0668088	358.238	CHH	Target=Lx4A:6913-7058;Class=LINE/L1	repeat
1	232510205	232510386	182	59	0.0687983	0.00198954	0.0668088	358.238	CHH	Target=RLTR20A4:428-474;Class=LTR/ERVK	repeat
1	232510205	232510386	182	59	0.0687983	0.00198954	0.0668088	358.238	CHH	Target=Lx8b:6979-7444;Class=LINE/L1	repeat
1	234432704	234432817	114	11	0.869212	0.692469	0.176744	50.1778	CG	ENSRNOG00000013413	intron	Rorb
1	234883983	234884113	131	54	0.0551188	0.00269393	0.0524249	347.667	CHH	Target=B3A:46-182;Class=SINE/B2	repeat
1	235619773	235619917	145	52	0.0588023	0.0100472	0.0487551	275.747	CHH	Target=RMER17C2:91-155;Class=LTR/ERVK	repeat
1	235619773	235619917	145	52	0.0588023	0.0100472	0.0487551	275.747	CHH	Target=RatNor-5.3651:1460-1521;Class=LTR/ERVK	repeat
1	235862645	235862717	73	22	0.0280818	0.00101715	0.0270646	128.845	CHH	Target=RMER17C:163-230;Class=LTR/ERVK	repeat
1	237920583	237920695	113	52	0.0565749	0.00831273	0.0482621	282.424	CHH	Target=Lx:6556-6654;Class=LINE/L1	repeat
1	238217470	238217603	134	48	0.0506698	0.00282573	0.0478441	309.056	CHH	Target=RatNor-5.254:422-480;Class=LTR/ERVK	repeat
1	238590583	238590664	82	39	0.0314856	0.00467478	0.0268108	194.901	CHH	Target=RatNor-5.3651:1466-1527;Class=LTR/ERVK	repeat
1	238866997	238867078	82	11	0.746979	0.872072	-0.125093	-45.008	CG	Target=RatNor-3.124:467-5739;Class=LINE/L1	repeat
1	239408127	239408190	64	28	0.0595422	0.0177157	0.0418265	125.166	CHH	ENSRNOG00000012782	intron	Tmem2
1	239443345	239443476	132	9	0.743664	0.494997	0.248667	42.9072	CG	ENSRNOG00000012782	intron	Tmem2
1	239443345	239443476	132	9	0.743664	0.494997	0.248667	42.9072	CG	ENSRNOG00000012782	exon	Tmem2
1	239481706	239481769	64	30	0.00587296	0.0385264	-0.0326534	-152.872	CHH	Target=RLTR20A4:441-498;Class=LTR/ERVK	repeat
1	241146093	241146234	142	9	0.494136	0.790701	-0.296565	-45.3133	CG	ENSRNOG00000024620	intron	Mamdc2
1	241146093	241146234	142	9	0.494136	0.790701	-0.296565	-45.3133	CG	Target=RatNor-5.254:422-476;Class=LTR/ERVK	repeat
1	241185220	241185397	178	68	0.0637612	0.00937077	0.0543904	394.371	CHH	Target=MER45C:358-451;Class=DNA/hAT-Tip100	repeat
1	241298136	241298228	93	35	0.00649748	0.036077	-0.0295795	-143.932	CHH	Target=RatNor-5.254:431-480;Class=LTR/ERVK	repeat
1	241347384	241347573	190	67	0.0424416	0.00386509	0.0385765	347.523	CHH	Target=L1_Mur3:337-1982;Class=LINE/L1	repeat
1	241347384	241347573	190	67	0.0424416	0.00386509	0.0385765	347.523	CHH	ENSRNOG00000036615	intron	RGD1560242
1	241360816	241360940	125	41	0.00558642	0.0524401	-0.0468537	-264.057	CHH	Target=RatNor-3.124:5483-5560;Class=LINE/L1	repeat
1	241360816	241360940	125	41	0.00558642	0.0524401	-0.0468537	-264.057	CHH	ENSRNOG00000036615	intron	RGD1560242
1	241875958	241876017	60	14	0.11705	0.248504	-0.131454	-66.8668	CG	1:241875763:241876688	CGI
1	241875958	241876017	60	14	0.11705	0.248504	-0.131454	-66.8668	CG	ENSRNOG00000061147	promoter	Fam189a2
1	242391120	242391208	89	13	0.0109373	0.0971069	-0.0861696	-74.8871	CHH	Target=RLTR20A4:420-496;Class=LTR/ERVK	repeat
1	242391120	242391208	89	13	0.0109373	0.0971069	-0.0861696	-74.8871	CHH	Target=B3A:88-182;Class=SINE/B2	repeat
1	242391120	242391208	89	13	0.0109373	0.0971069	-0.0861696	-74.8871	CHH	ENSRNOG00000015232	intron	Pip5k1b
1	242640981	242641087	107	43	0.0327335	0.00349621	0.0292373	233.659	CHH	ENSRNOG00000015406	intron	Pgm5
1	242983805	242983946	142	59	0.0390641	0.00527178	0.0337923	299.919	CHH	Target=ORR1B1:1-383;Class=LTR/ERVL-MaLR	repeat
1	242983805	242983946	142	59	0.0390641	0.00527178	0.0337923	299.919	CHH	ENSRNOG00000015894	intron	Dock8
1	242993713	242993787	75	36	0.0355909	0.00388146	0.0317094	219.002	CHH	Target=RLTR20A4:426-497;Class=LTR/ERVK	repeat
1	242993713	242993787	75	36	0.0355909	0.00388146	0.0317094	219.002	CHH	ENSRNOG00000015894	intron	Dock8
1	243160715	243160875	161	53	0.100239	0.00585042	0.0943883	344.774	CHH	Target=MTD:15-407;Class=LTR/ERVL-MaLR	repeat
1	243269174	243269259	86	38	0.106713	0.0309692	0.0757441	204.611	CHH	Target=RatNor-5.254:428-478;Class=LTR/ERVK	repeat
1	243273231	243273300	70	33	0.00556729	0.0434621	-0.0378948	-194.992	CHH	Target=RLTR20A4:431-493;Class=LTR/ERVK	repeat
1	243273231	243273300	70	33	0.00556729	0.0434621	-0.0378948	-194.992	CHH	Target=B1_Mur4:13-123;Class=SINE/Alu	repeat
1	243312825	243312965	141	44	0.0555287	0.0175851	0.0379436	198.702	CHH	ENSRNOG00000016023	intron	Kank1
1	243319468	243319518	51	29	0.0249797	0.00350349	0.0214762	158.066	CHH	ENSRNOG00000016023	intron	Kank1
1	243333336	243333393	58	7	0.0305225	0.00324895	0.0272736	27.719	CHG	Target=RLTR20A4:427-495;Class=LTR/ERVK	repeat
1	243333336	243333393	58	7	0.0305225	0.00324895	0.0272736	27.719	CHG	ENSRNOG00000016023	intron	Kank1
1	243376995	243377049	55	5	0.430113	0.753496	-0.323383	-21.6729	CG	ENSRNOG00000016023	intron	Kank1
1	243942886	243942988	103	39	0.00717381	0.0512577	-0.0440839	-240.587	CHH	Target=RLTR20A4:433-493;Class=LTR/ERVK	repeat
1	244613542	244613634	93	24	0.0381965	0.00301868	0.0351778	115.334	CHH	1:244613273:244615273	CGI_shore
1	244721286	244721367	82	38	0.0492238	0.00842094	0.0408028	219.715	CHH	ENSRNOG00000011931	intron	Smarca2
1	244721286	244721367	82	38	0.0492238	0.00842094	0.0408028	219.715	CHH	Target=Lx7:5985-7212;Class=LINE/L1	repeat
1	244721286	244721367	82	38	0.0492238	0.00842094	0.0408028	219.715	CHH	Target=RatNor-5.254:428-498;Class=LTR/ERVK	repeat
1	245463788	245463900	113	47	0.00413864	0.059419	-0.0552803	-287.606	CHH	Target=RLTR20A4:436-492;Class=LTR/ERVK	repeat
1	245558844	245558896	53	23	0.0342464	0.00795248	0.0262939	110.449	CHH	Target=RLTR20A4:429-494;Class=LTR/ERVK	repeat
1	245563793	245563903	111	38	0.051009	0.00609943	0.0449096	189.859	CHH	Target=RMER1A:901-1019;Class=Retroposon/L1-dep	repeat
1	246035374	246035431	58	10	0.946853	0.563263	0.383591	55.8025	CG	ENSRNOG00000014486	intron	Rfx3
1	246741029	246741122	94	12	0.573203	0.376931	0.196272	56.1539	CG	ENSRNOG00000014768	intron	Glis3
1	246747096	246747154	59	22	0.00565932	0.0433182	-0.0376589	-104.829	CHH	Target=RLTR20A4:430-493;Class=LTR/ERVK	repeat
1	246747096	246747154	59	22	0.00565932	0.0433182	-0.0376589	-104.829	CHH	Target=RLTR20A4:436-495;Class=LTR/ERVK	repeat
1	246747096	246747154	59	22	0.00565932	0.0433182	-0.0376589	-104.829	CHH	ENSRNOG00000014768	intron	Glis3
1	246815582	246815768	187	77	0.0674265	0.00154542	0.0658811	564.817	CHH	Target=RLTR20A4:432-486;Class=LTR/ERVK	repeat
1	247078873	247078972	100	35	0.0306164	0.0039884	0.026628	151.257	CHH	ENSRNOG00000015137	intron	Spata6l
1	247078873	247078972	100	35	0.0306164	0.0039884	0.026628	151.257	CHH	Target=ORR1D1:1-374;Class=LTR/ERVL-MaLR	repeat
1	247114953	247115097	145	13	0.400032	0.652	-0.251968	-72.2712	CG	ENSRNOG00000010967	exon	Cdc37l1
1	247114953	247115097	145	13	0.400032	0.652	-0.251968	-72.2712	CG	ENSRNOG00000010967	intron	Cdc37l1
1	247561746	247561803	58	27	0.0307838	0.00855452	0.0222293	130.541	CHH	ENSRNOG00000016136	promoter	Pdcd1lg2
1	247561746	247561803	58	27	0.0307838	0.00855452	0.0222293	130.541	CHH	Target=RatNor-5.3651:1448-1513;Class=LTR/ERVK	repeat
1	247638993	247639130	138	53	0.0376408	0.00266437	0.0349764	271.045	CHH	Target=RMER17C2:63-181;Class=LTR/ERVK	repeat
1	247638993	247639130	138	53	0.0376408	0.00266437	0.0349764	271.045	CHH	Target=RatNor-5.3651:1434-1521;Class=LTR/ERVK	repeat
1	249066731	249066887	157	41	0.0750923	0.00549044	0.0696018	223.54	CHH	Target=RatNor-5.254:421-481;Class=LTR/ERVK	repeat
1	249066731	249066887	157	41	0.0750923	0.00549044	0.0696018	223.54	CHH	Target=L1MC4:6649-6705;Class=LINE/L1	repeat
1	249066731	249066887	157	41	0.0750923	0.00549044	0.0696018	223.54	CHH	Target=RLTR20A4:406-475;Class=LTR/ERVK	repeat
1	249066731	249066887	157	41	0.0750923	0.00549044	0.0696018	223.54	CHH	Target=MER4B-int:1102-1165;Class=LTR/ERV1	repeat
1	250553009	250553138	130	45	0.00307771	0.0485229	-0.0454452	-270.095	CHH	Target=RatNor-5.254:433-486;Class=LTR/ERVK	repeat
1	250579822	250579876	55	32	0.00466063	0.0548115	-0.0501509	-175.502	CHH	ENSRNOG00000012196	intron	Asah2
1	250579822	250579876	55	32	0.00466063	0.0548115	-0.0501509	-175.502	CHH	Target=RLTR11A:214-522;Class=LTR/ERVK	repeat
1	251687463	251687525	63	30	0.0438114	0.0036018	0.0402096	263.578	CHH	Target=RLTR20A4:451-500;Class=LTR/ERVK	repeat
1	251928097	251928149	53	24	0.0341826	0.00467723	0.0295054	138.782	CHH	Target=RatNor-5.254:431-483;Class=LTR/ERVK	repeat
1	251928097	251928149	53	24	0.0341826	0.00467723	0.0295054	138.782	CHH	ENSRNOG00000020705	intron	Rnls
1	252510793	252510877	85	27	0.068108	0.0208492	0.0472588	114.632	CHH	Target=RatNor-5.254:431-489;Class=LTR/ERVK	repeat
1	252510793	252510877	85	27	0.068108	0.0208492	0.0472588	114.632	CHH	ENSRNOG00000050224	intron	Stambpl1
1	252660312	252660409	98	33	0.00591248	0.0359035	-0.029991	-147.119	CHH	Target=RMER12:769-858;Class=LTR/ERVK	repeat
1	252660312	252660409	98	33	0.00591248	0.0359035	-0.029991	-147.119	CHH	Target=B3:1-214;Class=SINE/B2	repeat
1	252858618	252858668	51	10	0.00819335	0.123969	-0.115776	-48.8672	CHH	Target=RLTR20A4:433-497;Class=LTR/ERVK	repeat
1	252858618	252858668	51	10	0.00819335	0.123969	-0.115776	-48.8672	CHH	Target=RMER17B:69-189;Class=LTR/ERVK	repeat
1	252966443	252966745	303	4	0.804717	0.251513	0.553204	23.115	CG	Target=RatNor-5.1147:4-583;Class=LTR/ERVK	repeat
1	253283157	253283293	137	68	0.0322317	0.000997734	0.0312339	329.998	CHH	Target=Lx3B:6491-6973;Class=LINE/L1	repeat
1	253390650	253390767	118	31	0.00377241	0.0254456	-0.0216732	-104.016	CHH	Target=L1_Mur1:469-6884;Class=LINE/L1	repeat
1	253470434	253470631	198	68	0.0723325	0.0105504	0.0617822	363.556	CHH	Target=RatNor-5.254:407-493;Class=LTR/ERVK	repeat
1	253470434	253470631	198	68	0.0723325	0.0105504	0.0617822	363.556	CHH	Target=RatNor-5.254:406-495;Class=LTR/ERVK	repeat
1	253645448	253645570	123	45	0.00317982	0.0310724	-0.0278925	-220.823	CHH	Target=Lx2B2:6318-6987;Class=LINE/L1	repeat
1	254634348	254634410	63	7	0.839595	0.560894	0.278701	24.9058	CG	Target=RatNor-3.124:271-6884;Class=LINE/L1	repeat
1	254634348	254634410	63	7	0.839595	0.560894	0.278701	24.9058	CG	ENSRNOG00000018827	intron	Htr7
1	254987797	254987901	105	45	0.0718677	0.0135974	0.0582703	259.58	CHH	Target=RLTR20A4:434-493;Class=LTR/ERVK	repeat
1	254987797	254987901	105	45	0.0718677	0.0135974	0.0582703	259.58	CHH	ENSRNOG00000018532	intron	Pcgf5
1	256101845	256101896	52	13	0.0982387	0.206483	-0.108245	-47.9441	CG	ENSRNOG00000016595	promoter	Hhex
1	256101845	256101896	52	13	0.0982387	0.206483	-0.108245	-47.9441	CG	1:256101413:256102750	CGI
1	256103123	256103213	91	13	0.611715	0.404309	0.207406	56.061	CG	ENSRNOG00000016595	intron	Hhex
1	256103123	256103213	91	13	0.611715	0.404309	0.207406	56.061	CG	1:256102750:256104751	CGI_shore
1	256157856	256158075	220	79	0.0634847	0.00664053	0.0568441	485.519	CHH	Target=B1F:2-139;Class=SINE/Alu	repeat
1	256256656	256256718	63	31	0.00491681	0.02536	-0.0204432	-131.42	CHH	ENSRNOG00000036601	intron	Exoc6
1	256370846	256370914	69	5	0.663875	0.396515	0.267361	20.9149	CG	ENSRNOG00000030698	promoter	Cyp26c1
1	256370846	256370914	69	5	0.663875	0.396515	0.267361	20.9149	CG	1:256369582:256371582	CGI_shore
1	256370846	256370914	69	5	0.663875	0.396515	0.267361	20.9149	CG	1:256370174:256372174	CGI_shore
1	256370846	256370914	69	5	0.663875	0.396515	0.267361	20.9149	CG	ENSRNOG00000030698	TSS	Cyp26c1
1	256370846	256370914	69	5	0.663875	0.396515	0.267361	20.9149	CG	ENSRNOG00000030698	exon	Cyp26c1
1	257097939	257098125	187	53	0.114667	0.0107888	0.103879	348.437	CHH	Target=MER33:229-320;Class=DNA/hAT-Charlie	repeat
1	257097939	257098125	187	53	0.114667	0.0107888	0.103879	348.437	CHH	Target=ID_B1:121-216;Class=SINE/B4	repeat
1	257121794	257121884	91	43	0.00109464	0.0448514	-0.0437567	-257.27	CHH	Target=RLTR20A4:432-486;Class=LTR/ERVK	repeat
1	257140054	257140220	167	55	0.0707336	0.0121897	0.058544	314.145	CHH	Target=L1MC4a:7774-7876;Class=LINE/L1	repeat
1	257140054	257140220	167	55	0.0707336	0.0121897	0.058544	314.145	CHH	Target=RLTR20A4:436-505;Class=LTR/ERVK	repeat
1	257269654	257269768	115	26	0.092428	0.0163454	0.0760826	125.534	CHH	Target=RLTR20A4:431-493;Class=LTR/ERVK	repeat
1	257269654	257269768	115	26	0.092428	0.0163454	0.0760826	125.534	CHH	ENSRNOG00000014276	intron	Plce1
1	258570194	258570300	107	21	0.885839	0.806621	0.0792179	78.0717	CG	1:258570064:258570318	CGI
1	260309727	260309887	161	50	0.00597876	0.0670732	-0.0610944	-311.034	CHH	ENSRNOG00000013615	intron	Dntt
1	260309727	260309887	161	50	0.00597876	0.0670732	-0.0610944	-311.034	CHH	Target=RatNor-5.254:424-492;Class=LTR/ERVK	repeat
1	260586107	260586311	205	81	0.00349563	0.0354069	-0.0319113	-407.489	CHH	ENSRNOG00000013309	intron	Pik3ap1
1	260733006	260733164	159	32	0.0908044	0.239753	-0.148949	-140.784	CG	1:260732240:260733761	CGI
1	260733006	260733164	159	32	0.0908044	0.239753	-0.148949	-140.784	CG	ENSRNOG00000042679	intron	Lcor
1	260733260	260733330	71	31	0.0611908	0.165545	-0.104354	-134.743	CG	1:260732240:260733761	CGI
1	260733260	260733330	71	31	0.0611908	0.165545	-0.104354	-134.743	CG	ENSRNOG00000042679	intron	Lcor
1	261089784	261089835	52	17	0.0800989	0.196618	-0.116519	-67.4492	CG	1:261089573:261091066	CGI
1	261089784	261089835	52	17	0.0800989	0.196618	-0.116519	-67.4492	CG	ENSRNOG00000045543	exon	Frat2
1	261669783	261669870	88	23	0.366171	0.117838	0.248333	117.649	CG	1:261669189:261670382	CGI
1	261669783	261669870	88	23	0.366171	0.117838	0.248333	117.649	CG	ENSRNOG00000015220	promoter	Crtac1
1	261762667	261762766	100	35	0.0279309	0.00458306	0.0233478	142.764	CHH	ENSRNOG00000051256	intron	R3hcc1l
1	263288699	263288858	160	22	0.605038	0.414961	0.190078	104.387	CG	Target=ID_B1:85-223;Class=SINE/B4	repeat
1	263897273	263897324	52	22	0.0267428	0.000517595	0.0262252	101.584	CHH	ENSRNOG00000012763	intron	Cwf19l1
1	263897273	263897324	52	22	0.0267428	0.000517595	0.0262252	101.584	CHH	Target=RSINE1:1-165;Class=SINE/B4	repeat
1	264000166	264000237	72	25	0.0522564	0.00365211	0.0486043	125.17	CHH	ENSRNOG00000013279	intron	LOC681458
1	264000166	264000237	72	25	0.0522564	0.00365211	0.0486043	125.17	CHH	Target=RLTR20A4:421-472;Class=LTR/ERVK	repeat
1	264000166	264000237	72	25	0.0522564	0.00365211	0.0486043	125.17	CHH	Target=MT2B1:10-521;Class=LTR/ERVL	repeat
1	264029394	264029448	55	27	0.0305814	0.00243329	0.0281481	120.218	CHH	1:264029345:264031346	CGI_shore
1	264146078	264146150	73	28	0.0240303	0.000901115	0.0231292	135.059	CHH	Target=RLTR20A4:436-493;Class=LTR/ERVK	repeat
1	264267517	264267668	152	60	0.0169753	0.0774942	-0.0605189	-319.708	CHH	Target=B3:35-203;Class=SINE/B2	repeat
1	264267517	264267668	152	60	0.0169753	0.0774942	-0.0605189	-319.708	CHH	Target=RatNor-5.254:424-484;Class=LTR/ERVK	repeat
1	264789919	264790037	119	42	0.0585628	0.00829346	0.0502693	258.159	CHH	ENSRNOG00000032946	intron	Pdzd7
1	264789919	264790037	119	42	0.0585628	0.00829346	0.0502693	258.159	CHH	Target=RatNor-5.254:395-475;Class=LTR/ERVK	repeat
1	265097520	265097710	191	59	0.00266281	0.0362498	-0.033587	-292.59	CHH	Target=B1_Mur2:20-111;Class=SINE/Alu	repeat
1	265097520	265097710	191	59	0.00266281	0.0362498	-0.033587	-292.59	CHH	Target=RLTR24:1-266;Class=LTR/ERV1	repeat
1	265420421	265420583	163	56	0.00259742	0.101871	-0.0992733	-321.398	CHH	ENSRNOG00000060966	promoter	AC096326.1
1	265420421	265420583	163	56	0.00259742	0.101871	-0.0992733	-321.398	CHH	ENSRNOG00000046211	exon	Fbxw4
1	265420421	265420583	163	56	0.00259742	0.101871	-0.0992733	-321.398	CHH	ENSRNOG00000046211	utr5	Fbxw4
1	265420421	265420583	163	56	0.00259742	0.101871	-0.0992733	-321.398	CHH	ENSRNOG00000046211	TSS	Fbxw4
1	265420421	265420583	163	56	0.00259742	0.101871	-0.0992733	-321.398	CHH	1:265420005:265420914	CGI
1	265420421	265420583	163	56	0.00259742	0.101871	-0.0992733	-321.398	CHH	ENSRNOG00000046211	promoter	Fbxw4
1	265420450	265420576	127	33	0.000661568	0.0482373	-0.0475758	-150.81	CHG	ENSRNOG00000060966	promoter	AC096326.1
1	265420450	265420576	127	33	0.000661568	0.0482373	-0.0475758	-150.81	CHG	ENSRNOG00000046211	exon	Fbxw4
1	265420450	265420576	127	33	0.000661568	0.0482373	-0.0475758	-150.81	CHG	ENSRNOG00000046211	utr5	Fbxw4
1	265420450	265420576	127	33	0.000661568	0.0482373	-0.0475758	-150.81	CHG	ENSRNOG00000046211	TSS	Fbxw4
1	265420450	265420576	127	33	0.000661568	0.0482373	-0.0475758	-150.81	CHG	1:265420005:265420914	CGI
1	265420450	265420576	127	33	0.000661568	0.0482373	-0.0475758	-150.81	CHG	ENSRNOG00000046211	promoter	Fbxw4
1	266116877	266116968	92	35	0.0465659	0.00368397	0.0428819	156.049	CHH	ENSRNOG00000019674	intron	Tmem180
1	266117320	266117461	142	49	0.0349702	0.00540693	0.0295633	197.124	CHH	ENSRNOG00000019674	intron	Tmem180
1	266117320	266117461	142	49	0.0349702	0.00540693	0.0295633	197.124	CHH	Target=B1_Mur4:1-149;Class=SINE/Alu	repeat
1	266532312	266532405	94	6	0.326298	0.645551	-0.319253	-29.8454	CG	1:266531695:266533696	CGI_shore
1	266532312	266532405	94	6	0.326298	0.645551	-0.319253	-29.8454	CG	ENSRNOG00000020113	intron	Cnnm2
1	266773270	266773360	91	22	0.00659661	0.0371621	-0.0305655	-157.604	CHH	ENSRNOG00000020179	intron	Nt5c2
1	266885861	266885927	67	13	0.067058	0.0010864	0.0659716	63.4967	CHG	ENSRNOG00000020304	intron	Pdcd11
1	267063783	267063846	64	7	0.478433	0.754223	-0.275789	-33.9817	CG	ENSRNOG00000020353	intron	Sh3pxd2a
1	267067881	267067937	57	23	0.030065	0.001193	0.028872	113.238	CHH	Target=RLTR20A4:440-496;Class=LTR/ERVK	repeat
1	267067881	267067937	57	23	0.030065	0.001193	0.028872	113.238	CHH	ENSRNOG00000020353	intron	Sh3pxd2a
1	267111593	267111684	92	35	0.0465817	0.0142769	0.0323048	145.336	CHH	ENSRNOG00000020353	intron	Sh3pxd2a
1	267119969	267120042	74	9	0.476628	0.691385	-0.214756	-37.7481	CG	Target=MLT2D:4-407;Class=LTR/ERVL	repeat
1	267119969	267120042	74	9	0.476628	0.691385	-0.214756	-37.7481	CG	ENSRNOG00000020353	intron	Sh3pxd2a
1	267122236	267122300	65	13	0.154563	0.334728	-0.180165	-53.2588	CG	1:267120409:267122409	CGI_shore
1	267122236	267122300	65	13	0.154563	0.334728	-0.180165	-53.2588	CG	ENSRNOG00000020353	intron	Sh3pxd2a
1	267133926	267134100	175	8	0.516788	0.784007	-0.267219	-35.6694	CG	ENSRNOG00000020353	intron	Sh3pxd2a
1	267216320	267216508	189	85	0.0528246	0.00797943	0.0448452	408.559	CHH	ENSRNOG00000020353	intron	Sh3pxd2a
1	267620552	267620630	79	34	0.00801213	0.0486979	-0.0406857	-153.45	CHH	ENSRNOG00000012801	intron	Gsto2
1	267620552	267620630	79	34	0.00801213	0.0486979	-0.0406857	-153.45	CHH	1:267618627:267620628	CGI_shore
1	267620552	267620630	79	34	0.00801213	0.0486979	-0.0406857	-153.45	CHH	Target=B4A:1-292;Class=SINE/B4	repeat
1	268226989	268227222	234	69	0.0596665	0.00145473	0.0582117	410.542	CHH	Target=Lx6:2996-3484;Class=LINE/L1	repeat
1	268226989	268227222	234	69	0.0596665	0.00145473	0.0582117	410.542	CHH	ENSRNOG00000028832	intron	Sorcs3
1	268362239	268362306	68	7	0.552811	0.767567	-0.214756	-33.5127	CG	Target=RLTR20A4:423-493;Class=LTR/ERVK	repeat
1	268362239	268362306	68	7	0.552811	0.767567	-0.214756	-33.5127	CG	ENSRNOG00000028832	intron	Sorcs3
1	268652037	268652302	266	89	0.0639054	0.00598202	0.0579234	564.01	CHH	Target=RMER16-int:173-1587;Class=LTR/ERVK	repeat
1	268652037	268652302	266	89	0.0639054	0.00598202	0.0579234	564.01	CHH	Target=RatNor-6.282:2-86;Class=SINE/ID	repeat
1	268652037	268652302	266	89	0.0639054	0.00598202	0.0579234	564.01	CHH	Target=RMER16-int:21-182;Class=LTR/ERVK	repeat
1	269053182	269053414	233	95	0.00357784	0.199387	-0.195809	-927.861	CHH	Target=RatNor-5.3651:1466-1528;Class=LTR/ERVK	repeat
1	270036800	270036914	115	33	0.0523844	0.0124437	0.0399408	141.413	CHH	Target=RatNor-3.124:5976-6884;Class=LINE/L1	repeat
1	270036800	270036914	115	33	0.0523844	0.0124437	0.0399408	141.413	CHH	ENSRNOG00000011313	intron	Sorcs1
1	270090763	270090833	71	27	0.0306324	0.00900801	0.0216244	137.539	CHH	Target=RMER1A:567-1002;Class=Retroposon/L1-dep	repeat
1	270090763	270090833	71	27	0.0306324	0.00900801	0.0216244	137.539	CHH	ENSRNOG00000011313	intron	Sorcs1
1	270242797	270242883	87	50	0.0037108	0.0315229	-0.0278121	-322.005	CHH	ENSRNOG00000011313	intron	Sorcs1
1	270353574	270353658	85	9	0.374182	0.636633	-0.262451	-45.8433	CG	ENSRNOG00000011313	intron	Sorcs1
1	270632796	270632971	176	62	0.00468705	0.0462693	-0.0415822	-334.061	CHH	Target=L1MA6:5684-5985;Class=LINE/L1	repeat
1	270876980	270877059	80	35	0.0506138	0.0094672	0.0411466	188.931	CHH	Target=RLTR20A4:436-512;Class=LTR/ERVK	repeat
1	272021598	272021648	51	21	0.0392631	0.0066854	0.0325777	123.335	CHH	Target=RLTR20A4:436-495;Class=LTR/ERVK	repeat
1	272356039	272356115	77	28	0.0768141	0.00435387	0.0724603	171.493	CHH	Target=RatNor-5.254:422-481;Class=LTR/ERVK	repeat
1	272356039	272356115	77	28	0.0768141	0.00435387	0.0724603	171.493	CHH	Target=RLTR20A4:430-551;Class=LTR/ERVK	repeat
1	272356039	272356115	77	28	0.0768141	0.00435387	0.0724603	171.493	CHH	Target=Lx10:7448-7604;Class=LINE/L1	repeat
1	273740230	273740284	55	5	0.721996	0.508352	0.213644	20.1475	CG	ENSRNOG00000012084	intron	Xpnpep1
1	274035905	274036007	103	13	0.425931	0.683848	-0.257917	-59.209	CG	1:274034259:274036260	CGI_shore
1	274035905	274036007	103	13	0.425931	0.683848	-0.257917	-59.209	CG	1:274034948:274036949	CGI_shore
1	274035905	274036007	103	13	0.425931	0.683848	-0.257917	-59.209	CG	ENSRNOG00000034078	intron	Mxi1
1	274078268	274078349	82	7	0.415546	0.657623	-0.242077	-33.8942	CG	Target=B1_Mur2:46-118;Class=SINE/Alu	repeat
1	274078268	274078349	82	7	0.415546	0.657623	-0.242077	-33.8942	CG	ENSRNOG00000034078	intron	Mxi1
1	274471538	274471598	61	28	0.00113527	0.0300324	-0.0288971	-149.777	CHH	ENSRNOG00000014705	intron	Rbm20
1	274530746	274530912	167	75	0.041268	0.000920068	0.0403479	397.301	CHH	ENSRNOG00000014705	intron	Rbm20
1	274663727	274663978	252	57	0.118842	0.342445	-0.223602	-260.936	CG	1:274662953:274664954	CGI_shore
1	274663727	274663978	252	57	0.118842	0.342445	-0.223602	-260.936	CG	1:274663413:274664489	CGI
1	274935037	274935241	205	74	0.0513859	0.00577537	0.0456105	417.301	CHH	ENSRNOG00000056528	promoter	AABR07006978.2
1	274935037	274935241	205	74	0.0513859	0.00577537	0.0456105	417.301	CHH	ENSRNOG00000056528	TSS	AABR07006978.2
1	274935037	274935241	205	74	0.0513859	0.00577537	0.0456105	417.301	CHH	ENSRNOG00000056528	exon	AABR07006978.2
1	274935037	274935241	205	74	0.0513859	0.00577537	0.0456105	417.301	CHH	ENSRNOG00000056528	intron	AABR07006978.2
1	274970202	274970258	57	25	0.0219857	0.0008756	0.0211101	114.281	CHH	Target=Lx9:6983-7600;Class=LINE/L1	repeat
1	275439052	275439108	57	24	0.0570405	0.00221521	0.0548253	110.294	CHH	Target=RatNor-5.1147:172-597;Class=LTR/ERVK	repeat
1	275645616	275645672	57	24	0.00146353	0.0320882	-0.0306247	-140.963	CHH	Target=RatNor-5.254:425-477;Class=LTR/ERVK	repeat
1	275761934	275762005	72	25	0.0535128	0.00411324	0.0493996	161.457	CHH	Target=RLTR20A4:434-498;Class=LTR/ERVK	repeat
1	276050300	276050441	142	57	0.0743107	0.0154671	0.0588437	285.156	CHH	Target=B1_Mur3:1-135;Class=SINE/Alu	repeat
1	276153773	276153841	69	31	0.0391147	0.00116757	0.0379471	149.444	CHH	Target=RLTR20A4:436-495;Class=LTR/ERVK	repeat
1	276153773	276153841	69	31	0.0391147	0.00116757	0.0379471	149.444	CHH	Target=RLTR20A4:434-493;Class=LTR/ERVK	repeat
1	276405209	276405313	105	23	0.00229702	0.0505642	-0.0482672	-114.15	CHH	Target=RLTR20A4:436-496;Class=LTR/ERVK	repeat
1	276405209	276405313	105	23	0.00229702	0.0505642	-0.0482672	-114.15	CHH	Target=RLTR20A4:436-498;Class=LTR/ERVK	repeat
1	276405209	276405313	105	23	0.00229702	0.0505642	-0.0482672	-114.15	CHH	ENSRNOG00000042786	intron	Vti1a
1	276626731	276626863	133	63	0.0107221	0.0644157	-0.0536936	-387.744	CHH	Target=B4:2-245;Class=SINE/B4	repeat
1	276760411	276760568	158	58	0.0934206	0.00101724	0.0924033	368.777	CHH	Target=RatNor-5.3651:1465-1522;Class=LTR/ERVK	repeat
1	276760411	276760568	158	58	0.0934206	0.00101724	0.0924033	368.777	CHH	Target=ID2:2-50;Class=SINE/ID	repeat
1	277208864	277208956	93	8	0.56583	0.297795	0.268036	41.1387	CG	ENSRNOG00000056216	utr5	Casp7
1	277208864	277208956	93	8	0.56583	0.297795	0.268036	41.1387	CG	ENSRNOG00000056216	intron	Casp7
1	277480522	277480590	69	28	0.0287754	0.00206834	0.0267071	120.192	CHH	Target=RMER12C:826-1025;Class=LTR/ERVK	repeat
1	277552142	277552237	96	31	0.0630796	0.00620721	0.0568724	171.881	CHH	Target=RLTR20A4:434-495;Class=LTR/ERVK	repeat
1	277552142	277552237	96	31	0.0630796	0.00620721	0.0568724	171.881	CHH	ENSRNOG00000052188	intron	AABR07007026.1
1	277854005	277854110	106	14	0.399352	0.597576	-0.198224	-69.3705	CG	ENSRNOG00000046333	exon	Ablim1
1	277854005	277854110	106	14	0.399352	0.597576	-0.198224	-69.3705	CG	ENSRNOG00000046333	utr3	Ablim1
1	277940637	277940689	53	24	0.0597054	0.0213394	0.038366	126.239	CHH	ENSRNOG00000046333	promoter	Ablim1
1	277940637	277940689	53	24	0.0597054	0.0213394	0.038366	126.239	CHH	Target=RatNor-5.3651:1476-1530;Class=LTR/ERVK	repeat
1	277940637	277940689	53	24	0.0597054	0.0213394	0.038366	126.239	CHH	ENSRNOG00000046333	intron	Ablim1
1	277965486	277965612	127	44	0.0302708	0.00225151	0.0280193	198.266	CHH	Target=MTE2a:8-379;Class=LTR/ERVL-MaLR	repeat
1	277965486	277965612	127	44	0.0302708	0.00225151	0.0280193	198.266	CHH	ENSRNOG00000046333	intron	Ablim1
1	278197831	278197939	109	39	0.0991681	0.323837	-0.224669	-235.204	CG	ENSRNOG00000017225	promoter	Fam160b1
1	278197831	278197939	109	39	0.0991681	0.323837	-0.224669	-235.204	CG	1:278197658:278198565	CGI
1	278214933	278215022	90	9	0.870136	0.730462	0.139674	38.2735	CG	ENSRNOG00000017225	intron	Fam160b1
1	278214933	278215022	90	9	0.870136	0.730462	0.139674	38.2735	CG	ENSRNOG00000017225	exon	Fam160b1
1	278255813	278255880	68	31	0.0394043	0.00595064	0.0334536	163.14	CHH	Target=B3A:3-182;Class=SINE/B2	repeat
1	278255813	278255880	68	31	0.0394043	0.00595064	0.0334536	163.14	CHH	Target=RLTR20A4:413-493;Class=LTR/ERVK	repeat
1	278534357	278534580	224	97	0.0617457	0.00551431	0.0562313	618.739	CHH	Target=Lx2:6328-6997;Class=LINE/L1	repeat
1	278664049	278664185	137	7	0.531457	0.788363	-0.256906	-35.6115	CG	Target=L1M4:5159-5355;Class=LINE/L1	repeat
1	278664049	278664185	137	7	0.531457	0.788363	-0.256906	-35.6115	CG	ENSRNOG00000017406	intron	Atrnl1
1	278853356	278853468	113	42	0.0441043	0.00677339	0.0373309	197.741	CHH	Target=RMER6D:372-720;Class=LTR/ERVK	repeat
1	279109973	279110053	81	17	0.921078	0.792621	0.128456	70.8499	CG	ENSRNOG00000061842	intron	AABR07007065.1
1	279109973	279110053	81	17	0.921078	0.792621	0.128456	70.8499	CG	Target=RLTR20A4:433-495;Class=LTR/ERVK	repeat
1	279109973	279110053	81	17	0.921078	0.792621	0.128456	70.8499	CG	Target=RLTR20A4:430-493;Class=LTR/ERVK	repeat
1	279112819	279112873	55	26	0.0072905	0.0368043	-0.0295138	-122.935	CHH	Target=RSINE1:3-164;Class=SINE/B4	repeat
1	279112819	279112873	55	26	0.0072905	0.0368043	-0.0295138	-122.935	CHH	Target=RatNor-5.254:429-492;Class=LTR/ERVK	repeat
1	279165696	279165785	90	33	0.05258	0.00611551	0.0464645	207.985	CHH	Target=RatNor-5.254:428-492;Class=LTR/ERVK	repeat
1	279165696	279165785	90	33	0.05258	0.00611551	0.0464645	207.985	CHH	Target=B4A:6-292;Class=SINE/B4	repeat
1	279276508	279276584	77	34	0.0460517	0.00599386	0.0400578	171.26	CHH	Target=RLTR20A4:388-493;Class=LTR/ERVK	repeat
1	279276508	279276584	77	34	0.0460517	0.00599386	0.0400578	171.26	CHH	ENSRNOG00000017438	intron	Gfra1
1	279972962	279973159	198	24	0.51768	0.78928	-0.2716	-168.453	CG	ENSRNOG00000018019	intron	Hspa12a
1	280642736	280642897	162	23	0.390983	0.216317	0.174665	105.705	CG	1:280642734:280643154	CGI
1	280920184	280920271	88	38	0.0242905	0.000977837	0.0233127	190.256	CHH	Target=RLTR20A4:424-494;Class=LTR/ERVK	repeat
1	280920184	280920271	88	38	0.0242905	0.000977837	0.0233127	190.256	CHH	Target=B4A:6-292;Class=SINE/B4	repeat
1	282451279	282451345	67	4	0.408255	0.895936	-0.487681	-17.5859	CG	ENSRNOG00000011439	intron	Grk5
1	282688260	282688334	75	22	0.0216898	0.000747252	0.0209425	102.323	CHH	Target=RatNor-3.124:2142-3008;Class=LINE/L1	repeat
1	282688260	282688334	75	22	0.0216898	0.000747252	0.0209425	102.323	CHH	ENSRNOG00000036571	intron	Ces2c
10	444936	445013	78	22	0.00412953	0.0308935	-0.026764	-100.616	CHH	Target=RLTR21:1102-1310;Class=LTR/ERVK	repeat
10	739917	739995	79	7	0.0465843	0.000654352	0.04593	25.226	CHG	Target=RatNor-3.124:3299-6881;Class=LINE/L1	repeat
10	739917	739995	79	7	0.0465843	0.000654352	0.04593	25.226	CHG	ENSRNOG00000053230	intron	Fopnl
10	978645	978760	116	6	0.928491	0.19593	0.732562	46.4413	CG	ENSRNOG00000053079	intron	AC117889.1
10	1838910	1839063	154	37	0.0630478	0.00190239	0.0611454	218.757	CHH	ENSRNOG00000040121	intron	RGD1565158
10	2127542	2127679	138	11	0.869466	0.596208	0.273257	49.6679	CG	Target=RatNor-3.124:5907-6884;Class=LINE/L1	repeat
10	2200057	2200119	63	15	0.669937	0.845859	-0.175922	-64.4272	CG	Target=RLTR20A4:436-493;Class=LTR/ERVK	repeat
10	2200057	2200119	63	15	0.669937	0.845859	-0.175922	-64.4272	CG	Target=RLTR20A4:436-494;Class=LTR/ERVK	repeat
10	2376467	2376521	55	25	0.0310122	0.00272802	0.0282842	125.874	CHH	Target=RLTR20A4:424-493;Class=LTR/ERVK	repeat
10	2573312	2573418	107	48	0.00548663	0.0394226	-0.033936	-250.669	CHH	Target=RatNor-5.1147:1-493;Class=LTR/ERVK	repeat
10	2597087	2597163	77	27	0.0303356	0.00352278	0.0268128	146.603	CHH	Target=RLTR20A4:409-507;Class=LTR/ERVK	repeat
10	2856756	2856937	182	47	0.0476906	0.00603785	0.0416528	218.132	CHH	Target=Lx7:2040-4610;Class=LINE/L1	repeat
10	3560285	3560521	237	73	0.0722209	0.00321811	0.0690028	505.21	CHH	ENSRNOG00000003198	intron	RGD1305733
10	3734664	3734734	71	11	0.757995	0.498717	0.259278	55.6654	CG	ENSRNOG00000015118	intron	Cpped1
10	4914825	4914877	53	23	0.0399557	0.00333865	0.036617	109.886	CHH	Target=RSINE1:2-165;Class=SINE/B4	repeat
10	5137775	5137918	144	68	0.0743193	0.0147476	0.0595717	434.854	CHH	Target=RLTR20A4:430-493;Class=LTR/ERVK	repeat
10	5137775	5137918	144	68	0.0743193	0.0147476	0.0595717	434.854	CHH	ENSRNOG00000057378	intron	Clec16a
10	5265421	5265584	164	33	0.000688858	0.0467275	-0.0460386	-144.719	CHG	Target=B4:15-155;Class=SINE/B4	repeat
10	5265497	5265619	123	47	0.00488077	0.0487826	-0.0439018	-249.843	CHH	Target=B4:15-155;Class=SINE/B4	repeat
10	5342583	5342682	100	38	0.00377838	0.0285501	-0.0247718	-164.025	CHH	10:5341677:5343677	CGI_shore
10	5342583	5342682	100	38	0.00377838	0.0285501	-0.0247718	-164.025	CHH	ENSRNOG00000002574	intron	Nubp1
10	5363660	5363849	190	73	0.0502903	0.00369281	0.0465975	440.408	CHH	ENSRNOG00000002571	intron	Tekt5
10	5760540	5760617	78	33	0.00188233	0.0458607	-0.0439784	-185.862	CHH	Target=ID_B1:99-160;Class=SINE/B4	repeat
10	5760540	5760617	78	33	0.00188233	0.0458607	-0.0439784	-185.862	CHH	Target=PB1D11:18-95;Class=SINE/Alu	repeat
10	5771466	5771528	63	26	0.035981	0.00362972	0.0323513	130.098	CHH	Target=RLTR20A4:437-496;Class=LTR/ERVK	repeat
10	5793774	5794004	231	71	0.0700911	0.0077768	0.0623143	440.018	CHH	Target=ORR1E:1-205;Class=LTR/ERVL-MaLR	repeat
10	6757978	6758136	159	49	0.043891	0.00301624	0.0408747	267.736	CHH	Target=L1_Mur2:4726-5349;Class=LINE/L1	repeat
10	7413893	7413996	104	28	0.0454222	0.00246656	0.0429557	157.552	CHH	Target=B3A:3-205;Class=SINE/B2	repeat
10	7950126	7950272	147	34	0.044051	0.00262987	0.0414211	152.393	CHH	Target=L1M5:3224-3305;Class=LINE/L1	repeat
10	8058418	8058593	176	62	0.00461145	0.0489149	-0.0443035	-318.149	CHH	Target=RatNor-5.254:430-486;Class=LTR/ERVK	repeat
10	8058418	8058593	176	62	0.00461145	0.0489149	-0.0443035	-318.149	CHH	Target=B4A:217-292;Class=SINE/B4	repeat
10	8058418	8058593	176	62	0.00461145	0.0489149	-0.0443035	-318.149	CHH	Target=B3A:109-197;Class=SINE/B2	repeat
10	8074090	8074177	88	17	0.730146	0.55012	0.180026	82.4816	CG	Target=MIRb:118-265;Class=SINE/MIR	repeat
10	8204365	8204540	176	40	0.0695421	0.00205101	0.0674911	264.726	CHH	Target=RLTR20A4:444-509;Class=LTR/ERVK	repeat
10	8254089	8254202	114	37	0.0567662	0.0103455	0.0464207	224.452	CHH	Target=RLTR20A4:439-498;Class=LTR/ERVK	repeat
10	9231830	9232015	186	59	0.0516777	0.00375335	0.0479244	296.868	CHH	Target=RLTR20A4:437-506;Class=LTR/ERVK	repeat
10	10053365	10053449	85	36	0.0265133	0.0028783	0.023635	171.918	CHH	Target=RLTR20A4:454-505;Class=LTR/ERVK	repeat
10	10285412	10285604	193	70	0.0644557	0.0056534	0.0588023	409.35	CHH	Target=RatNor-5.3651:1461-1521;Class=LTR/ERVK	repeat
10	10594334	10594405	72	34	0.0404768	0.00143506	0.0390418	155.879	CHH	ENSRNOG00000002917	intron	Sec14l5
10	11318807	11318901	95	40	0.00863244	0.0410952	-0.0324628	-169.14	CHH	Target=RatNor-5.254:426-477;Class=LTR/ERVK	repeat
10	11318807	11318901	95	40	0.00863244	0.0410952	-0.0324628	-169.14	CHH	Target=B3A:53-181;Class=SINE/B2	repeat
10	11392002	11392203	202	63	0.264516	0.112633	0.151883	254.195	CG	ENSRNOG00000049768	promoter	Adcy9
10	11392002	11392203	202	63	0.264516	0.112633	0.151883	254.195	CG	10:11391535:11393457	CGI
10	11393421	11393504	84	15	0.44446	0.246213	0.198247	71.4864	CG	10:11391535:11393457	CGI
10	11393421	11393504	84	15	0.44446	0.246213	0.198247	71.4864	CG	ENSRNOG00000049768	exon	Adcy9
10	11393421	11393504	84	15	0.44446	0.246213	0.198247	71.4864	CG	10:11393457:11395458	CGI_shore
10	11435050	11435180	131	11	0.564703	0.751266	-0.186563	-53.2437	CG	ENSRNOG00000049768	intron	Adcy9
10	11457330	11457390	61	7	0.930932	0.778176	0.152756	23.9086	CG	Target=ID4_v:1-63;Class=SINE/ID	repeat
10	11457330	11457390	61	7	0.930932	0.778176	0.152756	23.9086	CG	ENSRNOG00000049768	intron	Adcy9
10	11594915	11595020	106	24	0.230428	0.0943802	0.136048	110.74	CG	ENSRNOG00000005330	promoter	Crebbp
10	11594915	11595020	106	24	0.230428	0.0943802	0.136048	110.74	CG	10:11594910:11595442	CGI
10	12598175	12598305	131	46	0.0350667	0.00183478	0.0332319	224.375	CHH	Target=Lx5c:1627-3631;Class=LINE/L1	repeat
10	12851321	12851525	205	75	0.0476312	0.00316883	0.0444624	409.149	CHH	10:12850736:12852737	CGI_shore
10	13036896	13036987	92	29	0.0743751	0.14624	-0.0718647	-98.2632	CG	10:13036610:13037578	CGI
10	13145074	13145312	239	47	0.703907	0.515193	0.188713	229.111	CG	ENSRNOG00000058561	promoter	Srrm2
10	13145074	13145312	239	47	0.703907	0.515193	0.188713	229.111	CG	10:13143105:13145105	CGI_shore
10	13145074	13145312	239	47	0.703907	0.515193	0.188713	229.111	CG	ENSRNOG00000058561	TSS	Srrm2
10	13145074	13145312	239	47	0.703907	0.515193	0.188713	229.111	CG	ENSRNOG00000058561	exon	Srrm2
10	13145074	13145312	239	47	0.703907	0.515193	0.188713	229.111	CG	10:13145106:13145312	CGI
10	13168122	13168263	142	33	0.0969283	0.355567	-0.258638	-197.196	CG	10:13167369:13168456	CGI
10	13168122	13168263	142	33	0.0969283	0.355567	-0.258638	-197.196	CG	ENSRNOG00000004814	promoter	Tceb2
10	13168122	13168263	142	33	0.0969283	0.355567	-0.258638	-197.196	CG	ENSRNOG00000004814	intron	Tceb2
10	13168122	13168263	142	33	0.0969283	0.355567	-0.258638	-197.196	CG	ENSRNOG00000004814	exon	Tceb2
10	13168122	13168263	142	33	0.0969283	0.355567	-0.258638	-197.196	CG	ENSRNOG00000004814	utr5	Tceb2
10	13168122	13168263	142	33	0.0969283	0.355567	-0.258638	-197.196	CG	ENSRNOG00000004814	TSS	Tceb2
10	13386046	13386156	111	43	0.0381365	0.00615608	0.0319804	209.831	CHH	Target=MER4B-int:1150-1194;Class=LTR/ERV1	repeat
10	13386046	13386156	111	43	0.0381365	0.00615608	0.0319804	209.831	CHH	Target=RLTR20A4:427-498;Class=LTR/ERVK	repeat
10	13922534	13922592	59	8	0.590695	0.276898	0.313797	43.1281	CG	ENSRNOG00000010771	intron	Pkd1
10	14003296	14003392	97	17	0.733746	0.527868	0.205877	75.9772	CG	ENSRNOG00000002997	TES	Slc9a3r2
10	14003296	14003392	97	17	0.733746	0.527868	0.205877	75.9772	CG	ENSRNOG00000002997	utr3	Slc9a3r2
10	14003296	14003392	97	17	0.733746	0.527868	0.205877	75.9772	CG	ENSRNOG00000002997	exon	Slc9a3r2
10	14417121	14417181	61	15	0.0207437	0.000504809	0.0202389	53.9955	CHG	ENSRNOG00000016545	intron	Ift140
10	14442247	14442389	143	9	0.774031	0.530972	0.243059	45.2659	CG	ENSRNOG00000016494	exon	Tmem204
10	14442247	14442389	143	9	0.774031	0.530972	0.243059	45.2659	CG	ENSRNOG00000016545	intron	Ift140
10	14988405	14988517	113	47	0.00302986	0.0479	-0.0448701	-249.651	CHH	Target=RLTR20A4:436-493;Class=LTR/ERVK	repeat
10	14988405	14988517	113	47	0.00302986	0.0479	-0.0448701	-249.651	CHH	ENSRNOG00000000230	intron	Lmf1
10	15164555	15164669	115	17	0.596105	0.750386	-0.15428	-73.3767	CG	10:15163817:15165817	CGI_shore
10	15164555	15164669	115	17	0.596105	0.750386	-0.15428	-73.3767	CG	ENSRNOG00000019692	exon	Metrn
10	15729405	15729469	65	5	0.944651	0.605428	0.339223	24.3834	CG	Target=ORR1C1:1-378;Class=LTR/ERVL-MaLR	repeat
10	15803806	15803878	73	27	0.0405176	0.0101634	0.0303542	113.833	CHH	Target=MLT1C:32-461;Class=LTR/ERVL-MaLR	repeat
10	15898598	15898680	83	34	0.0314903	0.00349759	0.0279927	172.684	CHH	10:15896793:15898794	CGI_shore
10	15898598	15898680	83	34	0.0314903	0.00349759	0.0279927	172.684	CHH	Target=B3:1-216;Class=SINE/B2	repeat
10	15898598	15898680	83	34	0.0314903	0.00349759	0.0279927	172.684	CHH	ENSRNOG00000020644	intron	Nsg2
10	16328350	16328420	71	33	0.0507547	0.00797435	0.0427804	181.374	CHH	Target=RatNor-5.254:428-484;Class=LTR/ERVK	repeat
10	16412287	16412439	153	51	0.0546741	0.00353242	0.0511417	291.366	CHH	Target=L1MB4:5631-6147;Class=LINE/L1	repeat
10	16751836	16752026	191	57	0.0821991	0.206159	-0.12396	-261.732	CG	10:16751306:16752528	CGI
10	16751836	16752026	191	57	0.0821991	0.206159	-0.12396	-261.732	CG	ENSRNOG00000020769	intron	Crebrf
10	16979587	16979678	92	29	0.0441776	0.00170655	0.0424711	155.612	CHH	Target=PB1D9:19-119;Class=SINE/Alu	repeat
10	16979587	16979678	92	29	0.0441776	0.00170655	0.0424711	155.612	CHH	Target=RLTR20A4:432-498;Class=LTR/ERVK	repeat
10	17542583	17542656	74	22	0.0982439	0.251526	-0.153282	-92.5248	CG	10:17542095:17543257	CGI
10	17542583	17542656	74	22	0.0982439	0.251526	-0.153282	-92.5248	CG	ENSRNOG00000004395	intron	Fbxw11
10	17722706	17722758	53	21	0.00379214	0.0348618	-0.0310697	-112.622	CHH	ENSRNOG00000027196	promoter	Smim23
10	18047076	18047203	128	15	0.940862	0.786532	0.15433	70.2383	CG	ENSRNOG00000048389	TES	Fgf18
10	18047076	18047203	128	15	0.940862	0.786532	0.15433	70.2383	CG	ENSRNOG00000048389	exon	Fgf18
10	18148920	18148970	51	5	0.587797	0.404211	0.183587	23.3684	CG	ENSRNOG00000005042	intron	Ranbp17
10	18331124	18331182	59	34	0.00419351	0.0376449	-0.0334514	-262.581	CHH	ENSRNOG00000005042	intron	Ranbp17
10	18639693	18639744	52	26	0.00295963	0.0265792	-0.0236195	-142.633	CHH	Target=MTEb:27-209;Class=LTR/ERVL-MaLR	repeat
10	18639693	18639744	52	26	0.00295963	0.0265792	-0.0236195	-142.633	CHH	ENSRNOG00000005365	intron	Kcnip1
10	18666518	18666618	101	7	0.297812	0.738988	-0.441176	-41.1364	CG	ENSRNOG00000005365	intron	Kcnip1
10	18829905	18829969	65	28	0.00690366	0.0398963	-0.0329927	-180.67	CHH	Target=RatNor-5.254:425-491;Class=LTR/ERVK	repeat
10	18829905	18829969	65	28	0.00690366	0.0398963	-0.0329927	-180.67	CHH	ENSRNOG00000005365	intron	Kcnip1
10	18862977	18863047	71	25	0.00117658	0.0292336	-0.028057	-120.026	CHH	Target=RLTR20A4:433-496;Class=LTR/ERVK	repeat
10	18862977	18863047	71	25	0.00117658	0.0292336	-0.028057	-120.026	CHH	ENSRNOG00000005365	intron	Kcnip1
10	18870338	18870412	75	25	0.0380519	0.00891265	0.0291393	168.691	CHH	ENSRNOG00000005365	intron	Kcnip1
10	19165000	19165052	53	5	0.0423659	0.000540114	0.0418257	22.1306	CHG	ENSRNOG00000006293	promoter	Foxi1
10	19630426	19630643	218	79	0.0431338	0.00315165	0.0399822	421.736	CHH	ENSRNOG00000007292	intron	Spdl1
10	19924643	19924737	95	23	0.115308	0.302351	-0.187043	-91.6605	CG	10:19923972:19924772	CGI
10	20201020	20201070	51	24	0.015728	0.0692522	-0.0535242	-120.771	CHH	Target=RLTR20A4:436-498;Class=LTR/ERVK	repeat
10	20591341	20591398	58	6	0.117276	0.289257	-0.171981	-29.0379	CG	ENSRNOG00000007419	promoter	LOC100362038
10	20591341	20591398	58	6	0.117276	0.289257	-0.171981	-29.0379	CG	10:20590978:20591696	CGI
10	20705171	20705527	357	38	0.641935	0.434142	0.207793	208.551	CG	ENSRNOG00000008065	intron	Wwc1
10	20705171	20705527	357	38	0.641935	0.434142	0.207793	208.551	CG	Target=L1MA4:5798-6297;Class=LINE/L1	repeat
10	21163345	21163425	81	28	0.0618418	0.00875608	0.0530857	148.15	CHH	ENSRNOG00000027341	intron	Tenm2
10	21491369	21491444	76	34	0.0376976	0.00204181	0.0356558	171.364	CHH	Target=ORR1D1:166-318;Class=LTR/ERVL-MaLR	repeat
10	21491369	21491444	76	34	0.0376976	0.00204181	0.0356558	171.364	CHH	Target=RMER17C2:95-160;Class=LTR/ERVK	repeat
10	21491369	21491444	76	34	0.0376976	0.00204181	0.0356558	171.364	CHH	Target=ORR1D1:1-181;Class=LTR/ERVL-MaLR	repeat
10	21725899	21726021	123	49	0.0372932	0.00619906	0.0310942	234.318	CHH	Target=RMER1C:1006-1330;Class=Retroposon/L1-dep	repeat
10	21752544	21752625	82	22	0.00356561	0.0251552	-0.0215896	-108.144	CHH	Target=RLTR20A4:444-506;Class=LTR/ERVK	repeat
10	23384886	23384970	85	39	0.0445221	0.00673385	0.0377882	219.957	CHH	Target=B4A:3-292;Class=SINE/B4	repeat
10	23498496	23498566	71	7	0.0550344	0.000879468	0.0541549	23.6387	CHG	Target=L1_Mur1:4403-5296;Class=LINE/L1	repeat
10	23498496	23498566	71	7	0.0550344	0.000879468	0.0541549	23.6387	CHG	Target=L1_Mur1:2612-3263;Class=LINE/L1	repeat
10	23987001	23987106	106	10	0.488327	0.766639	-0.278312	-53.9971	CG	ENSRNOG00000028845	intron	Ebf1
10	25407587	25407717	131	41	0.0550337	0.00123777	0.0537959	233.116	CHH	Target=RLTR20A4:432-491;Class=LTR/ERVK	repeat
10	25469575	25469632	58	22	0.0300462	0.00560578	0.0244404	109.009	CHH	Target=RLTR20A4:438-498;Class=LTR/ERVK	repeat
10	25797854	25797907	54	7	0.0255616	0.000374678	0.0251869	20.9165	CHG	Target=L1MC1:5911-6316;Class=LINE/L1	repeat
10	26219012	26219067	56	19	0.00348055	0.0344585	-0.030978	-132.459	CHH	Target=B3A:24-182;Class=SINE/B2	repeat
10	26219012	26219067	56	19	0.00348055	0.0344585	-0.030978	-132.459	CHH	Target=RLTR20A4:434-511;Class=LTR/ERVK	repeat
10	26830070	26830165	96	4	0.63636	0.304041	0.332319	18.7233	CG	Target=B3:2-211;Class=SINE/B2	repeat
10	26837112	26837172	61	5	0.798489	0.753251	0.0452378	18.4266	CG	Target=RatNor-3.124:504-5089;Class=LINE/L1	repeat
10	28124808	28124868	61	27	0.00184555	0.0297136	-0.0278681	-166.14	CHH	ENSRNOG00000003680	intron	Gabrb2
10	28990165	28990228	64	27	0.038226	0.00818798	0.030038	114.998	CHH	Target=ID_B1:49-219;Class=SINE/B4	repeat
10	29274061	29274193	133	43	0.0675945	0.0103591	0.0572354	221.864	CHH	Target=RatNor-5.254:426-471;Class=LTR/ERVK	repeat
10	30896783	30896859	77	37	0.0678418	0.0144938	0.053348	210.857	CHH	ENSRNOG00000005406	intron	Clint1
10	31154921	31155017	97	16	0.46429	0.255959	0.20833	72.3734	CG	ENSRNOG00000042980	intron	Adam19
10	31280926	31281007	82	23	0.0563241	0.0144135	0.0419107	113.214	CHH	ENSRNOG00000006557	utr3	Cyfip2
10	31280926	31281007	82	23	0.0563241	0.0144135	0.0419107	113.214	CHH	ENSRNOG00000006557	exon	Cyfip2
10	31558337	31558466	130	52	0.03473	0.00107696	0.0336531	267.132	CHH	Target=ID_B1:63-223;Class=SINE/B4	repeat
10	31558337	31558466	130	52	0.03473	0.00107696	0.0336531	267.132	CHH	Target=B1F:7-140;Class=SINE/Alu	repeat
10	31584884	31585016	133	38	0.0335843	0.00392094	0.0296633	153.083	CHH	ENSRNOG00000031443	intron	Havcr2
10	31584884	31585016	133	38	0.0335843	0.00392094	0.0296633	153.083	CHH	Target=RLTR25A:1-1028;Class=LTR/ERVK	repeat
10	32097476	32097581	106	58	0.00161226	0.0271756	-0.0255633	-297.361	CHH	Target=RatNor-3.124:5819-6884;Class=LINE/L1	repeat
10	32097476	32097581	106	58	0.00161226	0.0271756	-0.0255633	-297.361	CHH	ENSRNOG00000002372	intron	Sgcd
10	32213918	32213974	57	24	0.011889	0.0507778	-0.0388889	-127.385	CHH	Target=B3:2-203;Class=SINE/B2	repeat
10	32213918	32213974	57	24	0.011889	0.0507778	-0.0388889	-127.385	CHH	Target=RLTR20A4:434-496;Class=LTR/ERVK	repeat
10	32213918	32213974	57	24	0.011889	0.0507778	-0.0388889	-127.385	CHH	ENSRNOG00000002372	intron	Sgcd
10	32450263	32450453	191	61	0.00139903	0.0637548	-0.0623558	-354.084	CHH	ENSRNOG00000002372	intron	Sgcd
10	32450263	32450453	191	61	0.00139903	0.0637548	-0.0623558	-354.084	CHH	ENSRNOG00000002372	utr5	Sgcd
10	33977028	33977127	100	38	0.0343428	0.00432463	0.0300182	174.056	CHH	Target=Lx2A1:6012-6997;Class=LINE/L1	repeat
10	34382520	34382749	230	54	0.002447	0.0700134	-0.0675664	-358.972	CHH	ENSRNOG00000046838	promoter	Olr1386
10	34382520	34382749	230	54	0.002447	0.0700134	-0.0675664	-358.972	CHH	Target=B1F:1-148;Class=SINE/Alu	repeat
10	34382520	34382749	230	54	0.002447	0.0700134	-0.0675664	-358.972	CHH	Target=RMER12C:812-1013;Class=LTR/ERVK	repeat
10	35119669	35119791	123	16	0.780328	0.538321	0.242007	87.1188	CG	ENSRNOG00000002511	intron	Flt4
10	35206877	35206935	59	26	0.0122907	0.0539605	-0.0416699	-137.907	CHH	Target=RLTR20A4:436-495;Class=LTR/ERVK	repeat
10	35206877	35206935	59	26	0.0122907	0.0539605	-0.0416699	-137.907	CHH	Target=B3A:1-182;Class=SINE/B2	repeat
10	35416431	35416586	156	65	0.00441059	0.0362325	-0.0318219	-330.29	CHH	ENSRNOG00000003005	intron	Rasgef1c
10	35547714	35547788	75	27	0.0362527	0.00786359	0.0283892	112.229	CHH	ENSRNOG00000046330	intron	Rnf130
10	35946900	35946979	80	33	0.00540978	0.0321646	-0.0267549	-168.588	CHH	Target=RatNor-5.254:431-484;Class=LTR/ERVK	repeat
10	35946900	35946979	80	33	0.00540978	0.0321646	-0.0267549	-168.588	CHH	Target=B3A:3-182;Class=SINE/B2	repeat
10	36183405	36183507	103	52	0.00190053	0.0342254	-0.0323249	-266.527	CHH	Target=RLTR20A4:422-494;Class=LTR/ERVK	repeat
10	36183405	36183507	103	52	0.00190053	0.0342254	-0.0323249	-266.527	CHH	ENSRNOG00000061484	intron	Adamts2
10	36184952	36185047	96	12	0.436185	0.72059	-0.284406	-69.4732	CG	ENSRNOG00000061484	intron	Adamts2
10	36798408	36798521	114	31	0.0700957	0.00420623	0.0658895	142.383	CHH	Target=RLTR20A4:422-496;Class=LTR/ERVK	repeat
10	36798408	36798521	114	31	0.0700957	0.00420623	0.0658895	142.383	CHH	ENSRNOG00000003349	intron	Col23a1
10	36881263	36881341	79	30	0.0726462	0.0124865	0.0601597	169.115	CHH	Target=RLTR20A4:436-495;Class=LTR/ERVK	repeat
10	36881263	36881341	79	30	0.0726462	0.0124865	0.0601597	169.115	CHH	Target=RLTR20A4:437-495;Class=LTR/ERVK	repeat
10	36881263	36881341	79	30	0.0726462	0.0124865	0.0601597	169.115	CHH	Target=RLTR20A4:436-496;Class=LTR/ERVK	repeat
10	36881263	36881341	79	30	0.0726462	0.0124865	0.0601597	169.115	CHH	ENSRNOG00000003349	intron	Col23a1
10	37418688	37418780	93	29	0.0408282	0.00592039	0.0349078	139.366	CHH	ENSRNOG00000055800	promoter	U6
10	37418688	37418780	93	29	0.0408282	0.00592039	0.0349078	139.366	CHH	ENSRNOG00000053018	promoter	SNORA70
10	37418688	37418780	93	29	0.0408282	0.00592039	0.0349078	139.366	CHH	Target=ID_B1:50-221;Class=SINE/B4	repeat
10	37800107	37800173	67	32	0.0405083	0.00976778	0.0307405	214.481	CHH	Target=MurSatRep1:106-255;Class=Unknown	repeat
10	37905823	37905967	145	46	0.00546071	0.0363687	-0.030908	-198.547	CHH	Target=RLTR20A4:270-585;Class=LTR/ERVK	repeat
10	38282698	38282829	132	35	0.0521852	0.00331904	0.0488662	187.553	CHH	Target=RLTR20A4:436-493;Class=LTR/ERVK	repeat
10	38282698	38282829	132	35	0.0521852	0.00331904	0.0488662	187.553	CHH	ENSRNOG00000006565	intron	Fstl4
10	38377992	38378064	73	38	0.0341141	0.000766781	0.0333473	197.649	CHH	Target=Lx:6427-6652;Class=LINE/L1	repeat
10	38377992	38378064	73	38	0.0341141	0.000766781	0.0333473	197.649	CHH	ENSRNOG00000006565	intron	Fstl4
10	38739228	38739326	99	35	0.0333578	0.000374108	0.0329837	173.905	CHH	ENSRNOG00000006965	intron	Aff4
10	39064217	39064321	105	56	0.046178	0.00594728	0.0402307	338.391	CHH	Target=RMER1A:800-1010;Class=Retroposon/L1-dep	repeat
10	40233222	40233428	207	75	0.0590555	0.00344078	0.0556147	461.753	CHH	Target=ID_B1:88-213;Class=SINE/B4	repeat
10	40244651	40244717	67	16	0.0385801	0.000494161	0.038086	61.5068	CHG	Target=PB1D11:50-105;Class=SINE/Alu	repeat
10	40244651	40244717	67	16	0.0385801	0.000494161	0.038086	61.5068	CHG	Target=ID:7-78;Class=SINE/ID	repeat
10	40379536	40379663	128	31	0.0789645	0.00677453	0.0721899	171.025	CHH	10:40379154:40381154	CGI_shore
10	40379536	40379663	128	31	0.0789645	0.00677453	0.0721899	171.025	CHH	Target=L1MB5:5480-5609;Class=LINE/L1	repeat
10	40379536	40379663	128	31	0.0789645	0.00677453	0.0721899	171.025	CHH	10:40379597:40381597	CGI_shore
10	40761452	40761549	98	40	0.011199	0.0581794	-0.0469804	-193.069	CHH	Target=RatNor-5.254:431-488;Class=LTR/ERVK	repeat
10	40761452	40761549	98	40	0.011199	0.0581794	-0.0469804	-193.069	CHH	Target=B4A:216-292;Class=SINE/B4	repeat
10	40761452	40761549	98	40	0.011199	0.0581794	-0.0469804	-193.069	CHH	Target=MurSatRep1:107-274;Class=Unknown	repeat
10	40761452	40761549	98	40	0.011199	0.0581794	-0.0469804	-193.069	CHH	ENSRNOG00000012840	intron	Sparc
10	41139593	41139663	71	21	0.0333527	0.0050207	0.028332	107.259	CHH	Target=RLTR20A4:431-489;Class=LTR/ERVK	repeat
10	41477512	41477593	82	37	0.0336858	0.00315195	0.0305339	172.469	CHH	Target=Lx:5587-6883;Class=LINE/L1	repeat
10	42008825	42008962	138	62	0.0102476	0.0692562	-0.0590085	-388.719	CHH	Target=RatNor-1.225:1-491;Class=LTR/ERVK	repeat
10	42431468	42431537	70	33	0.0257334	0.071971	-0.0462376	-155.678	CHH	Target=RLTR20A4:430-493;Class=LTR/ERVK	repeat
10	42649783	42649936	154	49	0.0382876	0.000902253	0.0373854	244.785	CHH	ENSRNOG00000045816	intron	Gria1
10	42649783	42649936	154	49	0.0382876	0.000902253	0.0373854	244.785	CHH	Target=B4A:2-292;Class=SINE/B4	repeat
10	42649783	42649936	154	49	0.0382876	0.000902253	0.0373854	244.785	CHH	Target=RatNor-5.254:430-493;Class=LTR/ERVK	repeat
10	43256579	43256730	152	40	0.0802418	0.010192	0.0700498	205.304	CHH	10:43256523:43258523	CGI_shore
10	43435478	43435663	186	4	0.406209	0.142765	0.263444	18.6842	CG	10:43435276:43436415	CGI
10	43435998	43436054	57	14	0.0979775	0.225313	-0.127336	-59.5008	CG	10:43435276:43436415	CGI
10	44096753	44096824	72	22	0.00103528	0.0336528	-0.0326175	-140.259	CHH	ENSRNOG00000047392	promoter	LOC686792
10	44096753	44096824	72	22	0.00103528	0.0336528	-0.0326175	-140.259	CHH	Target=RatNor-3.124:6240-6879;Class=LINE/L1	repeat
10	45618447	45618538	92	43	0.0275298	0.00200475	0.025525	172.046	CHH	ENSRNOG00000003039	intron	Wnt3a
10	46115342	46115432	91	11	0.407772	0.57603	-0.168259	-43.9745	CG	ENSRNOG00000003226	exon	Mprip
10	46115342	46115432	91	11	0.407772	0.57603	-0.168259	-43.9745	CG	ENSRNOG00000003226	intron	Mprip
10	46270946	46271124	179	72	0.0565355	0.00629701	0.0502385	436.582	CHH	Target=RMER10A:1-442;Class=LTR/ERVL	repeat
10	46426549	46426635	87	22	0.0542927	0.0157162	0.0385765	122.461	CHH	Target=RLTR20A4:439-494;Class=LTR/ERVK	repeat
10	46426549	46426635	87	22	0.0542927	0.0157162	0.0385765	122.461	CHH	Target=ORR1E:51-307;Class=LTR/ERVL-MaLR	repeat
10	47954392	47954581	190	83	0.059374	0.00863615	0.0507379	497.947	CHH	ENSRNOG00000002616	intron	Slc5a10
10	48570851	48570913	63	22	0.00750733	0.0315269	-0.0240196	-114.189	CHH	10:48569999:48572000	CGI_shore
10	48570851	48570913	63	22	0.00750733	0.0315269	-0.0240196	-114.189	CHH	ENSRNOG00000002922	intron	Adora2b
10	49174849	49174953	105	11	0.285733	0.511925	-0.226192	-56.6619	CG	10:49173261:49175261	CGI_shore
10	49501216	49501285	70	33	0.0188031	0.0786121	-0.059809	-194.841	CHH	ENSRNOG00000027212	intron	Tekt3
10	49501216	49501285	70	33	0.0188031	0.0786121	-0.059809	-194.841	CHH	Target=RatNor-5.3651:1465-1521;Class=LTR/ERVK	repeat
10	49709203	49709436	234	99	0.151254	0.0101637	0.14109	940.694	CHH	Target=ID_B1:92-215;Class=SINE/B4	repeat
10	50770820	50771005	186	64	0.0567499	0.00238539	0.0543645	368.338	CHH	Target=RSINE1:4-165;Class=SINE/B4	repeat
10	51198970	51199061	92	39	0.00859891	0.0458382	-0.0372392	-207.849	CHH	Target=RSINE1:12-165;Class=SINE/B4	repeat
10	51198970	51199061	92	39	0.00859891	0.0458382	-0.0372392	-207.849	CHH	Target=RLTR20A4:434-484;Class=LTR/ERVK	repeat
10	51658662	51658746	85	9	0.861282	0.683748	0.177535	44.1733	CG	ENSRNOG00000003603	intron	Arhgap44
10	52712710	52712760	51	26	0.0440671	0.0090134	0.0350537	146.165	CHH	ENSRNOG00000004171	promoter	Dnah9
10	52712710	52712760	51	26	0.0440671	0.0090134	0.0350537	146.165	CHH	10:52711324:52713325	CGI_shore
10	52712710	52712760	51	26	0.0440671	0.0090134	0.0350537	146.165	CHH	Target=RatNor-5.254:423-485;Class=LTR/ERVK	repeat
10	52977011	52977154	144	62	0.0543569	0.00487585	0.049481	381.587	CHH	ENSRNOG00000029012	intron	Shisa6
10	53837542	53837653	112	37	0.0476811	0.00568042	0.0420007	200.798	CHH	ENSRNOG00000050042	exon	Myh8
10	53837542	53837653	112	37	0.0476811	0.00568042	0.0420007	200.798	CHH	ENSRNOG00000049695	intron	Myh1
10	53904827	53904907	81	41	0.0473816	0.0094995	0.0378821	205.626	CHH	Target=RLTR20A4:433-496;Class=LTR/ERVK	repeat
10	53904827	53904907	81	41	0.0473816	0.0094995	0.0378821	205.626	CHH	ENSRNOG00000050042	intron	Myh8
10	54188525	54188583	59	24	0.000996001	0.034289	-0.033293	-111.058	CHH	Target=RLTR20A4:430-492;Class=LTR/ERVK	repeat
10	54188525	54188583	59	24	0.000996001	0.034289	-0.033293	-111.058	CHH	ENSRNOG00000049361	intron	Gas7
10	54864127	54864191	65	26	0.00487	0.0437173	-0.0388473	-115.703	CHH	Target=RatNor-5.3651:1466-1522;Class=LTR/ERVK	repeat
10	54864127	54864191	65	26	0.00487	0.0437173	-0.0388473	-115.703	CHH	ENSRNOG00000003947	intron	Ntn1
10	55340606	55340662	57	26	0.0125476	0.0553172	-0.0427696	-124.503	CHH	ENSRNOG00000002886	intron	Myh10
10	55389737	55389825	89	28	0.00534791	0.0284517	-0.0231038	-121.576	CHH	ENSRNOG00000002886	intron	Myh10
10	55389737	55389825	89	28	0.00534791	0.0284517	-0.0231038	-121.576	CHH	Target=RatNor-5.254:429-487;Class=LTR/ERVK	repeat
10	55849987	55850040	54	11	0.177198	0.383904	-0.206705	-62.8696	CG	10:55849523:55850390	CGI
10	55849987	55850040	54	11	0.177198	0.383904	-0.206705	-62.8696	CG	ENSRNOG00000007931	exon	Gucy2d
10	55969158	55969239	82	23	0.329088	0.121445	0.207643	126.059	CG	10:55968909:55970047	CGI
10	55969469	55969536	68	12	0.108956	0.42058	-0.311624	-58.853	CG	10:55968909:55970047	CGI
10	56372126	56372245	120	23	0.366201	0.104447	0.261754	100.111	CG	10:56371692:56372258	CGI
10	56546777	56546898	122	39	0.108744	0.266581	-0.157837	-169.212	CG	10:56546107:56547064	CGI
10	56546777	56546898	122	39	0.108744	0.266581	-0.157837	-169.212	CG	ENSRNOG00000017117	exon	Ybx2
10	56606303	56606530	228	47	0.252136	0.0924468	0.159689	181.148	CG	10:56605080:56606733	CGI
10	56606303	56606530	228	47	0.252136	0.0924468	0.159689	181.148	CG	ENSRNOG00000017657	intron	Phf23
10	56821863	56822048	186	64	0.00404502	0.0462421	-0.0421971	-325.599	CHH	ENSRNOG00000018748	promoter	Slc16a11
10	56821863	56822048	186	64	0.00404502	0.0462421	-0.0421971	-325.599	CHH	Target=ID_B1:108-206;Class=SINE/B4	repeat
10	56821863	56822048	186	64	0.00404502	0.0462421	-0.0421971	-325.599	CHH	10:56821817:56823817	CGI_shore
10	56821863	56822048	186	64	0.00404502	0.0462421	-0.0421971	-325.599	CHH	Target=RatNor-6.850:2-89;Class=SINE/ID	repeat
10	56865387	56865625	239	60	0.0528779	0.00361761	0.0492603	288.116	CHH	ENSRNOG00000027037	promoter	Alox12
10	56865387	56865625	239	60	0.0528779	0.00361761	0.0492603	288.116	CHH	Target=RatNor-1.6:1-191;Class=SINE/B2	repeat
10	57206927	57206991	65	7	0.263317	0.499869	-0.236552	-30.7462	CG	ENSRNOG00000033508	intron	Mink1
10	57322151	57322274	124	49	0.200038	0.0851852	0.114853	203.705	CG	ENSRNOG00000031364	promoter	Kif1c
10	57322151	57322274	124	49	0.200038	0.0851852	0.114853	203.705	CG	10:57321689:57322773	CGI
10	57462337	57462509	173	49	0.118166	0.262799	-0.144633	-184.507	CG	ENSRNOG00000005015	promoter	Rabep1
10	57462337	57462509	173	49	0.118166	0.262799	-0.144633	-184.507	CG	10:57462240:57462625	CGI
10	57462337	57462509	173	49	0.118166	0.262799	-0.144633	-184.507	CG	ENSRNOG00000005015	TSS	Rabep1
10	57462337	57462509	173	49	0.118166	0.262799	-0.144633	-184.507	CG	ENSRNOG00000005015	utr5	Rabep1
10	57462337	57462509	173	49	0.118166	0.262799	-0.144633	-184.507	CG	ENSRNOG00000005015	exon	Rabep1
10	58089331	58089424	94	39	0.0384426	0.00654891	0.0318937	180.286	CHH	Target=RMER12B:1194-1223;Class=LTR/ERVK	repeat
10	58089331	58089424	94	39	0.0384426	0.00654891	0.0318937	180.286	CHH	Target=RatNor-5.254:430-486;Class=LTR/ERVK	repeat
10	58279395	58279491	97	38	0.0416838	0.00350174	0.038182	185.798	CHH	Target=B3A:1-182;Class=SINE/B2	repeat
10	58438204	58438391	188	75	0.0505857	0.00818241	0.0424033	351.113	CHH	Target=B4A:1-292;Class=SINE/B4	repeat
10	58438204	58438391	188	75	0.0505857	0.00818241	0.0424033	351.113	CHH	Target=RatNor-5.254:428-485;Class=LTR/ERVK	repeat
10	58693106	58693165	60	23	0.034922	0.002531	0.032391	106.741	CHH	ENSRNOG00000008323	intron	Pitpnm3
10	58760665	58760797	133	43	0.00576356	0.0369094	-0.0311458	-202.843	CHH	ENSRNOG00000014027	intron	RGD1304728
10	58760665	58760797	133	43	0.00576356	0.0369094	-0.0311458	-202.843	CHH	Target=RatNor-6.850:2-91;Class=SINE/ID	repeat
10	58878004	58878180	177	50	0.07109	0.00448115	0.0666088	292.102	CHH	ENSRNOG00000014953	intron	Fbxo39
10	58878004	58878180	177	50	0.07109	0.00448115	0.0666088	292.102	CHH	Target=RLTR20A4:440-509;Class=LTR/ERVK	repeat
10	58878004	58878180	177	50	0.07109	0.00448115	0.0666088	292.102	CHH	ENSRNOG00000014953	exon	Fbxo39
10	59233436	59233553	118	44	0.0286453	0.00257738	0.0260679	187.83	CHH	ENSRNOG00000010041	intron	Ube2g1
10	59233436	59233553	118	44	0.0286453	0.00257738	0.0260679	187.83	CHH	Target=RLTR11A:10-525;Class=LTR/ERVK	repeat
10	60541085	60541262	178	75	0.0457893	0.00707988	0.0387094	383.044	CHH	Target=Lx:6261-6603;Class=LINE/L1	repeat
10	61306389	61306524	136	60	0.0400817	0.00315348	0.0369282	280.976	CHH	Target=RLTR20A4:430-493;Class=LTR/ERVK	repeat
10	61306389	61306524	136	60	0.0400817	0.00315348	0.0369282	280.976	CHH	ENSRNOG00000002652	intron	Rap1gap2
10	62035624	62035702	79	5	0.126881	0.281524	-0.154643	-23.3229	CG	ENSRNOG00000003121	promoter	Rtn4rl1
10	62035624	62035702	79	5	0.126881	0.281524	-0.154643	-23.3229	CG	10:62035226:62037015	CGI
10	64040888	64041000	113	43	0.00534926	0.0379808	-0.0326316	-233.439	CHH	Target=RLTR20A4:436-493;Class=LTR/ERVK	repeat
10	64040888	64041000	113	43	0.00534926	0.0379808	-0.0326316	-233.439	CHH	Target=B4A:2-292;Class=SINE/B4	repeat
10	64040888	64041000	113	43	0.00534926	0.0379808	-0.0326316	-233.439	CHH	ENSRNOG00000061429	intron	Rph3al
10	64086968	64087020	53	7	0.0501109	0.0104839	0.039627	32.9409	CHG	ENSRNOG00000061429	intron	Rph3al
10	64130693	64130761	69	17	0.909048	0.712666	0.196382	87.76	CG	Target=RLTR20A4:433-495;Class=LTR/ERVK	repeat
10	64130693	64130761	69	17	0.909048	0.712666	0.196382	87.76	CG	Target=Lx5:6734-7049;Class=LINE/L1	repeat
10	64289682	64289752	71	7	0.600056	0.415323	0.184732	30.3132	CG	ENSRNOG00000006895	intron	Vps53
10	64511856	64512093	238	92	0.0187115	0.0900217	-0.0713102	-566.655	CHH	Target=RLTR20A4:434-493;Class=LTR/ERVK	repeat
10	64511856	64512093	238	92	0.0187115	0.0900217	-0.0713102	-566.655	CHH	ENSRNOG00000008178	intron	Nxn
10	64539071	64539140	70	25	0.00982448	0.0404182	-0.0305937	-130.943	CHH	Target=B4A:5-292;Class=SINE/B4	repeat
10	64539071	64539140	70	25	0.00982448	0.0404182	-0.0305937	-130.943	CHH	ENSRNOG00000008178	intron	Nxn
10	64989562	64989661	100	9	0.58411	0.39418	0.18993	37.8155	CG	ENSRNOG00000033101	intron	Myo18a
10	66160650	66160774	125	34	0.00800667	0.0451533	-0.0371466	-175.341	CHH	Target=RatNor-6.850:1-90;Class=SINE/ID	repeat
10	67187915	67188075	161	19	0.795494	0.592269	0.203225	98.034	CG	Target=RatNor-6.282:2-86;Class=SINE/ID	repeat
10	67690778	67690853	76	36	0.0733536	0.0120814	0.0612722	193.825	CHH	ENSRNOG00000005515	intron	Rhbdl3
10	68135190	68135344	155	58	0.00386392	0.0487869	-0.044923	-300.623	CHH	Target=ID_B1:86-195;Class=SINE/B4	repeat
10	68135190	68135344	155	58	0.00386392	0.0487869	-0.044923	-300.623	CHH	ENSRNOG00000003276	intron	Myo1d
10	68396911	68397037	127	48	0.0349766	0.00444376	0.0305328	220.078	CHH	10:68395610:68397611	CGI_shore
10	68396911	68397037	127	48	0.0349766	0.00444376	0.0305328	220.078	CHH	ENSRNOG00000058308	intron	Asic2
10	68462465	68462671	207	77	0.0875036	0.00892709	0.0785765	529.339	CHH	Target=RatNor-5.254:421-486;Class=LTR/ERVK	repeat
10	68462465	68462671	207	77	0.0875036	0.00892709	0.0785765	529.339	CHH	ENSRNOG00000058308	intron	Asic2
10	68488909	68489017	109	50	0.0417742	0.00303897	0.0387352	278.414	CHH	ENSRNOG00000058308	intron	Asic2
10	68570211	68570304	94	39	0.037897	0.00157388	0.0363232	224.935	CHH	Target=B4:1-292;Class=SINE/B4	repeat
10	68570211	68570304	94	39	0.037897	0.00157388	0.0363232	224.935	CHH	Target=RatNor-5.254:424-481;Class=LTR/ERVK	repeat
10	68821065	68821152	88	38	0.030518	0.000803564	0.0297145	229.069	CHH	Target=RatNor-5.3651:1427-1521;Class=LTR/ERVK	repeat
10	68821065	68821152	88	38	0.030518	0.000803564	0.0297145	229.069	CHH	Target=RMER17C2:89-154;Class=LTR/ERVK	repeat
10	68948623	68948692	70	20	0.0280066	0.00348378	0.0245228	104.807	CHH	Target=RatNor-5.254:420-481;Class=LTR/ERVK	repeat
10	69067539	69067593	55	26	0.0421192	0.0047991	0.0373201	119.338	CHH	Target=RatNor-5.254:429-484;Class=LTR/ERVK	repeat
10	69081130	69081243	114	48	0.00550803	0.0328428	-0.0273348	-222.66	CHH	Target=RMER17D:373-476;Class=LTR/ERVK	repeat
10	69718224	69718414	191	70	0.0572516	0.00190676	0.0553448	466.097	CHH	Target=RatNor-5.3651:1466-1536;Class=LTR/ERVK	repeat
10	69759383	69759572	190	78	0.0858775	0.00448982	0.0813877	452.308	CHH	Target=RatNor-5.254:418-498;Class=LTR/ERVK	repeat
10	69759383	69759572	190	78	0.0858775	0.00448982	0.0813877	452.308	CHH	ENSRNOG00000007455	intron	Tmem132e
10	69819557	69819626	70	33	0.00122804	0.0374959	-0.0362679	-185.469	CHH	Target=RatNor-5.3651:1458-1521;Class=LTR/ERVK	repeat
10	69830863	69830995	133	59	0.00906168	0.0551613	-0.0460996	-318.133	CHH	Target=RLTR20A4:425-497;Class=LTR/ERVK	repeat
10	70277833	70277992	160	59	0.045406	0.00168096	0.043725	332.201	CHH	ENSRNOG00000009466	intron	Unc45b
10	70277833	70277992	160	59	0.045406	0.00168096	0.043725	332.201	CHH	Target=ID_B1:85-192;Class=SINE/B4	repeat
10	70277833	70277992	160	59	0.045406	0.00168096	0.043725	332.201	CHH	Target=RLTR20A4:420-497;Class=LTR/ERVK	repeat
10	71177795	71177894	100	39	0.00979335	0.0493439	-0.0395505	-187.607	CHH	Target=RMER17C2:63-154;Class=LTR/ERVK	repeat
10	71177795	71177894	100	39	0.00979335	0.0493439	-0.0395505	-187.607	CHH	ENSRNOG00000002598	intron	Hnf1b
10	71911066	71911238	173	51	0.0088891	0.0635051	-0.054616	-295.455	CHH	Target=RatNor-5.3651:1465-1521;Class=LTR/ERVK	repeat
10	71911066	71911238	173	51	0.0088891	0.0635051	-0.054616	-295.455	CHH	Target=RLTR20A4:425-472;Class=LTR/ERVK	repeat
10	72181507	72181600	94	33	0.0411917	0.00389263	0.037299	152.323	CHH	ENSRNOG00000027860	intron	Ggnbp2
10	72389075	72389125	51	23	0.0406873	0.00429887	0.0363884	105.885	CHH	Target=RatNor-6.282:1-88;Class=SINE/ID	repeat
10	72389075	72389125	51	23	0.0406873	0.00429887	0.0363884	105.885	CHH	ENSRNOG00000027711	intron	Usp32
10	73286832	73286908	77	15	0.35843	0.514109	-0.155679	-74.1744	CG	10:73285941:73287285	CGI
10	73286832	73286908	77	15	0.35843	0.514109	-0.155679	-74.1744	CG	ENSRNOG00000003517	exon	Tbx2
10	73289642	73289734	93	14	0.635522	0.37242	0.263102	74.1618	CG	ENSRNOG00000003517	intron	Tbx2
10	73289642	73289734	93	14	0.635522	0.37242	0.263102	74.1618	CG	10:73288638:73290638	CGI_shore
10	73636025	73636311	287	33	0.06475	0.000763742	0.0639863	190.572	CHH	ENSRNOG00000003576	intron	Ints2
10	73894597	73894699	103	44	0.00220277	0.0280294	-0.0258267	-194.551	CHH	Target=RatNor-5.254:428-488;Class=LTR/ERVK	repeat
10	73986617	73986727	111	48	0.00406115	0.0354665	-0.0314054	-224.521	CHH	Target=B4:1-292;Class=SINE/B4	repeat
10	73986617	73986727	111	48	0.00406115	0.0354665	-0.0314054	-224.521	CHH	ENSRNOG00000003967	intron	Vmp1
10	74055859	74055942	84	44	0.0311076	0.00275002	0.0283576	227.042	CHH	ENSRNOG00000004291	intron	Cltc
10	74298740	74298793	54	7	0.112912	0.306762	-0.19385	-31.0158	CG	10:74297925:74298918	CGI
10	74298740	74298793	54	7	0.112912	0.306762	-0.19385	-31.0158	CG	ENSRNOG00000005447	promoter	LOC100364791
10	74535413	74535476	64	5	0.670117	0.874287	-0.20417	-23.3624	CG	ENSRNOG00000006248	exon	Trim37
10	75612506	75612588	83	27	0.0516654	0.00662414	0.0450412	129.033	CHH	Target=RLTR20A4:432-501;Class=LTR/ERVK	repeat
10	75620722	75620810	89	12	0.629119	0.428272	0.200847	51.7893	CG	ENSRNOG00000010446	exon	Ccdc182
10	75620722	75620810	89	12	0.629119	0.428272	0.200847	51.7893	CG	10:75620621:75620909	CGI
10	75669468	75669558	91	14	0.0423771	0.00614233	0.0362348	52.4828	CHG	Target=RSINE1:2-143;Class=SINE/B4	repeat
10	75683834	75683969	136	47	0.0477125	0.00714982	0.0405627	219.423	CHH	Target=RLTR20A4:427-500;Class=LTR/ERVK	repeat
10	75683834	75683969	136	47	0.0477125	0.00714982	0.0405627	219.423	CHH	ENSRNOG00000025338	intron	Msi2
10	75840993	75841076	84	9	0.720431	0.871017	-0.150587	-33.8661	CG	ENSRNOG00000025338	intron	Msi2
10	75846092	75846280	189	61	0.0929146	0.0186988	0.0742158	359.465	CHH	ENSRNOG00000025338	intron	Msi2
10	75872786	75872836	51	22	0.0344481	0.00186467	0.0325834	103.112	CHH	Target=Lx10:6917-7412;Class=LINE/L1	repeat
10	75872786	75872836	51	22	0.0344481	0.00186467	0.0325834	103.112	CHH	Target=RLTR20A4:434-493;Class=LTR/ERVK	repeat
10	75872786	75872836	51	22	0.0344481	0.00186467	0.0325834	103.112	CHH	ENSRNOG00000025338	intron	Msi2
10	75882349	75882536	188	74	0.0623555	0.0138724	0.0484831	363.346	CHH	ENSRNOG00000025338	intron	Msi2
10	76023402	76023475	74	9	0.53269	0.728085	-0.195395	-39.9264	CG	ENSRNOG00000025338	intron	Msi2
10	76456872	76456945	74	5	0.731951	0.558476	0.173475	21.7787	CG	ENSRNOG00000057669	promoter	U6
10	76582661	76582728	68	7	0.0664618	0.00155123	0.0649105	33.5357	CHG	Target=B4A:8-289;Class=SINE/B4	repeat
10	76930775	76930834	60	29	0.01918	0.0615587	-0.0423787	-141.9	CHH	ENSRNOG00000023532	promoter	4932411E22Rik
10	76930775	76930834	60	29	0.01918	0.0615587	-0.0423787	-141.9	CHH	Target=RatNor-5.3651:1470-1524;Class=LTR/ERVK	repeat
10	76930775	76930834	60	29	0.01918	0.0615587	-0.0423787	-141.9	CHH	Target=RLTR20A4:406-490;Class=LTR/ERVK	repeat
10	77540940	77541064	125	48	0.0509118	0.00859209	0.0423197	260.334	CHH	ENSRNOG00000002434	intron	Tmem100
10	77540940	77541064	125	48	0.0509118	0.00859209	0.0423197	260.334	CHH	Target=RatNor-5.254:420-475;Class=LTR/ERVK	repeat
10	77610674	77610745	72	29	0.00768724	0.0369794	-0.0292922	-147.861	CHH	Target=RLTR20A4:437-497;Class=LTR/ERVK	repeat
10	77675842	77676002	161	56	0.0407406	0.00275321	0.0379874	288.048	CHH	Target=RatNor-6.850:2-91;Class=SINE/ID	repeat
10	78000006	78000158	153	19	0.835668	0.667082	0.168586	85.4014	CG	Target=MLT1D:181-505;Class=LTR/ERVL-MaLR	repeat
10	78521217	78521271	55	19	0.0028721	0.0390015	-0.0361294	-101.845	CHH	Target=Lx9:7516-7638;Class=LINE/L1	repeat
10	78552432	78552484	53	26	0.0473276	0.0141066	0.033221	131.268	CHH	Target=RLTR20A4:430-493;Class=LTR/ERVK	repeat
10	78907560	78907686	127	47	0.00393306	0.0501917	-0.0462586	-249.582	CHH	Target=RLTR20A4:440-501;Class=LTR/ERVK	repeat
10	78951018	78951167	150	55	0.059877	0.0109433	0.0489337	300.451	CHH	Target=RSINE1:53-165;Class=SINE/B4	repeat
10	79108997	79109048	52	26	0.0150073	0.0501318	-0.0351245	-152.595	CHH	Target=RatNor-5.254:425-481;Class=LTR/ERVK	repeat
10	79866020	79866198	179	76	0.0324163	0.00286606	0.0295503	335.931	CHH	Target=Lx:6102-6642;Class=LINE/L1	repeat
10	79866020	79866198	179	76	0.0324163	0.00286606	0.0295503	335.931	CHH	Target=RatNor-5.254:422-493;Class=LTR/ERVK	repeat
10	79866020	79866198	179	76	0.0324163	0.00286606	0.0295503	335.931	CHH	Target=Lx:5808-6127;Class=LINE/L1	repeat
10	80506788	80506899	112	15	0.00934384	0.040673	-0.0313291	-51.1411	CHG	Target=RatNor-3.124:5083-6884;Class=LINE/L1	repeat
10	80516000	80516095	96	34	0.0127311	0.0739502	-0.0612191	-190.828	CHH	Target=Lx10:7153-7596;Class=LINE/L1	repeat
10	80683243	80683356	114	37	0.03342	0.00167733	0.0317427	162.974	CHH	Target=RLTR20A4:431-488;Class=LTR/ERVK	repeat
10	80803865	80803941	77	27	0.0343772	0.00336055	0.0310167	151.101	CHH	Target=RLTR20A4:439-494;Class=LTR/ERVK	repeat
10	80803865	80803941	77	27	0.0343772	0.00336055	0.0310167	151.101	CHH	Target=B4:1-284;Class=SINE/B4	repeat
10	80803865	80803941	77	27	0.0343772	0.00336055	0.0310167	151.101	CHH	ENSRNOG00000002626	intron	Car10
10	80917000	80917050	51	18	0.031129	0.00421927	0.0269097	111.867	CHH	ENSRNOG00000002626	intron	Car10
10	81137997	81138125	129	41	0.0378255	0.00397481	0.0338506	185.444	CHH	ENSRNOG00000002626	intron	Car10
10	82494059	82494157	99	28	0.00839136	0.0467713	-0.03838	-143.804	CHH	Target=RSINE1:54-165;Class=SINE/B4	repeat
10	82494059	82494157	99	28	0.00839136	0.0467713	-0.03838	-143.804	CHH	Target=RLTR20A4:430-495;Class=LTR/ERVK	repeat
10	82494059	82494157	99	28	0.00839136	0.0467713	-0.03838	-143.804	CHH	ENSRNOG00000042868	promoter	LOC100364194
10	82760136	82760339	204	24	0.811854	0.554744	0.25711	124.387	CG	ENSRNOG00000003897	exon	Col1a1
10	82766626	82766713	88	9	0.641815	0.83274	-0.190925	-41.8502	CG	Target=RSINE1:2-51;Class=SINE/B4	repeat
10	82766626	82766713	88	9	0.641815	0.83274	-0.190925	-41.8502	CG	Target=RMER12C:886-1023;Class=LTR/ERVK	repeat
10	82774020	82774111	92	31	0.0520225	0.0127865	0.039236	126.843	CHH	ENSRNOG00000024041	promoter	Hils1
10	82774020	82774111	92	31	0.0520225	0.0127865	0.039236	126.843	CHH	Target=RLTR20A4:441-498;Class=LTR/ERVK	repeat
10	82774020	82774111	92	31	0.0520225	0.0127865	0.039236	126.843	CHH	ENSRNOG00000003998	intron	Sgca
10	82776339	82776456	118	17	0.417592	0.633959	-0.216368	-83.2394	CG	ENSRNOG00000024041	exon	Hils1
10	82776339	82776456	118	17	0.417592	0.633959	-0.216368	-83.2394	CG	ENSRNOG00000024041	utr3	Hils1
10	82776339	82776456	118	17	0.417592	0.633959	-0.216368	-83.2394	CG	ENSRNOG00000003998	intron	Sgca
10	82801248	82801303	56	14	0.400104	0.112839	0.287265	67.7942	CG	10:82800567:82802357	CGI
10	82801248	82801303	56	14	0.400104	0.112839	0.287265	67.7942	CG	ENSRNOG00000052113	exon	Ppp1r9b
10	82894558	82894655	98	48	0.0664161	0.0117421	0.054674	256.788	CHH	Target=RLTR20A4:435-493;Class=LTR/ERVK	repeat
10	83333034	83333321	288	87	0.0939357	0.340273	-0.246338	-550.299	CG	10:83331971:83333513	CGI
10	83333034	83333321	288	87	0.0939357	0.340273	-0.246338	-550.299	CG	ENSRNOG00000005185	promoter	Nxph3
10	83736221	83736318	98	33	0.0301114	0.00205819	0.0280532	222.342	CHH	Target=B1_Mur4:12-150;Class=SINE/Alu	repeat
10	83878104	83878202	99	38	0.0354822	0.00380101	0.0316812	184.391	CHH	ENSRNOG00000006868	intron	Ube2z
10	83878104	83878202	99	38	0.0354822	0.00380101	0.0316812	184.391	CHH	Target=B4A:21-196;Class=SINE/B4	repeat
10	83915916	83916024	109	40	0.00249295	0.0645928	-0.0620998	-242.983	CHH	Target=B3:1-119;Class=SINE/B2	repeat
10	83978686	83978748	63	21	0.0811155	0.00338366	0.0777318	136.337	CHH	ENSRNOG00000004939	intron	Ttll6
10	84170776	84170865	90	43	0.0162127	0.0718887	-0.055676	-229.024	CHH	10:84169174:84171175	CGI_shore
10	84170776	84170865	90	43	0.0162127	0.0718887	-0.055676	-229.024	CHH	Target=RLTR20A4:440-526;Class=LTR/ERVK	repeat
10	84193272	84193336	65	9	0.504145	0.712868	-0.208723	-42.9623	CG	10:84192276:84194276	CGI_shore
10	84193272	84193336	65	9	0.504145	0.712868	-0.208723	-42.9623	CG	10:84193032:84193282	CGI
10	84193272	84193336	65	9	0.504145	0.712868	-0.208723	-42.9623	CG	ENSRNOG00000008313	exon	Hoxb3
10	84193272	84193336	65	9	0.504145	0.712868	-0.208723	-42.9623	CG	10:84193282:84195283	CGI_shore
10	84265487	84265556	70	10	0.653329	0.322961	0.330368	52.797	CG	10:84265504:84267504	CGI_shore
10	84586950	84587003	54	27	0.821402	0.641449	0.179952	108.349	CG	ENSRNOG00000023881	intron	Skap1
10	85124286	85124435	150	26	0.105583	0.444886	-0.339303	-131.589	CG	ENSRNOG00000009275	intron	Kpnb1
10	85124286	85124435	150	26	0.105583	0.444886	-0.339303	-131.589	CG	10:85124089:85125498	CGI
10	85124286	85124435	150	26	0.105583	0.444886	-0.339303	-131.589	CG	ENSRNOG00000009275	exon	Kpnb1
10	85239163	85239301	139	28	0.0564072	0.00523796	0.0511692	138.197	CHH	Target=RatNor-5.254:428-480;Class=LTR/ERVK	repeat
10	85477429	85477576	148	43	0.399587	0.264639	0.134947	202.874	CG	10:85477135:85479135	CGI_shore
10	85477429	85477576	148	43	0.399587	0.264639	0.134947	202.874	CG	ENSRNOG00000011475	exon	Srcin1
10	85477429	85477576	148	43	0.399587	0.264639	0.134947	202.874	CG	10:85477268:85478088	CGI
10	85849617	85849674	58	25	0.0323914	0.000816874	0.0315745	128.56	CHH	Target=B1_Mur4:6-150;Class=SINE/Alu	repeat
10	85920745	85920805	61	11	0.0742984	0.0206195	0.0536789	77.2624	CHH	Target=RSINE1:1-165;Class=SINE/B4	repeat
10	85920745	85920805	61	11	0.0742984	0.0206195	0.0536789	77.2624	CHH	Target=RLTR20A4:422-510;Class=LTR/ERVK	repeat
10	85920745	85920805	61	11	0.0742984	0.0206195	0.0536789	77.2624	CHH	ENSRNOG00000021536	intron	Plxdc1
10	85947976	85948065	90	20	0.132192	0.521585	-0.389393	-85.5427	CG	10:85947640:85948065	CGI
10	85947976	85948065	90	20	0.132192	0.521585	-0.389393	-85.5427	CG	ENSRNOG00000036880	exon	Arl5c
10	85947976	85948065	90	20	0.132192	0.521585	-0.389393	-85.5427	CG	ENSRNOG00000036880	utr5	Arl5c
10	85947976	85948065	90	20	0.132192	0.521585	-0.389393	-85.5427	CG	ENSRNOG00000036880	promoter	Arl5c
10	85955504	85955661	158	19	0.574866	0.325782	0.249084	97.2802	CG	ENSRNOG00000004518	utr3	Cacnb1
10	85955504	85955661	158	19	0.574866	0.325782	0.249084	97.2802	CG	ENSRNOG00000004518	exon	Cacnb1
10	85955504	85955661	158	19	0.574866	0.325782	0.249084	97.2802	CG	10:85955627:85957627	CGI_shore
10	88310982	88311036	55	10	0.021374	0.000812098	0.0205619	36.6459	CHG	Target=RLTR20A4:436-495;Class=LTR/ERVK	repeat
10	88487658	88487732	75	11	0.472841	0.266734	0.206107	48.387	CG	ENSRNOG00000017473	intron	Ttc25
10	88487658	88487732	75	11	0.472841	0.266734	0.206107	48.387	CG	ENSRNOG00000017473	exon	Ttc25
10	88487796	88487848	53	5	0.529506	0.332975	0.196531	22.3408	CG	ENSRNOG00000017473	exon	Ttc25
10	88746443	88746514	72	21	0.00451038	0.0340194	-0.029509	-104.714	CHH	Target=RLTR20A4:428-490;Class=LTR/ERVK	repeat
10	88746443	88746514	72	21	0.00451038	0.0340194	-0.029509	-104.714	CHH	ENSRNOG00000019075	intron	Stat5b
10	89306057	89306118	62	28	0.0385677	0.000934364	0.0376333	120.434	CHH	Target=PB1D10:2-96;Class=SINE/Alu	repeat
10	89306057	89306118	62	28	0.0385677	0.000934364	0.0376333	120.434	CHH	ENSRNOG00000053448	intron	Rn60_10_0892.1
10	89699432	89699620	189	31	0.294306	0.096134	0.198172	150.037	CG	ENSRNOG00000020792	intron	Etv4
10	89699432	89699620	189	31	0.294306	0.096134	0.198172	150.037	CG	10:89699356:89700207	CGI
10	89699432	89699620	189	31	0.294306	0.096134	0.198172	150.037	CG	ENSRNOG00000020792	exon	Etv4
10	89699432	89699620	189	31	0.294306	0.096134	0.198172	150.037	CG	ENSRNOG00000020792	utr5	Etv4
10	89990083	89990191	109	60	0.0421682	0.00683117	0.035337	302.665	CHH	ENSRNOG00000020837	intron	Cd300lg
10	90394984	90395074	91	14	0.530231	0.280656	0.249575	69.2812	CG	ENSRNOG00000021041	promoter	Fam171a2
10	90394984	90395074	91	14	0.530231	0.280656	0.249575	69.2812	CG	10:90393543:90395544	CGI_shore
10	90394984	90395074	91	14	0.530231	0.280656	0.249575	69.2812	CG	Target=L3:3270-3428;Class=LINE/CR1	repeat
10	90426111	90426246	136	42	0.0401233	0.00381624	0.0363071	210.473	CHH	10:90425366:90427367	CGI_shore
10	90426111	90426246	136	42	0.0401233	0.00381624	0.0363071	210.473	CHH	ENSRNOG00000021044	exon	Gpatch8
10	90997803	90997902	100	9	0.000543709	0.0206665	-0.0201228	-29.3407	CHG	ENSRNOG00000002919	intron	Gfap
10	90997803	90997902	100	9	0.000543709	0.0206665	-0.0201228	-29.3407	CHG	10:90997176:90999176	CGI_shore
10	90997803	90997902	100	9	0.000543709	0.0206665	-0.0201228	-29.3407	CHG	ENSRNOG00000002919	exon	Gfap
10	90997803	90997902	100	9	0.000543709	0.0206665	-0.0201228	-29.3407	CHG	10:90995972:90997973	CGI_shore
10	91427885	91428008	124	12	0.805266	0.570805	0.234461	57.9442	CG	ENSRNOG00000028569	intron	Arhgap27
10	91441848	91441919	72	11	0.66049	0.465175	0.195316	46.5012	CG	ENSRNOG00000028569	intron	Arhgap27
10	91869564	91869669	106	17	0.768436	0.505187	0.263249	94.4647	CG	10:91868425:91870426	CGI_shore
10	91869564	91869669	106	17	0.768436	0.505187	0.263249	94.4647	CG	ENSRNOG00000003845	exon	Wnt3
10	91869564	91869669	106	17	0.768436	0.505187	0.263249	94.4647	CG	ENSRNOG00000003845	utr3	Wnt3
10	91869564	91869669	106	17	0.768436	0.505187	0.263249	94.4647	CG	ENSRNOG00000003845	intron	Wnt3
10	92193813	92193948	136	54	0.0431821	0.00295585	0.0402263	264.619	CHH	Target=RatNor-5.254:400-481;Class=LTR/ERVK	repeat
10	92193813	92193948	136	54	0.0431821	0.00295585	0.0402263	264.619	CHH	ENSRNOG00000004900	intron	Crhr1
10	92193813	92193948	136	54	0.0431821	0.00295585	0.0402263	264.619	CHH	10:92192573:92194574	CGI_shore
10	92534461	92534546	86	26	0.0363462	0.00300225	0.0333439	148.621	CHH	Target=MYSERV16_I:717-1330;Class=LTR/ERVK	repeat
10	92738278	92738331	54	11	0.196116	0.0513301	0.144785	75.5976	CHH	Target=L1_Mur1:6770-6881;Class=LINE/L1	repeat
10	92738278	92738331	54	11	0.196116	0.0513301	0.144785	75.5976	CHH	ENSRNOG00000048449	intron	Itgb3
10	92738400	92738455	56	18	0.100047	0.019148	0.0808989	141.021	CHH	Target=L1_Mur1:327-5021;Class=LINE/L1	repeat
10	92738400	92738455	56	18	0.100047	0.019148	0.0808989	141.021	CHH	ENSRNOG00000048449	intron	Itgb3
10	92979202	92979395	194	65	0.0373066	0.00205139	0.0352552	294.984	CHH	Target=MurERV4-int:220-519;Class=LTR/ERVK	repeat
10	93696495	93696588	94	45	0.0445439	0.00813885	0.036405	232.829	CHH	Target=RLTR20A4:432-481;Class=LTR/ERVK	repeat
10	93696495	93696588	94	45	0.0445439	0.00813885	0.036405	232.829	CHH	Target=B4:3-291;Class=SINE/B4	repeat
10	93747644	93747763	120	19	0.601464	0.413803	0.187661	91.3252	CG	Target=UCON57:3-82;Class=Unknown	repeat
10	93751429	93751499	71	28	0.187407	0.0583095	0.129098	174.753	CHH	Target=B4A:73-292;Class=SINE/B4	repeat
10	93900194	93900285	92	36	0.0473763	0.00378823	0.0435881	213.716	CHH	Target=L1MB8:5158-5498;Class=LINE/L1	repeat
10	93900194	93900285	92	36	0.0473763	0.00378823	0.0435881	213.716	CHH	ENSRNOG00000052840	intron	Tanc2
10	94352909	94352973	65	21	0.155661	0.328094	-0.172433	-94.5125	CG	10:94352434:94353335	CGI
10	94352909	94352973	65	21	0.155661	0.328094	-0.172433	-94.5125	CG	ENSRNOG00000025448	promoter	Limd2
10	94532680	94532739	60	5	0.870222	0.71081	0.159412	18.59	CG	ENSRNOG00000012134	intron	Scn4a
10	94736133	94736193	61	7	0.277223	0.530789	-0.253566	-34.2522	CG	ENSRNOG00000013659	intron	Tex2
10	94807519	94807684	166	38	0.104399	0.328269	-0.22387	-197.154	CG	10:94806720:94807755	CGI
10	94807519	94807684	166	38	0.104399	0.328269	-0.22387	-197.154	CG	ENSRNOG00000013659	promoter	Tex2
10	96126992	96127077	86	46	0.00377553	0.068782	-0.0650065	-264.841	CHH	ENSRNOG00000003288	intron	Cacng5
10	96126992	96127077	86	46	0.00377553	0.068782	-0.0650065	-264.841	CHH	Target=RMER12C:769-819;Class=LTR/ERVK	repeat
10	96310459	96310532	74	12	0.491265	0.759549	-0.268283	-65.8584	CG	ENSRNOG00000003491	intron	Prkca
10	96545251	96545315	65	27	0.0342424	0.00529607	0.0289463	117.371	CHH	ENSRNOG00000003491	intron	Prkca
10	97229915	97229992	78	12	0.456601	0.168996	0.287605	56.0109	CG	ENSRNOG00000055010	intron	Axin2
10	97339619	97339693	75	29	0.0293411	0.00213544	0.0272057	126.127	CHH	Target=Lx5:1264-1586;Class=LINE/L1	repeat
10	97339619	97339693	75	29	0.0293411	0.00213544	0.0272057	126.127	CHH	Target=Lx5:889-1271;Class=LINE/L1	repeat
10	97641268	97641334	67	20	0.0920847	0.0202239	0.0718608	113.867	CHH	Target=RLTR20A4:432-495;Class=LTR/ERVK	repeat
10	97760923	97760986	64	5	0.894557	0.682703	0.211855	20.8934	CG	Target=MLTR14:4-526;Class=LTR/ERV1	repeat
10	97998081	97998166	86	9	0.876868	0.745257	0.131611	33.3336	CG	Target=RatNor-3.124:453-4389;Class=LINE/L1	repeat
10	97998081	97998166	86	9	0.876868	0.745257	0.131611	33.3336	CG	ENSRNOG00000003969	intron	Fam20a
10	98053511	98053573	63	9	0.0317074	0.00146287	0.0302445	28.1841	CHG	Target=RatNor-1.6:1-191;Class=SINE/B2	repeat
10	98116839	98116957	119	13	0.649572	0.483019	0.166553	53.9136	CG	ENSRNOG00000024233	intron	RGD1559578
10	98516758	98516878	121	50	0.043908	0.00666924	0.0372388	241.739	CHH	Target=RatNor-5.254:435-492;Class=LTR/ERVK	repeat
10	98516758	98516878	121	50	0.043908	0.00666924	0.0372388	241.739	CHH	ENSRNOG00000046890	intron	Abca6
10	98780686	98780840	155	75	0.0193504	0.0999903	-0.0806399	-475.195	CHH	Target=RLTR20A4:432-493;Class=LTR/ERVK	repeat
10	98780686	98780840	155	75	0.0193504	0.0999903	-0.0806399	-475.195	CHH	ENSRNOG00000004437	intron	Map2k6
10	99183022	99183091	70	31	0.0378545	0.00268697	0.0351675	167.734	CHH	Target=RatNor-5.254:430-493;Class=LTR/ERVK	repeat
10	99183022	99183091	70	31	0.0378545	0.00268697	0.0351675	167.734	CHH	Target=B3A:8-182;Class=SINE/B2	repeat
10	99890056	99890165	110	42	0.0376565	0.00481708	0.0328395	229.679	CHH	Target=RatNor-5.254:420-473;Class=LTR/ERVK	repeat
10	100505636	100505771	136	56	0.0400555	0.00454646	0.035509	275.081	CHH	Target=RatNor-5.3651:1465-1525;Class=LTR/ERVK	repeat
10	100553121	100553249	129	47	0.00323484	0.0447032	-0.0414683	-243.331	CHH	Target=B4:201-274;Class=SINE/B4	repeat
10	100553121	100553249	129	47	0.00323484	0.0447032	-0.0414683	-243.331	CHH	Target=RatNor-5.3651:1458-1521;Class=LTR/ERVK	repeat
10	100576610	100576756	147	47	0.0790268	0.00325518	0.0757716	283.738	CHH	Target=RLTR20A4:430-486;Class=LTR/ERVK	repeat
10	100963825	100963998	174	61	0.0226954	0.0992539	-0.0765585	-299.69	CHH	Target=RMER12C:815-992;Class=LTR/ERVK	repeat
10	101144026	101144217	192	51	0.0572758	0.0070827	0.0501931	256.116	CHH	Target=RatNor-5.3651:1462-1521;Class=LTR/ERVK	repeat
10	101561535	101561598	64	20	0.027581	0.00153283	0.0260482	103.544	CHH	Target=Lx10:7282-7607;Class=LINE/L1	repeat
10	101691208	101691300	93	43	0.0130405	0.0467312	-0.0336908	-186.523	CHH	Target=RatNor-5.254:423-496;Class=LTR/ERVK	repeat
10	101789132	101789190	59	30	0.0850238	0.0126395	0.0723843	169.74	CHH	Target=RLTR20A4:434-493;Class=LTR/ERVK	repeat
10	101789132	101789190	59	30	0.0850238	0.0126395	0.0723843	169.74	CHH	Target=B4:6-292;Class=SINE/B4	repeat
10	101789132	101789190	59	30	0.0850238	0.0126395	0.0723843	169.74	CHH	ENSRNOG00000031213	intron	Slc39a11
10	101979327	101979403	77	11	0.731786	0.531781	0.200005	50.0265	CG	ENSRNOG00000031213	intron	Slc39a11
10	102173617	102173771	155	60	0.0427153	0.00178445	0.0409308	290.993	CHH	ENSRNOG00000002795	intron	Cog1
10	102173617	102173771	155	60	0.0427153	0.00178445	0.0409308	290.993	CHH	Target=B3A:2-152;Class=SINE/B2	repeat
10	102173617	102173771	155	60	0.0427153	0.00178445	0.0409308	290.993	CHH	Target=RLTR20A4:425-492;Class=LTR/ERVK	repeat
10	103031300	103031421	122	43	0.0178298	0.113822	-0.0959924	-196.524	CHH	Target=RatNor-5.254:430-496;Class=LTR/ERVK	repeat
10	103051771	103051856	86	31	0.0405867	0.00622469	0.034362	145.968	CHH	Target=RLTR20A4:440-498;Class=LTR/ERVK	repeat
10	103276663	103276723	61	6	0.000571313	0.0211152	-0.0205439	-20.9119	CHG	ENSRNOG00000024523	intron	Dnai2
10	103276663	103276723	61	6	0.000571313	0.0211152	-0.0205439	-20.9119	CHG	Target=L1MC1:5951-6052;Class=LINE/L1	repeat
10	103789474	103789590	117	49	0.0447591	0.00718005	0.037579	227.185	CHH	ENSRNOG00000025669	intron	Tmem104
10	103789474	103789590	117	49	0.0447591	0.00718005	0.037579	227.185	CHH	Target=RLTR20A4:440-500;Class=LTR/ERVK	repeat
10	103885500	103885568	69	28	0.00927685	0.0704763	-0.0611995	-148.913	CHH	10:103884867:103886867	CGI_shore
10	103885500	103885568	69	28	0.00927685	0.0704763	-0.0611995	-148.913	CHH	Target=RLTR20A4:436-496;Class=LTR/ERVK	repeat
10	103972848	103972959	112	27	0.0923271	0.241683	-0.149356	-116.639	CG	ENSRNOG00000023764	TSS	Kctd2
10	103972848	103972959	112	27	0.0923271	0.241683	-0.149356	-116.639	CG	ENSRNOG00000023764	utr5	Kctd2
10	103972848	103972959	112	27	0.0923271	0.241683	-0.149356	-116.639	CG	ENSRNOG00000023764	exon	Kctd2
10	103972848	103972959	112	27	0.0923271	0.241683	-0.149356	-116.639	CG	ENSRNOG00000023764	promoter	Kctd2
10	103972848	103972959	112	27	0.0923271	0.241683	-0.149356	-116.639	CG	10:103972289:103973222	CGI
10	103972848	103972959	112	27	0.0923271	0.241683	-0.149356	-116.639	CG	ENSRNOG00000003626	promoter	Atp5h
10	104054690	104054770	81	16	0.0780425	0.247726	-0.169683	-86.0484	CG	ENSRNOG00000003650	exon	Nt5c
10	104054690	104054770	81	16	0.0780425	0.247726	-0.169683	-86.0484	CG	ENSRNOG00000003650	intron	Nt5c
10	104054690	104054770	81	16	0.0780425	0.247726	-0.169683	-86.0484	CG	10:104054069:104054881	CGI
10	104155375	104155440	66	21	0.108956	0.240107	-0.131152	-94.9097	CG	ENSRNOG00000003797	promoter	Mrps7
10	104155375	104155440	66	21	0.108956	0.240107	-0.131152	-94.9097	CG	10:104155197:104155941	CGI
10	104155375	104155440	66	21	0.108956	0.240107	-0.131152	-94.9097	CG	ENSRNOG00000027057	intron	Gga3
10	104233131	104233219	89	7	0.423684	0.225343	0.198342	29.0194	CG	Target=RMER6D:1-346;Class=LTR/ERVK	repeat
10	104233131	104233219	89	7	0.423684	0.225343	0.198342	29.0194	CG	Target=RMER6D:472-693;Class=LTR/ERVK	repeat
10	104233131	104233219	89	7	0.423684	0.225343	0.198342	29.0194	CG	ENSRNOG00000003990	intron	Grb2
10	104843611	104843681	71	35	0.0475162	0.00896335	0.0385528	175.559	CHH	ENSRNOG00000059335	promoter	AABR07030793.1
10	104843611	104843681	71	35	0.0475162	0.00896335	0.0385528	175.559	CHH	Target=RatNor-5.3651:1465-1522;Class=LTR/ERVK	repeat
10	105308507	105308566	60	8	0.922922	0.757985	0.164937	38.0459	CG	ENSRNOG00000049862	intron	Rnf157
10	105308507	105308566	60	8	0.922922	0.757985	0.164937	38.0459	CG	ENSRNOG00000049862	exon	Rnf157
10	105498779	105498857	79	9	0.266409	0.497249	-0.23084	-40.2912	CG	10:105497346:105499346	CGI_shore
10	105498779	105498857	79	9	0.266409	0.497249	-0.23084	-40.2912	CG	ENSRNOG00000010626	promoter	Sphk1
10	105498779	105498857	79	9	0.266409	0.497249	-0.23084	-40.2912	CG	ENSRNOG00000010626	exon	Sphk1
10	105498779	105498857	79	9	0.266409	0.497249	-0.23084	-40.2912	CG	ENSRNOG00000010626	utr5	Sphk1
10	105654856	105655027	172	79	0.0593778	0.00426079	0.055117	402.496	CHH	ENSRNOG00000012083	intron	St6galnac2
10	105694449	105694523	75	7	0.265655	0.399216	-0.133561	-24.7865	CG	Target=RLTR20A:61-538;Class=LTR/ERVK	repeat
10	105752728	105752785	58	27	0.0570472	0.0188659	0.0381813	121.093	CHH	ENSRNOG00000042915	intron	Mxra7
10	105752728	105752785	58	27	0.0570472	0.0188659	0.0381813	121.093	CHH	Target=RatNor-5.3651:1471-1527;Class=LTR/ERVK	repeat
10	105755256	105755358	103	20	0.196928	0.0679368	0.128991	91.7371	CG	ENSRNOG00000042915	intron	Mxra7
10	105755256	105755358	103	20	0.196928	0.0679368	0.128991	91.7371	CG	10:105755254:105755466	CGI
10	105865244	105865308	65	23	0.0301053	0.00399524	0.0261101	120.502	CHH	ENSRNOG00000024954	intron	Mgat5b
10	105865244	105865308	65	23	0.0301053	0.00399524	0.0261101	120.502	CHH	Target=RatNor-5.254:420-481;Class=LTR/ERVK	repeat
10	105877562	105877663	102	36	0.000819959	0.0286989	-0.0278789	-171.1	CHH	ENSRNOG00000024954	intron	Mgat5b
10	105877562	105877663	102	36	0.000819959	0.0286989	-0.0278789	-171.1	CHH	Target=RLTR20A4:429-493;Class=LTR/ERVK	repeat
10	105877562	105877663	102	36	0.000819959	0.0286989	-0.0278789	-171.1	CHH	Target=RatNor-5.254:430-489;Class=LTR/ERVK	repeat
10	105877562	105877663	102	36	0.000819959	0.0286989	-0.0278789	-171.1	CHH	Target=RSINE1:4-165;Class=SINE/B4	repeat
10	105907778	105907931	154	73	0.0449514	0.00507667	0.0398748	313.769	CHH	ENSRNOG00000024954	intron	Mgat5b
10	106154807	106154923	117	34	0.00486088	0.0456715	-0.0408106	-179.943	CHH	10:106153914:106155914	CGI_shore
10	106172474	106172549	76	27	0.0397892	0.00923983	0.0305494	147.893	CHH	Target=ORR1D2:1-275;Class=LTR/ERVL-MaLR	repeat
10	106172474	106172549	76	27	0.0397892	0.00923983	0.0305494	147.893	CHH	Target=ORR1D2:164-275;Class=LTR/ERVL-MaLR	repeat
10	106434378	106434454	77	26	0.00130599	0.0238127	-0.0225068	-136.652	CHH	Target=RMER12C:771-1021;Class=LTR/ERVK	repeat
10	106571054	106571126	73	33	0.0105163	0.0422419	-0.0317255	-151.986	CHH	ENSRNOG00000051943	intron	AABR07030854.2
10	106788759	106788825	67	27	0.0338025	0.00598055	0.0278219	106.193	CHH	ENSRNOG00000046086	intron	Tmc8
10	106889314	106889379	66	26	0.0547782	0.0130416	0.0417366	121.892	CHH	Target=RLTR20A4:436-499;Class=LTR/ERVK	repeat
10	107804337	107804406	70	25	0.000760118	0.0285203	-0.0277601	-128.265	CHH	Target=PB1D11:10-99;Class=SINE/Alu	repeat
10	107804337	107804406	70	25	0.000760118	0.0285203	-0.0277601	-128.265	CHH	Target=ID_B1:91-157;Class=SINE/B4	repeat
10	107868832	107868891	60	20	0.0310615	0.000805427	0.030256	120.99	CHH	Target=B4:8-292;Class=SINE/B4	repeat
10	108131983	108132153	171	72	0.0837344	0.263347	-0.179612	-459.858	CG	ENSRNOG00000049215	promoter	Cbx2
10	108131983	108132153	171	72	0.0837344	0.263347	-0.179612	-459.858	CG	10:108131793:108132626	CGI
10	108131983	108132153	171	72	0.0837344	0.263347	-0.179612	-459.858	CG	ENSRNOG00000049215	TSS	Cbx2
10	108131983	108132153	171	72	0.0837344	0.263347	-0.179612	-459.858	CG	ENSRNOG00000049215	utr5	Cbx2
10	108131983	108132153	171	72	0.0837344	0.263347	-0.179612	-459.858	CG	ENSRNOG00000049215	exon	Cbx2
10	108200148	108200306	159	68	0.0440792	0.0042208	0.0398584	345.761	CHH	10:108198467:108200467	CGI_shore
10	109367534	109367624	91	11	0.427451	0.655441	-0.22799	-48.3245	CG	10:109367006:109369006	CGI_shore
11	22883	23030	148	13	0.708364	0.924017	-0.215652	-63.7163	CG	Target=RatNor-3.124:114-6884;Class=LINE/L1	repeat
11	708662	708834	173	52	0.0664746	0.00170584	0.0647688	357.647	CHH	Target=RLTR20A4:435-494;Class=LTR/ERVK	repeat
11	708662	708834	173	52	0.0664746	0.00170584	0.0647688	357.647	CHH	ENSRNOG00000030285	intron	Epha3
11	1003743	1003794	52	26	0.00310973	0.0261522	-0.0230424	-128.482	CHH	Target=RLTR20A4:434-495;Class=LTR/ERVK	repeat
11	1284266	1284367	102	40	0.0665933	0.0100861	0.0565072	251.635	CHH	Target=RLTR20A4:435-492;Class=LTR/ERVK	repeat
11	1607710	1607769	60	33	0.0258301	0.00359068	0.0222394	153.204	CHH	Target=Lx2B:6536-6996;Class=LINE/L1	repeat
11	1751157	1751294	138	49	0.0323744	0.00287379	0.0295006	220.502	CHH	Target=B3A:1-183;Class=SINE/B2	repeat
11	2350566	2350664	99	21	0.548409	0.352805	0.195604	107.357	CG	Target=RLTR46:2-320;Class=LTR/ERVK	repeat
11	2350566	2350664	99	21	0.548409	0.352805	0.195604	107.357	CG	Target=RLTR46:1-57;Class=LTR/ERVK	repeat
11	2863453	2863537	85	39	0.0439954	0.00510342	0.038892	196.41	CHH	Target=B3A:1-182;Class=SINE/B2	repeat
11	2863453	2863537	85	39	0.0439954	0.00510342	0.038892	196.41	CHH	Target=RatNor-5.254:435-506;Class=LTR/ERVK	repeat
11	3862573	3862666	94	37	0.00568323	0.0309388	-0.0252556	-182.968	CHH	Target=RLTR20A4:419-493;Class=LTR/ERVK	repeat
11	6580701	6580799	99	32	0.0411256	0.00423035	0.0368953	159.668	CHH	Target=Lx8b:6358-7246;Class=LINE/L1	repeat
11	6710665	6710744	80	9	0.761352	0.875037	-0.113685	-31.1477	CG	Target=L1_Mur1:287-1480;Class=LINE/L1	repeat
11	7292251	7292306	56	26	0.00490827	0.0276924	-0.0227841	-119.84	CHH	Target=RatNor-5.254:418-494;Class=LTR/ERVK	repeat
11	7292251	7292306	56	26	0.00490827	0.0276924	-0.0227841	-119.84	CHH	ENSRNOG00000051232	intron	Gbe1
11	7341345	7341401	57	28	0.0422668	0.00750469	0.0347621	138.361	CHH	ENSRNOG00000051232	intron	Gbe1
11	7435016	7435124	109	40	0.04093	0.00637728	0.0345528	177.9	CHH	Target=RLTR20A4:429-474;Class=LTR/ERVK	repeat
11	7435016	7435124	109	40	0.04093	0.00637728	0.0345528	177.9	CHH	Target=RSINE1:6-165;Class=SINE/B4	repeat
11	7435016	7435124	109	40	0.04093	0.00637728	0.0345528	177.9	CHH	ENSRNOG00000051232	intron	Gbe1
11	8508658	8508730	73	8	0.000791444	0.0299215	-0.0291301	-30.1946	CHG	Target=Lx3A:3845-6902;Class=LINE/L1	repeat
11	9535991	9536088	98	12	0.0303841	0.0034499	0.0269342	42.6943	CHG	Target=Lx2:6890-6997;Class=LINE/L1	repeat
11	9640438	9640504	67	5	0.717382	0.516961	0.200421	22.5965	CG	ENSRNOG00000029614	promoter	Robo1
11	9796038	9796166	129	49	0.0112934	0.0465434	-0.0352501	-217.111	CHH	Target=RatNor-5.254:427-495;Class=LTR/ERVK	repeat
11	9796038	9796166	129	49	0.0112934	0.0465434	-0.0352501	-217.111	CHH	ENSRNOG00000029614	intron	Robo1
11	9858361	9858465	105	27	0.0468169	0.0081065	0.0387104	108.102	CHH	ENSRNOG00000029614	intron	Robo1
11	9924363	9924431	69	32	0.0489907	0.0104015	0.0385891	158.231	CHH	ENSRNOG00000029614	intron	Robo1
11	9949931	9950036	106	40	0.0315554	0.00209356	0.0294619	197.424	CHH	Target=RLTR20A4:430-493;Class=LTR/ERVK	repeat
11	9949931	9950036	106	40	0.0315554	0.00209356	0.0294619	197.424	CHH	Target=B4A:16-292;Class=SINE/B4	repeat
11	9949931	9950036	106	40	0.0315554	0.00209356	0.0294619	197.424	CHH	ENSRNOG00000029614	intron	Robo1
11	10066893	10066985	93	39	0.0436788	0.00620079	0.037478	193.981	CHH	ENSRNOG00000029614	intron	Robo1
11	10300178	10300304	127	50	0.0398209	0.0047692	0.0350517	219.694	CHH	Target=RatNor-5.254:424-475;Class=LTR/ERVK	repeat
11	10300178	10300304	127	50	0.0398209	0.0047692	0.0350517	219.694	CHH	Target=Lx:6491-6654;Class=LINE/L1	repeat
11	10345765	10345893	129	38	0.0459058	0.00294156	0.0429642	241.096	CHH	Target=RLTR20A4:430-493;Class=LTR/ERVK	repeat
11	10345765	10345893	129	38	0.0459058	0.00294156	0.0429642	241.096	CHH	Target=Lx2:2972-6987;Class=LINE/L1	repeat
11	11367252	11367383	132	14	0.790283	0.550083	0.240201	69.913	CG	Target=RatNor-1.2:16-191;Class=SINE/B2	repeat
11	11367252	11367383	132	14	0.790283	0.550083	0.240201	69.913	CG	ENSRNOG00000029598	intron	Robo2
11	11881048	11881163	116	41	0.0666928	0.0108834	0.0558094	212.38	CHH	Target=RatNor-5.254:421-493;Class=LTR/ERVK	repeat
11	13285044	13285157	114	55	0.0632812	0.00332575	0.0599555	258.758	CHH	Target=RatNor-5.3651:1466-1525;Class=LTR/ERVK	repeat
11	13417513	13417627	115	39	0.0349325	0.00272793	0.0322046	174.227	CHH	11:13415730:13417730	CGI_shore
11	13417513	13417627	115	39	0.0349325	0.00272793	0.0322046	174.227	CHH	Target=Lx8:6383-7113;Class=LINE/L1	repeat
11	13462100	13462265	166	52	0.0319173	0.00233494	0.0295824	233.04	CHH	Target=L1_Mur2:2540-3701;Class=LINE/L1	repeat
11	14286441	14286499	59	27	0.0379358	0.00546324	0.0324726	129.914	CHH	ENSRNOG00000030930	intron	Samsn1
11	14320457	14320536	80	26	0.0403733	0.00522474	0.0351485	168.768	CHH	Target=MER112:175-225;Class=DNA/hAT-Charlie	repeat
11	14320457	14320536	80	26	0.0403733	0.00522474	0.0351485	168.768	CHH	ENSRNOG00000051555	intron	AABR07033270.1
11	14741057	14741184	128	37	0.0823023	0.189113	-0.106811	-158.623	CG	11:14740795:14742019	CGI
11	14741057	14741184	128	37	0.0823023	0.189113	-0.106811	-158.623	CG	ENSRNOG00000001585	intron	Nrip1
11	14786803	14786859	57	19	0.00997736	0.0377521	-0.0277747	-106.828	CHH	Target=RLTR20A4:435-493;Class=LTR/ERVK	repeat
11	15014850	15014910	61	23	0.000996237	0.027167	-0.0261707	-106.193	CHH	Target=RatNor-3.124:5548-6884;Class=LINE/L1	repeat
11	15654907	15654996	90	31	0.102928	0.017846	0.0850819	154.955	CHH	Target=RLTR20A4:424-490;Class=LTR/ERVK	repeat
11	15654907	15654996	90	31	0.102928	0.017846	0.0850819	154.955	CHH	ENSRNOG00000058475	intron	AABR07033285.1
11	16042178	16042332	155	70	0.0395286	0.00566927	0.0338593	335.182	CHH	Target=Lx9:5255-6010;Class=LINE/L1	repeat
11	16177397	16177467	71	27	0.00773362	0.0481134	-0.0403797	-168.609	CHH	Target=RatNor-5.254:418-477;Class=LTR/ERVK	repeat
11	16177397	16177467	71	27	0.00773362	0.0481134	-0.0403797	-168.609	CHH	Target=Lx8:6588-6835;Class=LINE/L1	repeat
11	16457451	16457508	58	4	0.523308	0.875051	-0.351743	-23.2013	CG	Target=L1_Mur1:496-5565;Class=LINE/L1	repeat
11	16821827	16821886	60	5	0.836471	0.525934	0.310537	21.9787	CG	Target=MERVL_2A-int:4629-5761;Class=LTR/ERVL	repeat
11	16858269	16858441	173	60	0.00409144	0.0563803	-0.0522889	-357.008	CHH	ENSRNOG00000001557	intron	Cxadr
11	16858269	16858441	173	60	0.00409144	0.0563803	-0.0522889	-357.008	CHH	Target=RatNor-5.254:423-475;Class=LTR/ERVK	repeat
11	17199609	17199667	59	6	0.851662	0.522846	0.328816	27.987	CG	Target=RatNor-3.124:4958-6884;Class=LINE/L1	repeat
11	17203745	17203810	66	5	0.481633	0.782618	-0.300985	-24.1717	CG	Target=Lx5:6838-7050;Class=LINE/L1	repeat
11	17516971	17517071	101	15	0.00286841	0.0402723	-0.0374039	-62.9803	CHG	Target=L1_Mur1:1066-6884;Class=LINE/L1	repeat
11	17817580	17817632	53	5	0.770129	0.920969	-0.15084	-21.4922	CG	Target=RatNor-3.124:5461-6880;Class=LINE/L1	repeat
11	18198782	18198850	69	33	0.0479258	0.0016719	0.0462539	235.682	CHH	Target=RatNor-5.254:420-491;Class=LTR/ERVK	repeat
11	20207713	20207948	236	43	0.00399168	0.0666735	-0.0626818	-196.127	CHH	Target=RatNor-6.282:1-88;Class=SINE/ID	repeat
11	21232261	21232424	164	56	0.0424041	0.00138833	0.0410157	270.948	CHH	Target=Lx8:6907-7350;Class=LINE/L1	repeat
11	22920314	22920374	61	5	0.848765	0.687869	0.160896	20.4471	CG	Target=RatNor-3.124:4083-6573;Class=LINE/L1	repeat
11	23190678	23190851	174	68	0.0965828	0.00141596	0.0951668	465.276	CHH	Target=RatNor-3.124:6736-6881;Class=LINE/L1	repeat
11	24074631	24074737	107	35	0.038031	0.00602828	0.0320027	157.425	CHH	Target=RatNor-3.124:6452-6884;Class=LINE/L1	repeat
11	24294341	24294463	123	33	0.114095	0.259466	-0.145371	-137.537	CG	11:24293732:24294794	CGI
11	24294341	24294463	123	33	0.114095	0.259466	-0.145371	-137.537	CG	ENSRNOG00000001551	promoter	Atp5j
11	24294341	24294463	123	33	0.114095	0.259466	-0.145371	-137.537	CG	ENSRNOG00000053205	intron	Gabpa
11	24408873	24408923	51	25	0.0280369	0.000963421	0.0270735	138.943	CHH	Target=RMER17D2:269-481;Class=LTR/ERVK	repeat
11	24470844	24470928	85	9	0.648419	0.420209	0.228209	40.9349	CG	Target=RatNor-3.124:6338-6884;Class=LINE/L1	repeat
11	24470844	24470928	85	9	0.648419	0.420209	0.228209	40.9349	CG	ENSRNOG00000006997	intron	App
11	24837756	24837862	107	44	0.0337724	0.00265285	0.0311195	220.532	CHH	Target=MTEa:11-379;Class=LTR/ERVL-MaLR	repeat
11	24837756	24837862	107	44	0.0337724	0.00265285	0.0311195	220.532	CHH	Target=MTEa:767-1578;Class=LTR/ERVL-MaLR	repeat
11	25066489	25066601	113	50	0.0411278	0.00458003	0.0365478	281.845	CHH	Target=RSINE1:5-165;Class=SINE/B4	repeat
11	25066489	25066601	113	50	0.0411278	0.00458003	0.0365478	281.845	CHH	ENSRNOG00000001544	intron	Cyyr1
11	25675638	25675763	126	39	0.0442542	0.00658608	0.0376682	171.9	CHH	ENSRNOG00000032213	promoter	AABR07033524.1
11	25675638	25675763	126	39	0.0442542	0.00658608	0.0376682	171.9	CHH	Target=RLTR20A4:425-485;Class=LTR/ERVK	repeat
11	25699539	25699663	125	54	0.0481874	0.00777826	0.0404091	287.466	CHH	Target=Lx2:6823-6985;Class=LINE/L1	repeat
11	26551059	26551117	59	23	0.0534465	0.00823282	0.0452137	118.251	CHH	Target=RMER17D:291-417;Class=LTR/ERVK	repeat
11	26851729	26851793	65	4	0.000641721	0.032991	-0.0323493	-15.7473	CHG	Target=RatNor-3.124:2952-6874;Class=LINE/L1	repeat
11	26852350	26852401	52	5	0.0557301	0.000677686	0.0550525	17.1184	CHG	Target=RatNor-3.124:2952-6874;Class=LINE/L1	repeat
11	27743552	27743640	89	7	0.000618044	0.0247043	-0.0240863	-28.5134	CHG	Target=Lx:6443-6650;Class=LINE/L1	repeat
11	28746777	28746862	86	35	0.0253177	0.00158245	0.0237353	160.323	CHH	Target=RMER10A:23-423;Class=LTR/ERVL	repeat
11	28893761	28893837	77	24	0.0407677	0.00270496	0.0380627	134.608	CHH	Target=RLTR20A4:421-491;Class=LTR/ERVK	repeat
11	29313702	29313759	58	9	0.0273756	0.000386616	0.026989	37.4445	CHG	Target=RatNor-3.124:6305-6861;Class=LINE/L1	repeat
11	29977873	29977954	82	12	0.895316	0.642954	0.252361	65.5242	CG	ENSRNOG00000021569	intron	Tiam1
11	29977873	29977954	82	12	0.895316	0.642954	0.252361	65.5242	CG	Target=RatNor-5.254:425-481;Class=LTR/ERVK	repeat
11	30363346	30363461	116	32	0.275427	0.0876446	0.187782	201.419	CG	11:30362938:30363674	CGI
11	30363346	30363461	116	32	0.275427	0.0876446	0.187782	201.419	CG	ENSRNOG00000002115	utr5	Sod1
11	30363346	30363461	116	32	0.275427	0.0876446	0.187782	201.419	CG	ENSRNOG00000002115	exon	Sod1
11	30363346	30363461	116	32	0.275427	0.0876446	0.187782	201.419	CG	ENSRNOG00000002115	intron	Sod1
11	30663170	30663264	95	39	0.00541523	0.0415174	-0.0361022	-188.476	CHH	ENSRNOG00000002092	exon	Hunk
11	30867586	30867668	83	29	0.028996	0.00530309	0.0236929	119.576	CHH	Target=RLTR20A4:421-481;Class=LTR/ERVK	repeat
11	31022520	31022578	59	9	0.578213	0.794729	-0.216517	-52.8071	CG	ENSRNOG00000002072	intron	Eva1c
11	31050932	31051195	264	100	0.0476761	0.00232295	0.0453532	609.168	CHH	ENSRNOG00000002072	intron	Eva1c
11	31050932	31051195	264	100	0.0476761	0.00232295	0.0453532	609.168	CHH	Target=MTE-int:1201-1501;Class=LTR/ERVL-MaLR	repeat
11	31076572	31076632	61	17	0.0812872	0.00781845	0.0734687	90.9835	CHH	Target=RLTR20A4:437-495;Class=LTR/ERVK	repeat
11	31168234	31168301	68	24	0.0326802	0.00624512	0.0264351	104.516	CHH	ENSRNOG00000002051	intron	Synj1
11	31534755	31534898	144	14	0.298282	0.638137	-0.339854	-86.2624	CG	Target=RatNor-6.850:3-91;Class=SINE/ID	repeat
11	31931121	31931236	116	16	0.951183	0.798398	0.152785	77.9815	CG	Target=RatNor-6.282:3-85;Class=SINE/ID	repeat
11	31931121	31931236	116	16	0.951183	0.798398	0.152785	77.9815	CG	ENSRNOG00000002001	intron	Itsn1
11	31987759	31987869	111	11	0.494699	0.69716	-0.202461	-51.464	CG	ENSRNOG00000002001	intron	Itsn1
11	32308387	32308498	112	24	0.272222	0.0821512	0.190071	131.258	CG	ENSRNOG00000061734	promoter	U2
11	32419085	32419199	115	50	0.00554321	0.0385753	-0.0330321	-244.335	CHH	Target=B4:3-288;Class=SINE/B4	repeat
11	32488429	32488480	52	25	0.0444407	0.00394331	0.0404974	128.372	CHH	Target=B4A:218-291;Class=SINE/B4	repeat
11	32680298	32680402	105	37	0.0063167	0.0728717	-0.066555	-248.738	CHH	Target=RMER12C:820-1026;Class=LTR/ERVK	repeat
11	32680298	32680402	105	37	0.0063167	0.0728717	-0.066555	-248.738	CHH	ENSRNOG00000026870	intron	Clic6
11	32742377	32742463	87	31	0.00497375	0.0488928	-0.043919	-136.799	CHH	Target=RLTR20A4:434-518;Class=LTR/ERVK	repeat
11	33813204	33813258	55	7	0.105646	0.233854	-0.128208	-34.3343	CG	ENSRNOG00000049911	exon	LOC102556347
11	33813204	33813258	55	7	0.105646	0.233854	-0.128208	-34.3343	CG	ENSRNOG00000047848	exon	Cbr1
11	33813204	33813258	55	7	0.105646	0.233854	-0.128208	-34.3343	CG	11:33813059:33813366	CGI
11	34591742	34591835	94	39	0.0249818	0.00150955	0.0234722	173.217	CHH	Target=B4:3-279;Class=SINE/B4	repeat
11	35714306	35714390	85	32	0.0447202	0.00440431	0.0403159	154.076	CHH	Target=RLTR20A4:428-496;Class=LTR/ERVK	repeat
11	35714306	35714390	85	32	0.0447202	0.00440431	0.0403159	154.076	CHH	ENSRNOG00000001652	intron	Erg
11	35748757	35748883	127	11	0.490042	0.742045	-0.252003	-54.4479	CG	ENSRNOG00000001652	intron	Erg
11	36257085	36257149	65	9	0.912311	0.790878	0.121433	38.4854	CG	Target=RatNor-6.850:4-91;Class=SINE/ID	repeat
11	36770246	36770332	87	35	0.0333581	0.00453965	0.0288184	157.314	CHH	Target=RatNor-5.254:437-488;Class=LTR/ERVK	repeat
11	36770246	36770332	87	35	0.0333581	0.00453965	0.0288184	157.314	CHH	ENSRNOG00000028216	intron	Igsf5
11	36890690	36890757	68	29	0.00901085	0.0548823	-0.0458714	-173.289	CHH	ENSRNOG00000001628	intron	Pcp4
11	37116055	37116112	58	26	0.0307858	0.00449842	0.0262874	134.713	CHH	ENSRNOG00000027992	intron	Dscam
11	37116055	37116112	58	26	0.0307858	0.00449842	0.0262874	134.713	CHH	Target=RMER17C2:74-142;Class=LTR/ERVK	repeat
11	37354794	37354849	56	23	0.000793479	0.0294769	-0.0286835	-110.429	CHH	Target=RMER12C:821-1026;Class=LTR/ERVK	repeat
11	37491371	37491447	77	21	0.0357485	0.00572869	0.0300199	125.257	CHH	Target=RLTR20A4:434-493;Class=LTR/ERVK	repeat
11	37491371	37491447	77	21	0.0357485	0.00572869	0.0300199	125.257	CHH	Target=B4A:224-292;Class=SINE/B4	repeat
11	37491371	37491447	77	21	0.0357485	0.00572869	0.0300199	125.257	CHH	ENSRNOG00000061472	intron	AABR07033720.1
11	37605522	37605679	158	55	0.052057	0.00608085	0.0459762	314.401	CHH	Target=RatNor-5.254:428-473;Class=LTR/ERVK	repeat
11	37605522	37605679	158	55	0.052057	0.00608085	0.0459762	314.401	CHH	Target=RMER1B:559-1065;Class=Retroposon/L1-dep	repeat
11	37630035	37630153	119	53	0.0337873	0.00229523	0.0314921	267.546	CHH	Target=B3A:1-208;Class=SINE/B2	repeat
11	37694128	37694210	83	28	0.00186783	0.0325495	-0.0306817	-186.185	CHH	Target=RatNor-5.254:430-489;Class=LTR/ERVK	repeat
11	38413374	38413510	137	53	0.0374663	0.00180192	0.0356643	270.216	CHH	ENSRNOG00000001621	intron	C2cd2
11	38413374	38413510	137	53	0.0374663	0.00180192	0.0356643	270.216	CHH	Target=B4:3-292;Class=SINE/B4	repeat
11	38413374	38413510	137	53	0.0374663	0.00180192	0.0356643	270.216	CHH	Target=RLTR20A4:446-500;Class=LTR/ERVK	repeat
11	39786592	39786650	59	29	0.00743041	0.0305959	-0.0231655	-131.559	CHH	Target=RatNor-5.254:429-508;Class=LTR/ERVK	repeat
11	41612253	41612337	85	33	0.0265641	0.00258549	0.0239787	186.296	CHH	Target=RLTR40:461-655;Class=LTR/ERVK	repeat
11	41612253	41612337	85	33	0.0265641	0.00258549	0.0239787	186.296	CHH	Target=RLTR20A4:436-496;Class=LTR/ERVK	repeat
11	41709309	41709367	59	22	0.0349631	0.0060168	0.0289463	106.5	CHH	Target=Lx5c:5918-6945;Class=LINE/L1	repeat
11	42361438	42361523	86	40	0.012553	0.0825315	-0.0699785	-230.508	CHH	Target=RatNor-5.254:421-490;Class=LTR/ERVK	repeat
11	42361438	42361523	86	40	0.012553	0.0825315	-0.0699785	-230.508	CHH	Target=RMER17C2:71-149;Class=LTR/ERVK	repeat
11	42361438	42361523	86	40	0.012553	0.0825315	-0.0699785	-230.508	CHH	Target=MTC:836-1099;Class=LTR/ERVL-MaLR	repeat
11	42361438	42361523	86	40	0.012553	0.0825315	-0.0699785	-230.508	CHH	ENSRNOG00000029184	intron	Epha6
11	42617545	42617605	61	26	0.038605	0.00809551	0.0305095	139.904	CHH	ENSRNOG00000029184	intron	Epha6
11	42845056	42845120	65	20	0.000974717	0.0243014	-0.0233266	-106.582	CHH	Target=RatNor-5.254:430-491;Class=LTR/ERVK	repeat
11	43085994	43086084	91	11	0.534418	0.305257	0.229161	54.3035	CG	ENSRNOG00000001679	intron	Gabrr3
11	43085994	43086084	91	11	0.534418	0.305257	0.229161	54.3035	CG	Target=Lx8:6637-6939;Class=LINE/L1	repeat
11	43350368	43350430	63	5	0.586289	0.869038	-0.282749	-22.4222	CG	Target=RatNor-3.124:622-6884;Class=LINE/L1	repeat
11	44392028	44392131	104	9	0.634131	0.777313	-0.143182	-42.1334	CG	Target=RatNor-3.124:5526-6684;Class=LINE/L1	repeat
11	44588307	44588362	56	25	0.00188207	0.0279007	-0.0260186	-163.235	CHH	Target=RatNor-5.3651:1461-1524;Class=LTR/ERVK	repeat
11	44807255	44807313	59	25	0.00698458	0.0277386	-0.020754	-139.57	CHH	Target=Lx8:6722-7335;Class=LINE/L1	repeat
11	44977376	44977556	181	61	0.0109079	0.0703113	-0.0594034	-358.437	CHH	ENSRNOG00000039668	intron	Col8a1
11	45133718	45133774	57	21	0.0626655	0.125132	-0.0624661	-100.991	CHH	Target=RatNor-5.254:423-479;Class=LTR/ERVK	repeat
11	46055883	46056004	122	38	0.523309	0.847146	-0.323837	-294.557	CG	ENSRNOG00000042975	intron	Tmem45al
11	46444863	46444960	98	32	0.0407646	0.00750604	0.0332585	156.45	CHH	Target=RatNor-5.254:420-481;Class=LTR/ERVK	repeat
11	46444863	46444960	98	32	0.0407646	0.00750604	0.0332585	156.45	CHH	Target=B4:2-292;Class=SINE/B4	repeat
11	46592960	46593055	96	37	0.034033	0.00293348	0.0310995	221.583	CHH	Target=RLTR20A4:432-493;Class=LTR/ERVK	repeat
11	46916776	46917031	256	74	0.0462896	0.00519451	0.041095	348.257	CHH	Target=RatNor-3.124:1031-4622;Class=LINE/L1	repeat
11	46916776	46917031	256	74	0.0462896	0.00519451	0.041095	348.257	CHH	ENSRNOG00000001616	intron	Senp7
11	47014933	47015083	151	50	0.0374449	0.00554062	0.0319042	221.708	CHH	ENSRNOG00000001616	intron	Senp7
11	47014933	47015083	151	50	0.0374449	0.00554062	0.0319042	221.708	CHH	Target=ID4:2-83;Class=SINE/ID	repeat
11	47263879	47264008	130	40	0.0466643	0.00305933	0.0436049	230.006	CHH	ENSRNOG00000031163	intron	Nfkbiz
11	47272868	47272924	57	28	0.0428587	0.0101885	0.0326702	152.399	CHH	Target=RLTR20A4:435-497;Class=LTR/ERVK	repeat
11	47478795	47478867	73	35	0.0185275	0.0515145	-0.032987	-187.847	CHH	Target=RLTR20A4:434-494;Class=LTR/ERVK	repeat
11	47556448	47556518	71	22	0.000762874	0.0303443	-0.0295814	-104.754	CHH	Target=Lx7:7579-7696;Class=LINE/L1	repeat
11	47901088	47901159	72	27	0.0378781	0.0101345	0.0277436	116.072	CHH	Target=RatNor-5.254:430-485;Class=LTR/ERVK	repeat
11	48805671	48805752	82	31	0.00435734	0.0326625	-0.0283051	-156.671	CHH	Target=RatNor-5.3651:1466-1526;Class=LTR/ERVK	repeat
11	49526264	49526469	206	77	0.14239	0.0076203	0.13477	609.47	CHH	Target=RatNor-3.124:6383-6884;Class=LINE/L1	repeat
[truncated: 10,467 more rows]
